# Supplementary material for: Electrophilic compound screening identifies GPX4-dependent ferroptosis as a senescence vulnerability
Source: Nat Cell Biol. 2026 Apr 24;28(5):915–29. doi: 10.1038/s41556-026-01921-z (PMC13179136; doi:10.1038/s41556-026-01921-z)
Supplement: Supplementary file 3 — Screen data. [file 41556_2026_1921_MOESM3_ESM.xlsx]

## Sheet: Table S1
Compound ID	Concentration uM	DMSO	4OHT	SMILES
ACR01-A03	10	1.03353	1.00406	C=CC(NCC1CCOCC1)=O
ACR01-G03	10	1.01323	1.13597	C=CC(NCc1noc2c1CCCC2)=O
ACR01-M03	10	0.985344	1.01068	C=CC(NCC1(CCCC1)c1cccc(Cl)c1F)=O
ACR01-C04	10	1.06192	0.910526	CN(CC(Nc(cc1)cc(S(N2CCOCC2)(=O)=O)c1Cl)=O)C(C=C)=O
ACR01-I04	10	1.05328	0.739606	Cc(cc1)cc(C)c1-c1nc(C(Nc(cc2)cc(NC(C=C)=O)c2F)=O)cs1
ACR01-O04	10	0.907353	0.848317	C=CC(Nc(cc(cc1)NC(c2cc(NC(c3ccco3)=O)ccc2)=O)c1F)=O
ACR01-E05	10	0.87346	1.13057	C=CC(N[C@H](CCC1)[C@@]11OCCCC1)=O
ACR01-K05	10	1.15738	1.15752	Cc1c(CNC(C=C)=O)n(cccc2)c2n1
ACR01-A06	10	1.22724	1.11599	CC(c(cc1)cc(Cn2nccc2)c1OC)NC(C=C)=O
ACR01-B03	10	0.854495	0.935783	COc1cc([C@H](CCC2)NC(C(CC3)(CCN3C(C=C)=O)c3ccccc3)=O)c2cc1
ACR01-H03	10	1.09842	1.06326	CC(CNC(C(CC1)CCN1C(C=C)=O)=O)c1ncc(C)s1
ACR01-N03	10	1.37427	1.01766	CN(C)C(COc(cc1)ccc1NC(C(CC1)CCN1C(C=C)=O)=O)=O
ACR01-D04	10	1.14955	1.07162	Cc(n(CCNC(C=C)=O)nc1)c1Cl
ACR01-J04	10	1.29021	1.07537	C=CC(NCC(C1)C11CCSCC1)=O
ACR01-P04	10	1.18174	1.1829	CN(CC1)c2c1ccc(NC(C=C)=O)c2
ACR01-F05	10	1.12339	1.09135	CC(C)(CCC1CNC(CCNC(C=C)=O)=O)c2c1cccc2
ACR01-L05	10	1.34687	1.07569	C[C@H](C1CCCCCC1)NC(c1ccc(CNC(C=C)=O)cc1)=O
ACR01-B06	10	1.18798	1.18415	C=CC(NCc(cc1)ccc1C(Nc1ccc(CN(C(CC2)=O)C2=O)cc1)=O)=O
ACR01-C03	10	1.24287	1.00871	C=CC(NCc1cccc(S(Nc2cc(-c3cccs3)nn2-c2ccccc2)(=O)=O)c1)=O
ACR01-I03	10	1.15397	1.04259	C=CC(N(CC1)CCN1c1ncns1)=O
ACR01-O03	10	1.31598	1.01794	CN(C(C=C)=O)c(cc1)ccc1C(O)=O
ACR01-E04	10	1.08352	1.0809	CC(C)(C)c1ncc(C=CC(NCCNC(C=C)=O)=O)s1
ACR01-K04	10	1.1602	0.531264	Cc1c(C(Nc(cc2)cc(NC(C=C)=O)c2F)=O)nnn1-c1cccc(Cl)c1
ACR01-A05	10	1.25184	1.14166	C=CC(Nc(cc(cc1)C(O)=O)c1O)=O
ACR01-G05	10	1.11193	1.2296	C=CC(NCc1nccc(Cl)c1F)=O
ACR01-M05	10	1.11767	0.91764	CC(C)([C@H](C1)CC2NC(C=C)=O)[C@@H]1C2=C
ACR01-C06	10	1.00856	1.11566	CC(c(cc1)ccc1-n1ncnc1)N(C)C(C(CC1)CCN1C(C=C)=O)=O
ACR01-D03	10	0.974332	0.959261	CC(C)(C)S(Cc1cc(NC(C(CC2)CCN2C(C=C)=O)=O)ccc1)(=O)=O
ACR01-J03	10	1.12277	0.852919	C=CC(N(CC1)CCC1(C(N1CC(c(cc2)ccc2Cl)OCC1)=O)c1ccccc1)=O
ACR01-P03	10	1.67935	1.70276	Cc1nc2nc(CNC(C(CC3)CCN3C(C=C)=O)=O)cn2cc1
ACR01-F04	10	1.15382	0.940938	C=CC(NCc(cc1)nn1-c(cccc1)c1F)=O
ACR01-L04	10	1.07403	1.01625	C=CC(NCc(c1c2CCC1)nn2-c1ccccc1)=O
ACR01-B05	10	1.55146	1.02197	CC(C)C(CC1)CCN1C(C(CC1)(CCN1C(C=C)=O)c1ccccc1)=O
ACR01-H05	10	1.30759	1.32084	Cc1nc(N(CC2)CCC2C(Nc(cc2)cc(NC(C=C)=O)c2F)=O)nc(C)c1
ACR01-N05	10	1.04316	1.12361	CCc(cc1)ccc1NC(C(CC1)CCN1C(C=C)=O)=O
ACR01-D06	10	1.10506	0.956694	C=CC(N(C1)CN(CC(F)(F)F)C1=O)=O
ACR01-E03	10	1.10934	1.05261	C=CC(NC(C1)CS1(=O)=O)=O
ACR01-K03	10	1.3504	1.27471	C=CC(NC(CC1)CN1c1c(C(F)(F)F)cccc1)=O
ACR01-A04	10	1.12672	1.1224	CC(C)(C)OC(N(C[C@H]([C@@H]1N(C)C(C=C)=O)O)c2c1cccc2)=O
ACR01-G04	10	1.08866	1.23405	Cc1nc(-c2cc(C(NCCNC(C=C)=O)=O)ccc2)cs1
ACR01-M04	10	1.04798	0.744998	C=CC(Nc(cc(cc1)NC(C2C3C2CCCCCC3)=O)c1F)=O
ACR01-C05	10	1.09238	1.15929	Cc(n(-c1cccc(Cl)c1)nc1)c1NC(C=C)=O
ACR01-I05	10	0.966401	1.18494	C=CC(Nc1cn(CC(F)(F)F)nc1)=O
ACR01-O05	10	1.12014	1.13705	C=CC(NC(C1)CC1(C1)CC1(F)F)=O
ACR01-E06	10	1.01006	1.07288	CC(C1)OC(C)CN1C(CNC(C=C)=O)c(c(F)ccc1)c1F
ACR01-F03	10	1.20678	0.999793	C=CC(N(CC1)CCC1C(NCc(cc1)ccc1S(N)(=O)=O)=O)=O
ACR01-L03	10	1.21341	1.12906	Cc1c(C)sc(CNC(C(CC2)CCN2C(C=C)=O)=O)n1
ACR01-B04	10	1.37491	1.07424	C=CC(NC(c(cc1)ccc1Cl)NC(C=C)=O)=O
ACR01-H04	10	0.84555	1.07194	C=CC(Nc1csc(-c2cccc(Cl)c2)n1)=O
ACR01-N04	10	1.48203	1.05569	Cc1cccc(SCC(N(C)C)=O)c1NC(C=C)=O
ACR01-D05	10	1.13073	1.09868	C=CC(N(CC1)CCC1(C(NC(CC1)CCN1C(C1CC1)=O)=O)c1ccccc1)=O
ACR01-J05	10	1.12894	1.02288	C=CC(NCCc1nc(C2CCCCC2)cs1)=O
ACR01-P05	10	1.14214	1.1258	CC(C)(C)C(c(cc1)ccc1NC(CCNC(C=C)=O)=O)=O
ACR01-F06	10	1.07992	0.971723	C=CC(N(Cc1nc(cccc2)c2s1)C1CC1)=O
ACR01-G06	10	0.823002	0.799902	C=CC(Nc(cc(cc1)NC(CSc(cc2)ccc2O)=O)c1F)=O
ACR01-M06	10	1.02231	0.927867	C=CC(NC1(CCCCC1)c1nc(-c2cscc2)no1)=O
ACR01-C07	10	0.942458	0.833757	CN(C)c(ccc(C(F)(F)F)c1)c1NC(C=C)=O
ACR01-I07	10	1.26239	0.831336	C[C@H](c(cc1)ccc1Cl)NC(C=C)=O
ACR01-O07	10	0.95814	0.980113	C=CC(NCCNC(C1=C2C=CC=CC2N=N1)=O)=O
ACR01-E08	10	1.13383	0.970372	CSc1cc(C(c(cc(cc2)F)c2F)NC(C=C)=O)ccc1
ACR01-K08	10	0.88953	0.981472	CCC(C(c1ccc(C)cc1)n1ncnc1)NC(C=C)=O
ACR01-A09	10	1.02155	0.84576	C=CC(NCc(cc1)cc(Cl)c1F)=O
ACR01-G09	10	1.09653	0.832044	C=CC(NC(C1C2C3)C4C3C3C2C1C4C3)=O
ACR01-H06	10	1.09208	0.810988	C=CC(N(CC1)CCC1C(Nc(cc1)ccc1OC(C(F)(F)F)(F)F)=O)=O
ACR01-N06	10	1.06661	0.727019	Cc1c(C)sc(N(CC2)CCN2C(C(CC2)(CCN2C(C=C)=O)c2ccccc2)=O)n1
ACR01-D07	10	1.09689	0.881383	C=CC(N(CC1)CCC1C(NCC(N=C1N2C=CC=C1)=CC2=O)=O)=O
ACR01-J07	10	0.822083	0.78182	C=CC(Nc(cc1)ccc1C(OCCC(CCC1)C1=O)=O)=O
ACR01-P07	10	1.09534	0.809586	Cc1c(-c2cc(CCC3)c3cc2)nc(NC(CN(C)C(C=C)=O)=O)s1
ACR01-F08	10	1.10553	0.961643	COc1cc(CC(C2)CN2C(C=C)=O)cc(OC)c1
ACR01-L08	10	1.05453	0.917968	CC(C)(Cc1c(C2)cnn1-c1ccncc1)CN2C(C=C)=O
ACR01-B09	10	0.891612	0.834894	Cc(cc(cc1)NC(C(CC2)CCN2C(C=C)=O)=O)c1N1CCSCC1
ACR01-H09	10	1.15827	0.830956	CC(C)(C)CC(c(cc1)ccc1F)NC(C(CC1)CCN1C(C=C)=O)=O
ACR01-I06	10	0.928761	0.970801	C=CC(NCCNC(CCNC(C1=C2C=CC=CC2N=N1)=O)=O)=O
ACR01-O06	10	0.83238	0.519492	Cc1c(C(Nc(cc2)cc(NC(C=C)=O)c2F)=O)nnn1Cc1ccc(C(F)(F)F)cc1
ACR01-E07	10	1.00786	1.00146	C=CC(Nc1c(CCC2)c2cc2c1CCC2)=O
ACR01-K07	10	1.08371	0.977125	CC(C1)(Cc2c1cccc2)NC(C=C)=O
ACR01-A08	10	0.887142	1.04562	CC(N(CCN1c2c(C)c(NC(C=C)=O)ccc2)C1=O)=O
ACR01-G08	10	1.02014	1.04767	CC(C)(C1)OCCN1c(cc1)cc(OC)c1NC(C=C)=O
ACR01-M08	10	0.974355	0.94436	C=CC(NCc1cnc(-c2ccc(C(F)(F)F)cc2)s1)=O
ACR01-C09	10	1.14665	0.819973	C=CC(NCc1cccc(C(F)(F)F)n1)=O
ACR01-I09	10	0.994741	0.942146	C=CC(Nc1ccnn1-c(cc1)ccc1F)=O
ACR01-J06	10	0.77753	0.916893	C=CC(N(CC1)CCC1(C(NCC1(CC1)c1cccc(F)c1)=O)c1ccccc1)=O
ACR01-P06	10	0.941699	0.934337	CC(c(cccc1)c1[N+]([O-])=O)NC(C(CC1)(CCN1C(C=C)=O)c1ccccc1)=O
ACR01-F07	10	1.34405	1.68725	CN(C1CCCCC1)C(COC(c(cc1)ccc1NC(C=C)=O)=O)=O
ACR01-L07	10	1.1615	0.99922	COC(C(c(cc(cc1)F)c1F)NC(C(CC1)CCN1C(C=C)=O)=O)=O
ACR01-B08	10	1.17007	1.01335	C=CC(N(CC1)CCC1C(N(CC1)CCN1c1nccc(C(F)(F)F)n1)=O)=O
ACR01-H08	10	1.17228	0.837808	C=CC(N(CC1)CCC1(C(N(CC1)CCN1c(cc1)ccc1[N+]([O-])=O)=O)c1ccccc1)=O
ACR01-N08	10	0.699771	0.564461	C=CC(Nc(cc(cc1)NC(C2=NN=C3C2CCC3)=O)c1F)=O
ACR01-D09	10	1.07513	0.966718	C[C@H](c1cc(CCCC2)c2cc1)NC(C(CC1)CCN1C(C=C)=O)=O
ACR01-J09	10	1.42668	0.831441	C=CC(N(CC1)CCC1C(Nc(cccc1)c1OCC(F)F)=O)=O
ACR01-K06	10	0.970471	1.10736	C=CC(NCC(N=C1N2C=CC=C1)=CC2=O)=O
ACR01-A07	10	0.910757	1.01121	Cc1cc(NC(C=C)=O)cnc1N1CCCCC1
ACR01-G07	10	0.949045	1.0297	C=CC(N(C1)CC1(CC1)CCS1(=O)=O)=O
ACR01-M07	10	1.01049	1.12703	CC(C)(c1cccc(Cl)c1)NC(C=C)=O
ACR01-C08	10	0.927832	1.14068	C=CC(NC(CC(F)(F)F)c1ccc(C(F)(F)F)cc1)=O
ACR01-I08	10	0.935667	1.14365	C=CC(Nc(cc1OCCOc1c1)c1Sc1ccccc1)=O
ACR01-O08	10	1.10034	1.04995	CC(c(cc1)cc(OC)c1OCc1ccccc1)NC(C=C)=O
ACR01-E09	10	1.00545	1.0881	Cc1cn(C2CCCCC2)nc1NC(C=C)=O
ACR01-K09	10	1.01989	0.98002	Cc1cccc(OC2)c1CC2NC(C=C)=O
ACR01-L06	10	0.955642	1.08874	C=CC(N(CC1)CCC1(C(NC(COC1)c2c1cccc2)=O)c1ccccc1)=O
ACR01-B07	10	1.04286	1.07292	CN(C1CC1)C(COC(c(cc1)ccc1NC(C=C)=O)=O)=O
ACR01-H07	10	0.978373	1.31074	C=CC(N(CC1)CCC1C(NCC(CCC1)CN1c1ncccn1)=O)=O
ACR01-N07	10	1.18304	0.849075	CC(C)Oc(cc1)c(C(F)(F)F)cc1NC(C(CC1)CCN1C(C=C)=O)=O
ACR01-D08	10	1.07917	1.04604	CC(C1CCCCC1)NC(C(CC1)CCN1C(C=C)=O)=O
ACR01-J08	10	0.856519	0.937424	C=CC(Nc(cc(cc1)NC(c2ccc([N+]([O-])=O)o2)=O)c1F)=O
ACR01-P08	10	0.873496	1.07643	Cc1cc(C(CCC(Nc(cc2)cc(NC(C=C)=O)c2F)=O)=O)c(C)s1
ACR01-F09	10	0.995623	1.07147	CCCOc(cccc1)c1NC(C(CC1)CCN1C(C=C)=O)=O
ACR01-L09	10	1.01152	0.977375	C=CC(N(CC1)CCC1C(NCc1cccc(Cl)c1F)=O)=O
ACR01-M09	10	0.976708	0.831047	Cc1nc(c(F)cc(NC(C=C)=O)c2)c2s1
ACR01-C10	10	1.32325	0.957146	COc1ccc(C(c(ccc(OC)c2)c2OC)NC(C=C)=O)cc1
ACR01-I10	10	0.984492	0.890789	C=CC(NCCNC(COc(c1ncccc11)ccc1[N+]([O-])=O)=O)=O
ACR01-O10	10	1.07587	0.928822	C=CC(NCCC(N(CC1)CCN1c(cccc1)c1Cl)=O)=O
ACR01-E11	10	1.14845	0.912936	C=CC(NC(C1)C1(CC1)CCC1(F)F)=O
ACR01-K11	10	1.13798	1.0678	C=CC(NC1(CCC1)c(ccc(F)c1)c1F)=O
ACR01-A12	10	1.10449	1.01209	Cc1c(CC(Nc(cc2)cc(NC(C=C)=O)c2F)=O)c(C)nn1-c1nc(C)cc(C)n1
ACR01-G12	10	1.10849	0.967678	CN(CC(NNC(c1ccc(Cn2nnc(-c3ccccc3)n2)cc1)=O)=O)C(C=C)=O
ACR01-M12	10	1.08132	1.00391	C=CC(NCCC(NC(CC1)CCC11CCOCC1)=O)=O
ACR01-N09	10	1.15858	0.934066	C=CC(N(CC1)CCC1C(N[C@H](C1)[C@@H]1c(cc1)cc(F)c1Cl)=O)=O
ACR01-D10	10	1.07287	0.868176	COc1ccc(C=C2c3nc4ccccc4c(C(NCCNC(C=C)=O)=O)c3CCC2)cc1
ACR01-J10	10	1.10306	1.0284	C[C@H](C1)O[C@@H](C)CN1c(cc1)ccc1NC(C=C)=O
ACR01-P10	10	0.99774	1.05247	C=CC(Nc1cc(-c2nocc2)ccc1)=O
ACR01-F11	10	1.1715	0.993227	CC(c1nc(-c2cnccc2)cs1)NC(C=C)=O
ACR01-L11	10	1.05336	0.915969	C=CC(Nc1c(C(F)F)n(-c2ccncc2)nc1)=O
ACR01-B12	10	1.0525	0.965225	C=CC(N(CC1)CCC1C(N(CCC1=NC2C=C3)CC1=C2C=C3Cl)=O)=O
ACR01-H12	10	1.12259	1.01884	C=CC(Nc1cc(C(NCCC2)=O)c2cc1)=O
ACR01-N12	10	1.06668	1.16487	C=CC(Nc(cc1)cc2c1OCCNC2=O)=O
ACR01-O09	10	0.836744	1.08435	CC(C(F)(F)F)(c(cc1)ccc1F)NC(C=C)=O
ACR01-E10	10	0.94258	1.00886	Cc1c(C)sc2nc(C)nc(SCC(Nc(cc3)cc(NC(C=C)=O)c3F)=O)c12
ACR01-K10	10	0.944124	0.988075	COC(c(cc1C(Nc(cc2)cc(NC(C=C)=O)c2F)=O)nn1-c1ccccc1)=O
ACR01-A11	10	1.09192	1.07208	C=CC(Nc1cn(CC(F)(F)F)cn1)=O
ACR01-G11	10	1.15596	0.994804	CCN(C(C1NC(C=C)=O)=O)c2c1cc(C)cc2
ACR01-M11	10	1.36372	1.2342	C=CC(NC1c(cccc2)c2OCCC1)=O
ACR01-C12	10	1.00124	1.00683	Cc1cc(C)c(C(CCCC(Nc(cc2)cc(NC(C=C)=O)c2F)=O)=O)c(C)c1
ACR01-I12	10	1.35312	1.30093	C=CC(NCCC(N(CC1)CCC1NC(c1ccccc1)=O)=O)=O
ACR01-O12	10	0.924371	1.01128	CN(C1CCC(CO)CC1)C(c(cc1)ccc1NC(C=C)=O)=O
ACR01-P09	10	1.12926	0.972304	C=CC(NC(C(Nc1ccn[nH]1)=O)c1ccccc1)=O
ACR01-F10	10	1.12001	0.983817	C=CC(NC(CC1)Cn2c1nc(-c(ccc(F)c1)c1F)c2)=O
ACR01-L10	10	1.45075	2.01732	C=CC(Nc(cccc1)c1OC1COC1)=O
ACR01-B11	10	0.885648	0.990509	C=CC(Nc(cc(cc1)NC(c2ccc(CS(c3ccccc3)(=O)=O)o2)=O)c1F)=O
ACR01-H11	10	1.0602	1.12874	C=CC(N1CCN(CC(Nc2c3c(CCCC4)c4s2)=NC3=O)CC1)=O
ACR01-N11	10	1.05108	1.08977	C=CC(Nc1c(CCCC2)c2ccc1)=O
ACR01-D12	10	1.20955	1.03818	C=CC(NC1(COC1)c(cc1)ccc1F)=O
ACR01-J12	10	0.992979	1.17646	CC(C)(c(c(CC1)cc(OC)c2)c2OC)N1C(C=C)=O
ACR01-P12	10	0.793777	1.14321	Cc1nnc(C(CC2)CCN2C(C=C)=O)o1
ACR01-A10	10	1.04392	0.973681	Cc1c(C)n(Cc2ccco2)c2c1c(NC(C=C)=O)ncn2
ACR01-G10	10	1.18646	0.945276	CC(C)n(c1nc(-c2c(C)cccc2)c2)ncc1c2C(NCCNC(C=C)=O)=O
ACR01-M10	10	0.99348	1.06763	CC(Cc(cc(cc1)Br)c1F)NC(C(CC1)CCN1C(C=C)=O)=O
ACR01-C11	10	1.13363	1.14428	C=CC(NC(C1)CN1c1ccccc1)=O
ACR01-I11	10	0.992855	1.1082	C=CC(NC(CCC(C1)(F)F)C1F)=O
ACR01-O11	10	1.19021	0.993569	Cc1c([C@H](C2)C[C@@H]2NC(C=C)=O)cccc1
ACR01-E12	10	1.13919	1.04715	COc1ccc(C(c(ccc(OC)c2)c2OC)NC(C(CC2)CCN2C(C=C)=O)=O)cc1
ACR01-K12	10	1.09609	1.11801	CN(C)C(C(CC1)CN1C(c(cc1)ccc1NC(C=C)=O)=O)=O
ACR01-A13	10	1.17505	1.09861	C=CC(NC(CCN1c(cc2)cc(Cl)c2F)C1=O)=O
ACR01-B10	10	1.09775	0.917911	C=CC(NCC(CO)(C1)C1c1ccccc1)=O
ACR01-H10	10	1.10406	1.0155	C=CC(N1C[C@H](C[C@@H](C2)C(O)=O)[C@H]2C1)=O
ACR01-N10	10	1.10509	1.11035	CN(CC(NC1(CC1)c(cc(C(F)(F)F)cc1)c1Cl)=O)C(C=C)=O
ACR01-D11	10	1.11577	1.04212	C=CC(NCCC(NCCOc(cc1)cc2c1OCO2)=O)=O
ACR01-J11	10	0.997597	1.06237	CC(c1c(C(F)(F)F)cccc1)=CC(NCCNC(C=C)=O)=O
ACR01-P11	10	0.994432	1.02945	Cc1ccc(CNC(C=C)=O)c2ccccc12
ACR01-F12	10	0.991687	1.02157	C=CC(Nc1cc(C=CCCC2)c2cc1)=O
ACR01-L12	10	1.11782	1.10796	CC1=CC2=C(CN(CC3)C(C=C)=O)C3=NC2C=C1
ACR01-B13	10	0.897943	1.01708	C=CC(Nc1cn(-c(cccc2)c2F)nc1)=O
ACR01-C13	10	1.01274	1.08162	C=CC(NC(CCC1)CN1c1ccccc1)=O
ACR01-I13	10	1.02459	1.06551	C=CC(NCc(cc1)cc2c1OCCO2)=O
ACR01-O13	10	1.04816	1.13434	CC(C)(c1ncc(C)s1)NC(C=C)=O
ACR01-E14	10	1.16844	1.04084	COC(C(c(cc1)ccc1Cl)NC(C(CC1)CCN1C(C=C)=O)=O)=O
ACR01-K14	10	1.01127	1.00289	CC(C)(C)OC(c1cc(NC(CCNC(C=C)=O)=O)ccc1)=O
ACR01-A15	10	0.871532	1.23043	Cc1nccc(N(CC2)CCN2C(C=C)=O)n1
ACR01-G15	10	0.979123	1.38868	C=CC(NCC1(CC1)c(cccc1)c1F)=O
ACR01-M15	10	0.918713	1.13259	C=CC(Nc1nc(-c(cc2)cc3c2OCCO3)ccc1)=O
ACR01-C16	10	0.961343	1.14057	C=CC(NCCC(Nc(cc1)ccc1N(CCC1)C1=O)=O)=O
ACR01-D13	10	0.921599	1.06865	C=CC(N1Cc2cnc(C(F)(F)F)n2CC1)=O
ACR01-J13	10	0.959993	1.18519	C=CC(Nc1ccc(CC(N2CCOCC2)=O)cc1)=O
ACR01-P13	10	1.01051	1.17907	COc(cc1)ccc1N(CC(C1)NC(C=C)=O)C1=O
ACR01-F14	10	0.903113	1.09594	COCc(cc(cc1)NC(C=C)=O)c1OC
ACR01-L14	10	1.1277	1.29141	CC(C(Nc1c(C2)cccc1)=O)N2C(C=C)=O
ACR01-B15	10	1.11146	1.05808	C=CC(Nc1cccc(NS(C2CC2)(=O)=O)c1)=O
ACR01-H15	10	1.13118	1.38077	C=CC(N(CC1)CCC1(Cc(cccc1)c1N1)C1=O)=O
ACR01-N15	10	1.10998	1.2399	C=CC(Nc1cccc(C(CCC2)NC2=O)c1)=O
ACR01-D16	10	0.920475	1.11248	C=CC(NCc(cc1)cnc1OC1CCCCC1)=O
ACR01-E13	10	0.95795	1.16053	C=CC(NC(C(Cl)(Cl)Cl)O)=O
ACR01-K13	10	1.02333	1.09424	C=CC(NCCc1cc(cccc2)c2s1)=O
ACR01-A14	10	0.962267	1.10189	CC(N(CC1)CCN1c(cc1)ccc1NC(C(CC1)CCN1C(C=C)=O)=O)=O
ACR01-G14	10	1.09064	1.10195	CC(C)(C)OC(N(C1)CC1(CNC(CCNC(C=C)=O)=O)F)=O
ACR01-M14	10	1.09799	1.23198	C=CC(N(CC1)CCC1C(Nc1cn2nccc2nc1)=O)=O
ACR01-C15	10	0.987877	1.16047	C=CC(Nc(cc1)cc2c1nc(N1CCOCC1)o2)=O
ACR01-I15	10	0.988363	1.22213	C=CC(NC(CC1)CCN1c1cccc(C(F)(F)F)c1)=O
ACR01-O15	10	0.963571	1.25785	C=CC(NCC1(CCC1)c(cccc1)c1F)=O
ACR01-E16	10	1.06116	1.14265	CC(C)(C)OC(N(C1)CC1NC(CCNC(C=C)=O)=O)=O
ACR01-F13	10	1.0925	0.89512	C=CC(Nc1cnc(C2CCOCC2)nc1)=O
ACR01-L13	10	1.06067	1.07707	CN(CCOc1ccc2)c1c2NC(C=C)=O
ACR01-B14	10	1.4748	2.32534	CC1(C(C2)(C2(F)F)OCC1)NC(C=C)=O
ACR01-H14	10	1.02183	1.06941	C=CC(Nc(ccc(OCC1CC1)c1)c1F)=O
ACR01-N14	10	0.996284	1.11535	Cn1ncc(-c2cccc(NC(C=C)=O)c2)c1
ACR01-D15	10	0.932011	1.20025	CN(CCc1c2ccc(NC(C=C)=O)c1)C2=O
ACR01-J15	10	1.04476	1.23527	Cc(cc1)nn1-c1ncc(CNC(C=C)=O)cc1
ACR01-P15	10	1.28731	1.24242	C=CC(Nc(ccc(N(C=CC=C1)C1=O)c1)c1F)=O
ACR01-F16	10	1.11251	1.1848	Cc1nn(CC(F)(F)F)cc1NC(C=C)=O
ACR01-G13	10	0.975441	0.991829	C=CC(N(CC1)c2c1cccc2)=O
ACR01-M13	10	0.858916	0.959898	C=CC(N[C@@H](CC1)Cc2c1ncs2)=O
ACR01-C14	10	1.00113	1.11873	C=CC(NCc(cc1)ccc1C(N(CCC1)[C@H]1C(N)=O)=O)=O
ACR01-I14	10	1.00202	1.23561	CN(CC(C1)NC(c2ccc(CNC(C=C)=O)cc2)=O)C1=O
ACR01-O14	10	0.911445	1.30606	C=CC(NCc(cc1)ccc1C(N(CCC1)CCN1C(C1CC1)=O)=O)=O
ACR01-E15	10	0.866055	1.16833	Cc1cccc(N(CC2)CCC2NC(C=C)=O)n1
ACR01-K15	10	0.955244	1.03961	COc1c(ccc(NC(C=C)=O)c2)c2ccn1
ACR01-A16	10	1.33555	1.23351	CCOC([C@H]([C@@H]1C[C@H]2CC1)N2C(c(cc1)ccc1NC(C=C)=O)=O)=O
ACR01-G16	10	1.12277	1.35115	COCc1nnc(C(CCCC2)N2C(c(cc2)ccc2NC(C=C)=O)=O)[nH]1
ACR01-H13	10	0.888262	0.978609	C=CC(N1Cc2ncnn2CC1)=O
ACR01-N13	10	1.02244	1.0372	CN(C(C(C1)NC(C=C)=O)=O)c2c1cccc2
ACR01-D14	10	0.937305	1.03539	C=CC(NC1(COCC1)c1ccccc1)=O
ACR01-J14	10	1.09785	1.0827	CC(C)(C1)Oc(c(NC(C=C)=O)ccc2)c2C1=O
ACR01-P14	10	0.940462	1.25608	Cc(c1cc(NC(C=C)=O)cnc11)nn1-c1ccccc1
ACR01-F15	10	1.06768	1.12635	CS(NCc(cccc1)c1NC(C=C)=O)(=O)=O
ACR01-L15	10	1.05043	1.16964	Cc1nc(-c2ccc(CNC(C=C)=O)cc2)no1
ACR01-B16	10	1.10985	1.28048	C=CC(N(C1)CC1C(c(cc1)ccc1F)=O)=O
ACR01-H16	10	1.18685	1.12632	CCC(Nc1cccc(CNC(C=C)=O)c1)=O
ACR01-I16	10	1.36725	1.02169	CC(C)(C)OC([C@H](CCC1)C[C@H]1NC(c(cc1)ccc1NC(C=C)=O)=O)=O
ACR01-O16	10	1.02328	1.07082	C=CC(Nc(cc1)ccc1C(NCC1(CCC1)C1CC1)=O)=O
ACR01-E17	10	1.15028	1.19283	C=CC(N(CCCC1=NC2C=C3)CC1=C2C=C3F)=O
ACR01-K17	10	0.862578	1.04029	C=CC(Nc1cccc(-n2nccc2C(F)(F)F)c1)=O
ACR01-A18	10	1.2924	1.20906	CNC([C@H](CCC1)N1C(c1ccc(CNC(C=C)=O)cc1)=O)=O
ACR01-G18	10	1.1646	1.19876	CC(C)N(CCc1nccs1)C(C=C)=O
ACR01-M18	10	1.02767	1.24783	CN(CC(Nc(cc1)ccc1N(CC1)CCC1O)=O)C(C=C)=O
ACR01-C19	10	1.20976	1.28255	Cc1cnc(CNC(C=C)=O)s1
ACR01-I19	10	1.10394	1.2706	C=CC(NC(CCC1)CN1C1CCCCC1)=O
ACR01-J16	10	1.13805	1.13791	COc1cc(NC(C=C)=O)c(C2CC2)cc1
ACR01-P16	10	0.977592	1.18787	Cc1nc(C(CCc2c-3cccc2)NC(C=C)=O)c3o1
ACR01-F17	10	0.916213	1.18458	C=CC(NCc(cc1)cnc1-c1cscc1)=O
ACR01-L17	10	1.05586	1.25253	CC(CN(CC1)S(C)(=O)=O)N1C(C=C)=O
ACR01-B18	10	1.18254	1.22666	COc(cc(cc1)NC(C=C)=O)c1OC(F)F
ACR01-H18	10	1.23074	1.31791	C=CC(NCCc(c(N1CCCC1)ccc1)c1Cl)=O
ACR01-N18	10	1.13969	1.2464	Cc(cc1)c(C)cc1Sc(cc1)ccc1NC(c1ccc(CNC(C=C)=O)cc1)=O
ACR01-D19	10	1.10785	1.26338	C=CC(NCc1cc(-n2ncnc2)ncc1)=O
ACR01-J19	10	1.04179	1.2996	CS([C@H](C1)C[C@@H]1NC(C=C)=O)(=O)=O
ACR01-K16	10	0.765979	1.06619	CN(CC(NC1(Cc2cccc(F)c2)CCOCC1)=O)C(C=C)=O
ACR01-A17	10	1.0849	1.12165	COc1cccc(N(CC(C2)NC(C=C)=O)C2=O)c1
ACR01-G17	10	1.08197	1.14975	C=CC(NC1(CCOCC1)c1ccccc1)=O
ACR01-M17	10	1.01325	1.36275	CS(C(C1)CN1C(C=C)=O)(=O)=O
ACR01-C18	10	1.15054	1.17593	CC(C)(C1)OCCCN1C(c1ccc(CNC(C=C)=O)cc1)=O
ACR01-I18	10	1.00444	1.22503	COc(cc1)cc(OC)c1C(N(CC1)CCN1C(C(CC1)CCN1C(C=C)=O)=O)=O
ACR01-O18	10	1.41881	1.31068	C=CC(N(CC1)CCC1(C(N(CC1)CCC11OCc2c1cccc2)=O)c1ccccc1)=O
ACR01-E19	10	0.924969	1.10505	C=CC(Nc1cn(-c2ccncc2)nc1)=O
ACR01-K19	10	0.953492	1.19176	CN(c(c(O1)c2)cc(F)c2NC(C=C)=O)C1=O
ACR01-L16	10	1.20836	1.14349	CNC(c(cc1)cc(OC)c1NC(C=C)=O)=O
ACR01-B17	10	1.08558	1.21538	C=CC(N(C(CC1)C2)C1C2C(O)=O)=O
ACR01-H17	10	1.35894	2.60197	C=CC(NC(CCCC1)C1OCc1ccccc1)=O
ACR01-N17	10	0.936068	1.12452	CC(C)Oc1c([C@@H](C)NC(C=C)=O)cccc1
ACR01-D18	10	0.922321	1.28421	CCN(CC1)CCN1c(ccc(NC(C=C)=O)c1)c1F
ACR01-J18	10	1.33094	1.23128	Cc(onc1OC(F)F)c1NC(C=C)=O
ACR01-P18	10	1.02828	1.21744	CCOC(c1c(NC(c2ccc(CNC(C=C)=O)cc2)=O)sc2c1CCCC2)=O
ACR01-F19	10	1.37044	1.26049	Cn1c(C(Cc2ccccc2)NC(C=C)=O)ncc1
ACR01-L19	10	0.882137	1.11206	Cc1cnnn1-c(cc1)ccc1NC(C=C)=O
ACR01-M16	10	1.00989	1.21879	COC1(CCC1)C(Nc(cc1)cc(NC(C=C)=O)c1F)=O
ACR01-C17	10	0.90347	1.07835	C=CC(NC(CC1)CCN1c1ncc(C(F)(F)F)cc1)=O
ACR01-I17	10	0.894696	1.27322	Cc1c(CNC(C=C)=O)n(C)c2c1cccc2
ACR01-O17	10	1.27283	1.25933	C=CC(Nc1cccc(N(CCCN2)C2=O)c1)=O
ACR01-E18	10	1.12564	1.20956	C=CC(NCCC(N(CC1)CCN1S(c(cc1)ccc1Cl)(=O)=O)=O)=O
ACR01-K18	10	1.03633	1.11241	C=CC(Nc(cc1)ccc1C(NCCc1nc(CCCC2)c2s1)=O)=O
ACR01-A19	10	1.15077	1.29428	Cc1nn(cc(cc2)NC(C=C)=O)c2n1
ACR01-G19	10	1.04889	1.18431	C=CC(Nc(cc1)cc(CC2)c1NC2=O)=O
ACR01-M19	10	1.04298	1.17366	Cc(cc(cc1)OCc2ncccc2)c1NC(C=C)=O
ACR01-N16	10	0.963079	1.04926	CC(CC(c1ccccc1)=O)NC(C=C)=O
ACR01-D17	10	1.21011	1.06839	CC(C1)c(ccc(S(N)(=O)=O)c2)c2N1C(C=C)=O
ACR01-J17	10	1.0548	1.10544	C=CC(N(C1)CC1C(N1CCOCC1)=O)=O
ACR01-P17	10	1.19037	1.1877	CCN(CC(Nc1c2scc1)=NC2=O)C(C=C)=O
ACR01-F18	10	0.944033	1.20537	C=CC(Nc1c(-n2nccc2)nccc1)=O
ACR01-L18	10	0.985478	1.17138	CCS(N(C)c(cc1)ccc1NC(C=C)=O)(=O)=O
ACR01-B19	10	1.02618	1.37417	CC(C(C=C1O2)=CCC1=NC2=O)NC(C=C)=O
ACR01-H19	10	1.08547	1.22869	C=CC(Nc1cc(NC(CCC2)=O)c2cc1)=O
ACR01-N19	10	0.895029	1.15567	C=CC(NC(C1CC1)C1CCOCC1)=O
ACR01-O19	10	0.790904	0.977356	Cc1cc(CNC(C=C)=O)no1
ACR01-E20	10	1.09233	0.839727	CN(C(C1CC1)=O)c(cc1)ccc1NC(C(CC1)CCN1C(C=C)=O)=O
ACR01-K20	10	0.785251	0.888734	CN(Cc(c(F)ccc1)c1F)C(C(CC1)(CCN1C(C=C)=O)c1ccccc1)=O
ACR01-A21	10	1.01314	0.92486	CC(c1cccc2ccccc12)NC(C=C)=O
ACR01-G21	10	0.831564	0.983525	C=CC(Nc(cc1)cc2c1OCCOCCOCCOCCO2)=O
ACR01-M21	10	0.903409	1.03712	CC(C)(c1cc(C)ccc1)NC(CCNC(C=C)=O)=O
ACR01-C22	10	0.91624	0.998679	C=CC(N(CC1)CCC1C(N1Cc2cccc(S(N)(=O)=O)c2CC1)=O)=O
ACR01-I22	10	0.841418	1.09123	CC(CC1)CCN1C(COC(c(cc1)ccc1NC(C=C)=O)=O)=O
ACR01-O22	10	0.920722	0.86764	Cc(c(CO)c1)cc(C)c1NC(C(CC1)CCN1C(C=C)=O)=O
ACR01-P19	10	1.13436	0.945951	C=CC(N1Cc2nc(C(F)(F)F)cn2CC1)=O
ACR01-F20	10	1.10524	0.260902	C=CC(NCc(cc1)ccc1C(N(CCc1ccccc1)c1nc(-c2ccccc2)cs1)=O)=O
ACR01-L20	10	0.920675	0.913479	CC(C)(C)OC(NC(CC1CS(C2)(=O)=O)CC2C1NC(C=C)=O)=O
ACR01-B21	10	1.12935	0.951555	C[C@H](c(cc1)cc2c1OCC2)NC(C=C)=O
ACR01-H21	10	0.846544	0.896142	C=CC(N(CC1)CCN1c(cc1)ncc1S(N1CCOCC1)(=O)=O)=O
ACR01-N21	10	1.02461	0.985458	C=CC(Nc(cc1)ccc1C(OC1)=NNC1=O)=O
ACR01-D22	10	0.961388	0.951352	C=CC(NCCNC(C(C1)C1(CCC1)c2c1cccc2)=O)=O
ACR01-J22	10	1.00347	0.936313	CC(C)c1nc(C(NCCNC(C=C)=O)=O)nn1-c(cccc1)c1F
ACR01-P22	10	1.00903	0.991914	CC(C)(C)OC(NCc1cn(C(CCC2)CN2C(C=C)=O)nn1)=O
ACR01-A20	10	0.875509	0.893514	CC(C)(CC1NC(c(cc2)ccc2NC(C=C)=O)=O)OC1=O
ACR01-G20	10	1.0369	0.928812	C=CC(Nc(cc1)ccc1C(N(CC(N)=O)C1CCOCC1)=O)=O
ACR01-M20	10	0.848133	0.95747	C=CC(N(CC1)CCC1(C(Nc([nH]1)nnc1N1CCCC1)=O)c1ccccc1)=O
ACR01-C21	10	1.07875	0.964794	Cc(c(C(NCCNC(C=C)=O)=O)ccc1)c1Br
ACR01-I21	10	0.952631	1.04858	C=CC(Nc(c(Cl)ccc1)c1Cl)=O
ACR01-O21	10	1.22159	0.964711	C=CC(N(CC1)CCC1(C1)ON=C1C1CC1)=O
ACR01-E22	10	0.952016	1.01126	Cc(nc(cc1)N2CCOCC2)c1NC(CCNC(C=C)=O)=O
ACR01-K22	10	0.790814	0.895252	C[C@H](C1)O[C@@H](C)CN1c(cc1)ccc1NC(CN(C)C(C=C)=O)=O
ACR01-B20	10	1.05938	0.973112	Cc1c(-c(cc2)ccc2Br)nc(NC(c2ccc(CNC(C=C)=O)cc2)=O)s1
ACR01-H20	10	0.813182	0.990951	CN(CC1)CCC1(CC1NC(c2ccc(CNC(C=C)=O)cc2)=O)Oc2c1cccc2
ACR01-N20	10	1.41278	2.19021	COc(cccc1)c1NC(NC(CC1)CCN1C(C=C)=O)=O
ACR01-D21	10	0.901246	0.969841	Cn1ncc(N(CC(CC2)NC(C=C)=O)C2=O)c1
ACR01-J21	10	1.02858	0.94055	C=CC(NC1(Cc(cc2)ccc2Cl)COCCC1)=O
ACR01-P21	10	1.05106	0.971906	CC(Cn1ncc(C(O)=O)c1C1)N1C(C=C)=O
ACR01-F22	10	0.866566	0.820364	CCCCc1ccc(CC(Nc(cc2)cc(NC(C=C)=O)c2F)=O)cc1
ACR01-L22	10	1.09748	0.94091	C=CC(NC1(CC1)C(Nc1ccccc1)=O)=O
ACR01-C20	10	1.02817	0.929155	C=CC(Nc(cc1)ccc1C(N1C2(CCC2)CCC1)=O)=O
ACR01-I20	10	0.934509	0.931047	C=CC(NCCC(NC(CC1)CCN1c1cccc(F)c1)=O)=O
ACR01-O20	10	0.930386	1.09844	CN(CC(Nc(cc1)cc(N(CCCC2)C2=O)c1OC)=O)C(C=C)=O
ACR01-E21	10	1.20681	1.03404	C=CC(N[C@@H](CC(N)=O)c1cccc(Cl)c1)=O
ACR01-K21	10	0.980074	0.941482	Cc(n(-c(ccc(F)c1)c1F)nc1)c1NC(C=C)=O
ACR01-A22	10	0.928002	1.2395	Cc(cc(CCN1C(CCNC(C=C)=O)=O)c1c1)c1[N+]([O-])=O
ACR01-G22	10	0.96287	1.01264	C=CC(Nc(cc1)ccc1C(OCC(N1CCCCC1)=O)=O)=O
ACR01-M22	10	1.04954	1.09565	C=CC(N(CC1)CCC1C(NCc(cc1)ccc1C(N)=O)=O)=O
ACR01-D20	10	0.952312	0.993849	C=CC(NCc(cc1)ccc1C(Nc(cc1)ccc1Sc(cc1)ccc1Br)=O)=O
ACR01-J20	10	0.794543	1.0194	COc(cc1)cc2c1nc(N(Cc1ccccc1)C(c1ccc(CNC(C=C)=O)cc1)=O)s2
ACR01-P20	10	0.996728	0.988189	Cn1c(C(N)=O)cc(S(N(CC2)CCN2C(C=C)=O)(=O)=O)c1
ACR01-F21	10	0.981043	0.952265	CS(C(CC1)CC1NC(C=C)=O)(=O)=O
ACR01-L21	10	1.01159	1.06853	COc1cc(CC(CC2)NC(C=C)=O)c2cc1
ACR01-B22	10	1.17661	1.0026	CN(CC(CC1)CCN1C(Nc(cc1)ccc1F)=O)C(C=C)=O
ACR01-H22	10	0.930549	1.00445	C=CC(Nc(cc(cc1)NC(C(C2)Oc3c2cccc3)=O)c1F)=O
ACR01-N22	10	0.855874	0.880416	Cc1cc(C(Nc(cc2)cc(NC(C=C)=O)c2F)=O)c(C)n1-c(cc1)ccc1F
ACR02-A03	10	1.03703	0.989897	C=CC(NCc(s1)ncc1Cl)=O
ACR02-G03	10	0.923788	1.04618	C=CC(Nc(cc(cc1)NC(c2ccc(Oc3ccccc3)o2)=O)c1F)=O
ACR02-M03	10	0.945543	1.01576	C=CCn1ncc(cc2)c1cc2NC(C=C)=O
ACR02-C04	10	0.968346	1.01812	Cc1nc(-c2ccc(CNC(C=C)=O)cc2)n[nH]1
ACR02-I04	10	0.986678	1.15714	CC(C)N(C=C(CNC(C=C)=O)C(N1)=O)C1=O
ACR02-O04	10	0.990074	1.13403	Cc1c(CN2CC(CNC(C=C)=O)OCC2)cccc1
ACR02-E05	10	1.02402	1.07208	C=CC(N(CC1)CCC1(C(NC1c(cccc2)c2OCC1)=O)c1ccccc1)=O
ACR02-K05	10	0.919071	1.03554	C=CC(Nc1c(C(C2)C2(F)F)cccc1)=O
ACR02-A06	10	0.909471	1.06441	CC(N(CC1)CCN1c(cc1)ccc1NC(C=C)=O)=O
ACR02-B03	10	1.01075	1.08761	CC(C)Cn(c(C)c1)nc1NC(C=C)=O
ACR02-H03	10	1.052	1.12014	CCC(c(cc(cc1)F)c1OC)NC(C=C)=O
ACR02-N03	10	1.00397	1.17185	C=CC(NCC1(COCC1)c1ccccc1)=O
ACR02-D04	10	1.02924	1.12156	COc1c(CNC(C=C)=O)cc2OCOc2c1
ACR02-J04	10	1.09114	1.23319	COc(c(OC)c1)cc(CNC(C=C)=O)c1F
ACR02-P04	10	0.972054	1.0775	CC1(C)OCC(C2)(CC2NC(C=C)=O)C1
ACR02-F05	10	0.984896	1.13977	Cc1c(NC(C=C)=O)n(CC2CC2)nc1
ACR02-L05	10	0.892392	0.977413	C=CC(NCc1noc(-c2ccco2)c1)=O
ACR02-B06	10	0.955296	1.08894	C=CC(Nc(cc1)ccc1N1CC(CCC2)N2CC1)=O
ACR02-C03	10	1.00118	1.12876	C=CC(NCc1cccc(S(NCc2cc(F)ccc2)(=O)=O)c1)=O
ACR02-I03	10	1.0094	1.07585	CC(CNC(C=C)=O)N(CCCC1)C1=O
ACR02-O03	10	0.964564	1.02692	C=CCn1nc(cc(cc2)NC(C=C)=O)c2c1
ACR02-E04	10	1.02023	1.25207	Cc(n(-c1cc(C)ccc1)nc1)c1NC(C=C)=O
ACR02-K04	10	1.0172	1.26866	Cc1cc(S(N)(=O)=O)cc(NC(C=C)=O)c1
ACR02-A05	10	1.02182	1.17865	C=CC(NC(C=C1)=CC2C1=NC(C(N)=O)=C2)=O
ACR02-G05	10	0.997899	1.15026	Cn(c1ccc2)ncc1c2NC(C=C)=O
ACR02-M05	10	0.995182	1.17625	C=CC(NC1(CCCC1)c1ccccc1)=O
ACR02-C06	10	0.951409	1.07704	C=CC(NC(C=C1)=CN(Cc2cccc(F)c2)C1=O)=O
ACR02-D03	10	0.989167	0.889019	CS(c1cc(C(F)(F)F)cc(CNC(C=C)=O)c1)(=O)=O
ACR02-J03	10	1.05143	1.01893	CCc1ccc(C(C(C)(C)C)NC(C=C)=O)o1
ACR02-P03	10	1.00365	1.08372	C=CC(NC(C(F)F)c(cc1)cnc1Cl)=O
ACR02-F04	10	0.915124	1.16613	C=CC(Nc1cc(F)c(C(F)(F)F)cc1)=O
ACR02-L04	10	1.07615	1.29601	CC(C)Oc1c([C@H](C)NC(C=C)=O)cccc1
ACR02-B05	10	0.985926	1.13766	CN(C)c1cccc(S(N(C)C)(=O)=O)c1NC(C=C)=O
ACR02-H05	10	0.987644	1.10753	C=CC(NC(Cc1nccn1C(F)F)c1ccccc1)=O
ACR02-N05	10	0.960605	1.05354	Cc1nn(Cc(cc2)ccc2Cl)c(NC(C=C)=O)c1
ACR02-D06	10	0.941032	0.920737	C=CC(N(CC1)CCC1C(NCc(ccc(Cl)c1)c1Cl)=O)=O
ACR02-E03	10	0.98005	1.00729	CSC(NC(CNC(C=C)=O)=C1)=NC1=O
ACR02-K03	10	0.950143	0.861817	CCc1nc(ccc(NC(C=C)=O)c2)c2s1
ACR02-A04	10	1.04008	0.972331	C=CC(NCc1cccc(C(C(F)(F)F)(F)F)c1)=O
ACR02-G04	10	1.02741	1.09509	C=CC(NCc(cc1)ccc1N(CC1)CCC1O)=O
ACR02-M04	10	0.926115	1.09091	C=CC(N(CC1)CC1S(Cc1ccccc1)(=O)=O)=O
ACR02-C05	10	1.09096	1.17344	CC(N(CC1)c(cc2)c1cc2NC(C=C)=O)=O
ACR02-I05	10	0.953357	1.09885	COc1c(C(CF)NC(C=C)=O)cccc1
ACR02-O05	10	0.984706	1.16513	CC(C)(C)OC(N(CCC1)CC1NC(C=C)=O)=O
ACR02-E06	10	0.939995	1.09288	C=CC(Nc1cn(Cc(cc2)ccc2C#N)nc1)=O
ACR02-F03	10	0.953293	0.955076	C=CC(N1C2(CCOCC2)c2cccn2CCC1)=O
ACR02-L03	10	1.0241	1.03475	C=CC(NCC(C1CCC1)C1CCC1)=O
ACR02-B04	10	0.89651	1.0185	C=CC(Nc(cc(cc1)NC(c(o2)ccc2S(N2CCCC2)(=O)=O)=O)c1F)=O
ACR02-H04	10	0.922533	1.10811	C=CC(N(CCC1=NN2CC(N3CCCC3)=O)CC1=CC2=O)=O
ACR02-N04	10	0.997493	1.08617	CCOc(cc1)cc(NC(C(CC2)CCN2C(C=C)=O)=O)c1Cl
ACR02-D05	10	0.976178	1.09525	CC(C)(C)n(c(NC(C=C)=O)c1)nc1-c1ccco1
ACR02-J05	10	0.95439	1.10401	C=CC(NC[C@H](C1)[C@@H]1C1CCCCC1)=O
ACR02-P05	10	0.963395	1.06767	CC(c(cc1)ccc1NC(C=C)=O)Sc1ccccc1
ACR02-F06	10	0.906068	1.06195	CSC(NC(CNC(C(CC1)(CCN1C(C=C)=O)c1ccccc1)=O)=C1)=NC1=O
ACR02-G06	10	1.06986	1.03632	CS(c1c(CCNC(C=C)=O)cccc1)(=O)=O
ACR02-M06	10	0.990308	0.949192	Cc(ccc(CNC(C=C)=O)c1)c1C#N
ACR02-C07	10	1.0504	1.05712	C=CC(NCC1(CCCCC1)c(cccc1)c1Cl)=O
ACR02-I07	10	0.983378	1.14556	Cc1c(CNC(C=C)=O)c(C(F)(F)F)co1
ACR02-O07	10	0.984821	1.07929	CC(C)(C)CC(C(F)(F)F)NC(CCNC(C=C)=O)=O
ACR02-E08	10	0.960075	1.03006	C=CC(Nc1cn(Cc(cc2)ccc2F)nc1)=O
ACR02-K08	10	0.947547	1.16101	CC(Nc1cc(CN(CC2)C(C=C)=O)c2cc1)=O
ACR02-A09	10	0.960976	1.14088	C=CC(Nc1cccnc1OC(F)F)=O
ACR02-G09	10	0.972693	1.14894	CC(C)(C#Cc1ccccc1)NC(C=C)=O
ACR02-H06	10	0.957393	0.910757	CC(C)([C@H]1c2ccccc2)[C@H]1NC(C=C)=O
ACR02-N06	10	1.03146	0.975412	C=CC(Nc(cc1)ccc1C(C(F)F)=O)=O
ACR02-D07	10	0.964643	1.10964	C=CC(NC(C1)(C2)CC12c1ccccc1)=O
ACR02-J07	10	1.03641	1.13996	CC(C)c1cc(NC(C=C)=O)c(C(C)C)cc1
ACR02-P07	10	1.04856	1.1878	C=CC(NCCCCN(c(cccc1)c1O1)C1=O)=O
ACR02-F08	10	1.02342	1.0986	C=CC(NC1CCOCCC1)=O
ACR02-L08	10	0.937888	0.997273	Cc(cc1)cc(C)c1OCCNC(C=C)=O
ACR02-B09	10	0.939039	0.946728	C=CC(Nc1cnc(CC2CC2)nc1)=O
ACR02-H09	10	1.02063	1.04991	C=CC(NCC(c1cc(F)cc(F)c1)(F)F)=O
ACR02-I06	10	0.984104	1.04274	CC(C)(C1=NC(C=CC=C2)C2=N1)NC(C=C)=O
ACR02-O06	10	1.04153	1.03214	CCCS(N(CC1)CCN1C(C=C)=O)(=O)=O
ACR02-E07	10	1.02672	1.23013	Cc(cc1)cc(NC(C=C)=O)c1OC(F)F
ACR02-K07	10	1.09951	1.15312	C=CC(Nc1cnc(C2CCCC2)nc1)=O
ACR02-A08	10	1.02372	1.23485	C=CC(Nc1ccc(C(CC(N2)=O)NC2=O)cc1)=O
ACR02-G08	10	0.883107	1.17945	C=CC(Nc(c(F)c1)cc(C(F)(F)F)c1Cl)=O
ACR02-M08	10	0.994606	1.2257	Cn1c(C(C2CCOCC2)NC(C=C)=O)ncc1
ACR02-C09	10	0.989163	1.01206	C=CC(Nc(cc1)cc(F)c1-n1nnnc1)=O
ACR02-I09	10	1.06511	1.06825	C=CC(N[C@@H](CN(Cc1ccccc1)C1)[C@H]1C(F)(F)F)=O
ACR02-J06	10	0.964958	1.00293	CC(C)Cc1c(CNC(C=C)=O)cccc1
ACR02-P06	10	1.01408	1.10822	C=CC(Nc1ccc(C(C(F)(F)F)F)cc1)=O
ACR02-F07	10	1.03021	1.16262	CC(C)C(c1cccs1)NC(C=C)=O
ACR02-L07	10	1.02665	1.2101	CN(C)c1ccc(cc(cc2)NC(C=C)=O)c2c1
ACR02-B08	10	1.07268	1.09649	CCc1nn(CC(CC2)NC(C=C)=O)c2n1
ACR02-H08	10	1.04022	1.21043	C=CC(N(C1)CC1c1noc(CO)c1)=O
ACR02-N08	10	1.03897	1.14311	CCC(c(cc(cc1)NC(C=C)=O)c1F)=O
ACR02-D09	10	0.990621	1.10608	CC(C)(CNC(C=C)=O)C1CCCCC1
ACR02-J09	10	0.918129	0.982813	C=CC(NC(c(cc1)ccc1F)c(cc1)ccc1F)=O
ACR02-K06	10	1.00292	0.942381	C=CC(N(CC(NC1)=O)C1c1ccccc1)=O
ACR02-A07	10	0.925306	0.927027	CC(c(cc1)ccc1-c1ccc(C(Nc(cc2)cc(NC(C=C)=O)c2F)=O)o1)=O
ACR02-G07	10	0.991597	1.11269	C=CC(Nc(cc(cc1)NC(C2C(CC3)CCC3C2)=O)c1F)=O
ACR02-M07	10	1.0824	1.20146	C=CC(N(CC1)CCC1(C(NCC(C1)c2c1cccc2)=O)c1ccccc1)=O
ACR02-C08	10	1.05035	1.13767	CCNC(c1cc(NC(C=C)=O)c(C)s1)=O
ACR02-I08	10	0.991418	1.11785	C=CC(Nc(c1cccnc11)ccc1Cl)=O
ACR02-O08	10	1.04632	1.09431	C=CC(Nc(cc1)cn2c1nnc2C1CC1)=O
ACR02-E09	10	0.988672	1.02375	CC(CC(C)(C1)C2)(CC1(C1)NC(C=C)=O)CC12O
ACR02-K09	10	1.00276	1.01968	CCCCC(CC1)(CCC1NC(C=C)=O)O
ACR02-L06	10	1.00715	1.08935	C=CC(Nc(cc1)cc2c1OCCCO2)=O
ACR02-B07	10	0.929556	1.08649	C=CC(NCCc1cn(-c2ccccc2)nc1)=O
ACR02-H07	10	1.0011	1.1315	Cn1c(C(NCCNC(C=C)=O)=O)cc(S(N2CCOCC2)(=O)=O)c1
ACR02-N07	10	1.01911	1.16919	CCC(CNC(C=C)=O)n1nc(C)cc1C
ACR02-D08	10	0.938543	1.13002	CCCOc(ccc(F)c1)c1NC(C=C)=O
ACR02-J08	10	1.01541	1.02148	CCCOc(cc1)c(C)cc1NC(C=C)=O
ACR02-P08	10	0.943767	1.00021	CC(C)(CC(C)=O)NC(C=C)=O
ACR02-F09	10	0.786898	0.995396	C=CC(Nc1cc(OCC(F)(F)F)cc(OCC(F)(F)F)c1)=O
ACR02-L09	10	0.936765	0.916698	C=CC(NC(CCC1)c2c1nc(-c(cc1)ccc1F)s2)=O
ACR02-M09	10	0.916705	0.984219	C=CC(N(CC1)CCC1C(Nc(cc1)ccc1OCC1CC1)=O)=O
ACR02-C10	10	1.01186	1.03096	C=CC(NCC(C1)ON=C1C(N)=O)=O
ACR02-I10	10	0.922609	1.01027	C=CC(NC1CC1)=O
ACR02-O10	10	0.88631	1.11495	C=CC(NCCCCC#C)=O
ACR02-E11	10	0.873976	1.00486	C=CC(NCC(CCC1)OC1C1CC1)=O
ACR02-K11	10	0.90499	1.09086	C=CC(NCc(cc1)ccc1C(NCC1CCC1)=O)=O
ACR02-A12	10	0.891842	1.1058	C=CC(NCc1nnc(-c(cc2)ccc2Cl)o1)=O
ACR02-G12	10	0.858833	0.877416	Cc1coc(-c2c(C)ccc(NC(C=C)=O)c2)n1
ACR02-M12	10	0.780548	0.939869	C=CC(NCCCCc1nc(-c2ncccc2)cs1)=O
ACR02-N09	10	1.02149	1.12651	C=CC(NC1C(CC(C2)C3)C2CC3C1)=O
ACR02-D10	10	0.95625	1.01123	Cc1cc(C)nn1-c(cccc1)c1NC(CCNC(C=C)=O)=O
ACR02-J10	10	0.981875	1.02544	CC(C)CNC(CCNC(C=C)=O)=O
ACR02-P10	10	0.943928	1.06982	C=CC(N[C@@H]([C@@H]1C2)[C@H]1c1c2cccc1)=O
ACR02-F11	10	0.994967	1.18987	CC(Cc(c(F)ccc1)c1F)NC(C=C)=O
ACR02-L11	10	0.908291	1.06173	C=CC(NCc1c(-c2ccccc2)ocn1)=O
ACR02-B12	10	0.983343	0.939577	CC(C)N(C(C)(C)CN(C1)C(C=C)=O)C1=O
ACR02-H12	10	0.883473	0.888888	CC(C)Oc(cc(cc1)C#N)c1NC(C=C)=O
ACR02-N12	10	0.861375	0.959455	C=CC(N(CC1)CCN1c1ccc(C(F)(F)F)cc1)=O
ACR02-O09	10	0.919964	1.05243	C=CC(NC(C1)Cc2c1ccc(C#N)c2)=O
ACR02-E10	10	0.994513	1.09574	CCOC(CC1NC(C=C)=O)C1Oc1ccccc1
ACR02-K10	10	0.97156	1.18717	Cc1c(-c2ccccc2)sc(NC(c2ccc(CNC(C=C)=O)cc2)=O)c1C(N1CCCCC1)=O
ACR02-A11	10	1.02734	1.20064	C=CC(Nc1c2OCCCc2cc(F)c1)=O
ACR02-G11	10	0.949939	1.22983	C=CC(N(CC1)CCC1C(Nc(cc1F)cc(F)c1N1CCCC1)=O)=O
ACR02-M11	10	0.980747	1.30579	C=CC(NCc(cc1F)cc(F)c1F)=O
ACR02-C12	10	0.971262	1.18766	C=CC(NC(CC1CCC2)c3c1c2ccc3)=O
ACR02-I12	10	0.918532	0.925229	C=CC(NC(C1)CC1OCc1ccccc1)=O
ACR02-O12	10	0.874282	0.972663	CC(C)(C)C(c(ccc(F)c1)c1F)NC(C=C)=O
ACR02-P09	10	0.952563	1.03148	CC(C)N(C(CNC(C=C)=O)=O)c1c(C)cccc1C
ACR02-F10	10	0.905643	1.03322	C=CC(Nc(cc1)ccc1-c1cnc[nH]1)=O
ACR02-L10	10	0.984297	1.1824	C=CC(N(CC1)CCN1c1n[nH]c(-c(cccc2)c2F)c1)=O
ACR02-B11	10	0.913698	1.20402	COc(ccc(COc1cccc(F)c1)c1)c1NC(C=C)=O
ACR02-H11	10	0.908072	1.2324	CC(C)(C)C1(CNC(C=C)=O)OCCC1
ACR02-N11	10	0.998471	1.31067	COc(c(OC)c1)cc(C(C2)NC(C=C)=O)c1C2=O
ACR02-D12	10	0.879996	1.18986	CC1(C)CC(C)(C)CC(CNC(C=C)=O)C1
ACR02-J12	10	0.937357	0.985755	C=CC(Nc1ccc(C(C2)C2(F)F)cc1)=O
ACR02-P12	10	0.849944	1.02645	CC(Cc1c2)Oc1cc(CNC(C=C)=O)c2OC
ACR02-A10	10	0.948885	1.02686	C=CC(N(CC1)CC1(Cc1cccc(F)c1)O)=O
ACR02-G10	10	0.954478	0.967139	CC(CCc(cc1)cc2c1OCO2)NC(C=C)=O
ACR02-M10	10	0.870051	1.13447	COc1cc(CCN(C2c3cccs3)C(C=C)=O)c2cc1OC
ACR02-C11	10	1.10381	1.12339	CC(C(NC1(CCCCC1)C#N)=O)OC(c(cc1)ccc1NC(C=C)=O)=O
ACR02-I11	10	0.948886	1.3021	CC(C)(C)CC(C(F)(F)F)NC(c1ccc(CNC(C=C)=O)cc1)=O
ACR02-O11	10	0.872411	1.19768	CCc1ccc([C@H](C)NC(C(CC2)CCN2C(C=C)=O)=O)cc1
ACR02-E12	10	0.816075	0.973078	CC(CSc1ccc(C)cc1)NC(C=C)=O
ACR02-K12	10	0.862892	0.961843	C=CC(NCC(CC1)CCC1c1ccccc1)=O
ACR02-A13	10	0.883637	1.06583	C=CC(Nc(cccc1)c1[N+]([O-])=O)=O
ACR02-B10	10	0.880967	1.04721	C=CC(NCc(cc1)ccc1C(Nc(cc1)ccc1I)=O)=O
ACR02-H10	10	0.929004	1.02443	Cc(cc(cc1)[N+]([O-])=O)c1C(NCCNC(C=C)=O)=O
ACR02-N10	10	0.935624	1.16532	C=CC(NC(C1CC2)C1c1c2cccc1)=O
ACR02-D11	10	1.02934	1.04317	C=CC(NC(C1CCC1)C1OCCC1)=O
ACR02-J11	10	1.00279	0.989166	C=CC(NC(CCC1)CN1c1cccc(Cl)c1)=O
ACR02-P11	10	0.868322	1.03771	Cc1cn2ncc(NC(C=C)=O)c2nc1
ACR02-F12	10	0.909728	1.08835	COc1cccc(OC(F)(F)F)c1NC(C=C)=O
ACR02-L12	10	0.942028	1.08027	C=CC(NCCc1nnnn1-c1ccccc1)=O
ACR02-B13	10	0.82464	0.965318	C=CC(NCC(C1C2CC(C3)CC1CC3C2)=O)=O
ACR02-C13	10	0.992674	0.975195	Cc1cc(NC(C(CC2)CCN2C(C=C)=O)=O)no1
ACR02-I13	10	1.04702	1.05582	C=CC(NCC1C2CC(C3)CC1CC3C2)=O
ACR02-O13	10	1.05322	1.01947	C=CC(N(CC1)CCN1c(cc1)ccc1F)=O
ACR02-E14	10	1.00516	0.98262	C=CC(NC(CCN1Cc(cc2)ccc2F)C1=O)=O
ACR02-K14	10	1.01679	1.04633	CC(Cc(cc1)cc(OC)c1OC)NC(C=C)=O
ACR02-A15	10	0.982471	1.12648	C=CC(NC(C1(CCCCC1)S1)C1=O)=O
ACR02-G15	10	0.970242	1.14389	C=CC(N(CC1)CCC1c1nocc1C(O)=O)=O
ACR02-M15	10	0.967402	1.05325	Cn1nccc1C1=NN=NC1CNC(C=C)=O
ACR02-C16	10	0.86034	0.926324	CC(C)COc(ncc(CNC(C=C)=O)c1)c1Cl
ACR02-D13	10	0.96127	1.02313	CC(C)(C)Cc1noc(NC(C=C)=O)c1
ACR02-J13	10	1.04744	1.05856	CC(CC(Nc1ccccc1)=O)NC(C=C)=O
ACR02-P13	10	1.05037	1.09166	CN(C)C(C(C1)(CC1(F)F)NC(C=C)=O)=O
ACR02-F14	10	1.00916	0.960967	C=CC(N(CC1)CCC1(c1ccccc1)F)=O
ACR02-L14	10	1.05259	1.09549	C=CC(NC(CCN1Cc2ccccc2)C1=O)=O
ACR02-B15	10	0.980933	1.0953	CC(C)(C1)C1(CNC(C=C)=O)c1ccccc1
ACR02-H15	10	0.995813	1.0048	C=CC(NC(CC1)CCN1S(N)(=O)=O)=O
ACR02-N15	10	0.943909	1.00282	C=CC(Nc1cnc(-c(s2)ccc2Cl)nc1)=O
ACR02-D16	10	0.982984	1.11676	C=CC(NC1(CC1)c(cccc1)c1F)=O
ACR02-E13	10	0.965107	1.03732	C=CC(N(CCC1CO)CC1c1ccccc1)=O
ACR02-K13	10	0.972252	1.09894	CC(CCC1CCCCC1)NC(C=C)=O
ACR02-A14	10	0.937683	1.11735	CCc1cccc(OC)c1NC(C=C)=O
ACR02-G14	10	1.0157	1.02854	C=CC(NCCSc1ccccc1)=O
ACR02-M14	10	0.994333	1.16985	C=CC(NCc(ccnc1)c1OCC(F)F)=O
ACR02-C15	10	1.05202	1.13144	C=CC(N(CC1)[C@@H](CCCC2)[C@@]12C(O)=O)=O
ACR02-I15	10	1.05343	1.0691	C=CC(N1c(cccc2)c2OC2(CCOCC2)C1)=O
ACR02-O15	10	0.932613	1.10969	CC(C)(C(CC(O)=O)CC1)N1C(C=C)=O
ACR02-E16	10	0.88589	1.10768	Cc1cc(S(N(C)C)(=O)=O)cc(NC(C=C)=O)c1C
ACR02-F13	10	1.00712	0.958524	C=CC(NCC(CC1)OC11CCCCCC1)=O
ACR02-L13	10	0.999504	0.982727	C=CC(NCc1ccnn1CC(F)(F)F)=O
ACR02-B14	10	1.06447	1.05044	C=CC(NC(CC1)CCN1C(c(cccc1)c1F)=O)=O
ACR02-H14	10	1.07182	1.13866	C=CC(NC1(CCCCC1)C(NCc1cccs1)=O)=O
ACR02-N14	10	1.01967	1.11054	C=CC(NC1(CCc2ccccc2)CC1)=O
ACR02-D15	10	1.0045	1.10217	Cc(cc1)c(C)cc1NC(C1(CNC(C=C)=O)CCCC1)=O
ACR02-J15	10	1.02799	1.01773	CC(c(ccc(OC)c1)c1O1)=C(CCC(Nc(cc2)cc(NC(C=C)=O)c2F)=O)C1=O
ACR02-P15	10	1.00219	1.06332	C=CC(NCc1nc(CCCC2)c2s1)=O
ACR02-F16	10	0.926863	1.07494	C=CC(N1C(COc(ccc(S(N)(=O)=O)c2)c2F)CCC1)=O
ACR02-G13	10	0.932359	1.01435	CSCCc(cccc1)c1NC(C=C)=O
ACR02-M13	10	0.996139	0.972039	CCN(CC1)CCN1c(cccc1)c1NC(C=C)=O
ACR02-C14	10	1.0177	1.01446	Cc(cc1)ccc1-c1nc(CCNC(C=C)=O)co1
ACR02-I14	10	1.0497	1.09908	C=CC(NC(CC1)c2cccc3cccc1c23)=O
ACR02-O14	10	0.871112	1.13111	C=CC(Nc(cc1Cl)cc(Cl)c1OC(F)F)=O
ACR02-E15	10	0.933099	1.17259	Cn(c(C(F)(F)F)c1NC(C=C)=O)nc1O
ACR02-K15	10	1.01622	1.01751	C=CC(NCC(C(N1)=O)=CN(C2CC2)C1=O)=O
ACR02-A16	10	0.968512	1.01259	COCC1(CNC(C=C)=O)CCCCC1
ACR02-G16	10	0.945173	1.0388	CC(C)CC1OCCCC1NC(C=C)=O
ACR02-H13	10	0.965614	0.91088	C=CC(NC(C1(CCC1)O)c1ccccc1)=O
ACR02-N13	10	0.987184	1.03093	CC1(C)OC(CC2)(CCN2C(C=C)=O)NC1=O
ACR02-D14	10	0.988393	1.05348	Cc1c(CCNC(C=C)=O)c(cccc2)c2o1
ACR02-J14	10	0.927085	1.10788	CC(C)(CC1)SCCN1C(C=C)=O
ACR02-P14	10	0.925782	1.04486	CCC1Oc(cc(C(C)NC(C=C)=O)cc2)c2NC1=O
ACR02-F15	10	0.98331	1.10733	C=CC(NC(CCOC1)C1OCc1ccccc1)=O
ACR02-L15	10	0.973145	1.05309	C=CC(N(CC1)CC1n1nnc(C(N)=O)c1)=O
ACR02-B16	10	1.00693	1.04163	C=CC(N(CCn1c2ccc3)Cc1cc2c3Cl)=O
ACR02-H16	10	0.852684	1.08347	C=CC(NCC1(CC1)c1cccc(F)c1)=O
ACR02-I16	10	0.910085	0.940296	C=CC(NCC1(CC1)c1ncccc1)=O
ACR02-O16	10	0.955849	0.858179	C=CC(NCCCn(cc1)nc1-c(cc1)ccc1F)=O
ACR02-E17	10	0.940062	0.960744	C=CC(NCc(c(F)cc(C(O)=O)c1)c1F)=O
ACR02-K17	10	0.971668	0.884768	CC(Cc1cn(C)c2c1cccc2)NC(C=C)=O
ACR02-A18	10	0.958929	0.841404	COc1cccc(-c2noc(CNC(C=C)=O)c2)c1
ACR02-G18	10	0.961089	0.901811	Cc(cc1)ccc1S(CCNC(C=C)=O)(=O)=O
ACR02-M18	10	0.913932	0.891799	Cc(cc1)cc(NC(C=C)=O)c1SCC(F)(F)F
ACR02-C19	10	0.90609	0.897452	C=CC(NCC(N1CC=CC1)=O)=O
ACR02-I19	10	0.908411	0.74471	C=CC(NC(Cc1ccccc1)C(N=N1)=NC1=O)=O
ACR02-J16	10	0.999801	0.981573	CC(C)C(C1Br)=NN=C1C(NCCNC(C=C)=O)=O
ACR02-P16	10	0.914674	1.01295	CC(N1c(cc(cc2)NC(C=C)=O)c2SCC1)=O
ACR02-F17	10	0.982667	1.0353	CNC(N(C)c(cc1)ccc1NC(C=C)=O)=O
ACR02-L17	10	0.961376	0.953472	COc(nc(cc1)C(N)=O)c1NC(C=C)=O
ACR02-B18	10	1.00114	0.989032	C=CC(N(CC1)CCC1c1ccc(CO)cc1)=O
ACR02-H18	10	0.941462	0.960029	Cc1c(C)cc(C2(CNC(C=C)=O)CCC2)cc1
ACR02-N18	10	0.971406	0.888636	CN(C)C(CCNC(C=C)=O)=O
ACR02-D19	10	0.948049	0.858636	CC(C)(C(CNC(C=C)=O)CC1)S1(=O)=O
ACR02-J19	10	0.882055	1.01863	COC([C@@H](C[C@@H]1C2)[C@@H]2C[C@@H]1NC(C=C)=O)=O
ACR02-K16	10	0.984416	1.00723	CCOc(cc(C)cc1)c1NC(C=C)=O
ACR02-A17	10	1.01145	0.936586	CC(C)(C(O)=O)c1cccc(NC(C=C)=O)c1
ACR02-G17	10	0.976852	1.0112	CC(CN(C1)C(C=C)=O)(C1(C)C(N1)=O)C1=O
ACR02-M17	10	1.01142	1.14045	C=CC(NCC1(CO)C(CC2)CCC2C1)=O
ACR02-C18	10	0.983012	1.01584	C=CC(Nc1cccnc1Oc(ccc(Cl)c1)c1Cl)=O
ACR02-I18	10	1.02128	1.11069	Cc1c(c(CCNC(C=C)=O)cn2C)c2ccc1
ACR02-O18	10	0.894683	0.918679	CC(C)Oc1cccc(NC(C=C)=O)c1
ACR02-E19	10	0.992628	0.946965	C=CC(NCc(cccc1)c1C(O)=O)=O
ACR02-K19	10	0.95151	0.882553	CCN(C=C(CNC(C=C)=O)C(N1)=O)C1=O
ACR02-L16	10	0.957192	0.923281	Cc1cc(C(NCCNC(C=C)=O)=O)c(C)n1-c1ccccc1
ACR02-B17	10	0.979675	1.06599	CC(Cn1nccc1)(C(N)=O)NC(C=C)=O
ACR02-H17	10	0.943432	0.988967	C=CC(NCc1cc(-c2nnc[nH]2)ccc1)=O
ACR02-N17	10	0.968338	1.05908	CC(C)(CNC(C=C)=O)C1CCOCC1
ACR02-D18	10	0.952845	1.09719	C=CC(Nc(cc1)cc2c1OCC2)=O
ACR02-J18	10	0.938087	1.17795	C=CC(NC1(Cc2cccc(F)c2)CCOCC1)=O
ACR02-P18	10	0.946601	1.09332	Cc1c(C(CC2)CCN2C(C=C)=O)ccc(F)c1
ACR02-F19	10	0.959433	0.926661	C=CC(NCc(cc1)ccc1N(CCN1)C1=O)=O
ACR02-L19	10	0.966381	0.898496	C=CC(N(CC1)CCN1c1nnccn1)=O
ACR02-M16	10	0.938748	0.93416	CC(C)(C)C(Cc1ccccc1)NC(C=C)=O
ACR02-C17	10	0.967365	0.927462	C=CC(N(CC1(CCCC2)C(N3)=O)CC12C3=O)=O
ACR02-I17	10	0.983334	0.956759	C=CC(NC(CO)c(ccc(F)c1)c1F)=O
ACR02-O17	10	0.940523	1.11372	C=CC(N(C1)CC1c1ncccc1)=O
ACR02-E18	10	0.916432	1.0912	C=CC(NC(C(F)F)C1CCCCC1)=O
ACR02-K18	10	0.94496	1.06759	C=CC(NCCc1csc(-c2ccccc2)n1)=O
ACR02-A19	10	0.925443	0.971413	C=CC(N(CC1)CCC1(C(C(N)=O)(F)F)O)=O
ACR02-G19	10	0.905739	0.977223	C=CC(N(C[C@@H]1CO)C[C@@H]1F)=O
ACR02-M19	10	0.912078	0.930305	C=CC(NC(C1CCC1)C1CCCCC1)=O
ACR02-N16	10	0.977709	1.01721	C=CC(NC(C1)C1(CCC1)c2c1cccc2)=O
ACR02-D17	10	1.00265	1.03453	C=CC(Nc1cc(C(CCCC2)O)c2cc1)=O
ACR02-J17	10	0.943135	0.970693	C=CC(NCc(cc1)ccc1-n1cncc1)=O
ACR02-P17	10	0.950442	0.959855	COc(ccc1ncccc11)c1NC(C=C)=O
ACR02-F18	10	0.92024	0.950625	Cc(ccc(Cl)c1)c1N1CC(CNC(C=C)=O)CC1
ACR02-L18	10	0.972194	0.982742	C=CC(NC1(Cc(cc2)ccc2Cl)CCC1)=O
ACR02-B19	10	0.97123	0.940722	C=CC(NC(CC1)CCC1(C(F)(F)F)O)=O
ACR02-H19	10	0.88919	0.940037	C=CC(NC1(CCCCC1)C(N1CCOCC1)=O)=O
ACR02-N19	10	0.951447	0.92747	C=CC(N(CC1)CCC1C(C1)CNC1=O)=O
ACR02-O19	10	1.01721	1.04249	Cn1nc(C(F)F)c(CNC(C=C)=O)c1
ACR02-E20	10	1.03453	1.03016	CC(C(F)(F)F)(C(N)=O)NC(C=C)=O
ACR02-K20	10	0.970693	1.09815	C=CC(N(CC1)CCN1c(cc1)ccc1C#N)=O
ACR02-A21	10	0.959855	1.06011	C=CC(NC1CCN(Cc2cc(C#N)ccc2)CC1)=O
ACR02-G21	10	0.950625	1.21874	CN(C)C(c(cc1)cc(F)c1NC(C=C)=O)=O
ACR02-M21	10	0.982742	1.10693	C=CC(NC(C1CCC1)C1CCCC1)=O
ACR02-C22	10	0.940722	1.17882	C=CC(Nc(cccc1)c1Sc1ncccn1)=O
ACR02-I22	10	0.940037	1.16722	C[C@@H](c(cccc1)c1OC)NC(C=C)=O
ACR02-O22	10	0.92747	1.08787	C=CC(NCC(CCC1)OC1C(F)(F)F)=O
ACR02-P19	10	1.02856	0.995407	C=CC(NC(CCN1C2CCCCC2)C1=O)=O
ACR02-F20	10	0.973962	0.98042	CC(C(OC(C)(C)C)=O)N(CCNC(C)=O)C(C=C)=O
ACR02-L20	10	1.01173	1.0157	CN(CCC(N)=O)C(C=C)=O
ACR02-B21	10	1.05986	1.02932	C=CC(NC1(CCC1)C1CC1)=O
ACR02-H21	10	1.02569	1.12225	CC(C)(C)C(c1ncccn1)NC(C=C)=O
ACR02-N21	10	1.04602	1.15946	C=CC(N(CCOc1c2)c1cc(F)c2F)=O
ACR02-D22	10	1.01878	1.19827	C=CC(NCC(COc(cc1)cc(CC2)c1NC2=O)O)=O
ACR02-J22	10	0.864513	1.05542	C=CC(NCc1cc(N(CC2)CCN2c(cc2)ccc2F)ncc1)=O
ACR02-P22	10	0.926972	1.28788	CC(C)(C)OC(N(CC1)CC(C#N)N1C(C=C)=O)=O
ACR02-A20	10	0.990628	1.01941	CCCC(c1ccccc1)NC(C=C)=O
ACR02-G20	10	0.934744	0.99224	C=CC(NC(CCC1)CN1c1ncnc(N2CCOCC2)c1)=O
ACR02-M20	10	1.00905	1.0781	C=CC(Nc1nc(cc(C(F)(F)F)cc2)c2n1Cc1ccco1)=O
ACR02-C21	10	1.08055	1.15735	C=CC(N(CC1)CC1(CC1O)Oc2c1cccc2)=O
ACR02-I21	10	1.02135	1.17181	C=CC(Nc1cn(C2CCOCC2)nc1)=O
ACR02-O21	10	0.999653	1.16138	CCn1nccc1C(C(CC1)NC(C=C)=O)NC1=O
ACR02-E22	10	0.994154	1.0977	C=CC(NC1(CC1)c(c(Cl)ccc1)c1Cl)=O
ACR02-K22	10	0.899421	0.937753	COc1cc(CCN(C2)C(C=C)=O)c2cc1
ACR02-B20	10	1.00692	0.92738	CC(C)(C)OC([C@H](C[C@@H](C1)O)N1C(C=C)=O)=O
ACR02-H20	10	1.00111	1.08888	CCOC(CCCCCNC(C=C)=O)=O
ACR02-N20	10	0.986845	1.09315	COc(cc1)ccc1-c1csc(CCNC(C=C)=O)n1
ACR02-D21	10	1.04101	1.04067	C=CC(Nc1c(CCC(N)=O)cccc1)=O
ACR02-J21	10	1.0109	1.13445	Cc(cnc(c1ccc2)c2NC(C=C)=O)c1Cl
ACR02-P21	10	0.969539	1.138	C=CC(NCc(cc(CCCC1)c1n1)c1O)=O
ACR02-F22	10	0.976372	1.18787	CC(C)(C)CCC(C(N)=O)NC(C=C)=O
ACR02-L22	10	0.980317	1.20245	CCC(CC)(CN(CC1)C(C=C)=O)S1(=O)=O
ACR02-C20	10	1.03747	0.94501	C=CC(NC(c1ccccc1)c(cc1)cc(Cl)c1Cl)=O
ACR02-I20	10	0.937128	0.994462	C=CC(NCc1nccn1CCCc1ccccc1)=O
ACR02-O20	10	0.957657	1.01668	C=CC(NCC(C1C(CC2)CC2C1)=O)=O
ACR02-E21	10	0.956041	1.09747	C=CC(N(CC1)CCC1(C1)OCC1C(O)=O)=O
ACR02-K21	10	1.02822	1.05838	C=CC(N(CC(C1)C2)CC1C2C(O)=O)=O
ACR02-A22	10	0.988429	1.07418	C=CC(NC(C=C1)=CN(Cc(cccc2)c2Cl)C1=O)=O
ACR02-G22	10	0.978982	1.07857	CC(c1csc(-c(cccc2)c2F)n1)NC(C=C)=O
ACR02-M22	10	0.830743	1.13241	C=CC(NCC1=CC=CNC1=O)=O
ACR02-D20	10	0.953024	1.01169	CC(C)(C)OC(C1(CNC(C=C)=O)CCOCC1)=O
ACR02-J20	10	0.976328	1.07044	C=CC(NCCC(C(F)(F)F)O)=O
ACR02-P20	10	0.932749	1.02052	Cc(cc(cc1)OCc2ccncc2)c1NC(C=C)=O
ACR02-F21	10	0.920158	1.06213	C=CC(Nc1cccc(C(C(F)(F)F)O)c1)=O
ACR02-L21	10	1.0443	1.14326	C=CC(NCC(Cc(cc1)ccc1F)O)=O
ACR02-B22	10	0.977391	1.11806	CC(C)(C)OC(C(c1ccccc1)NC(C=C)=O)=O
ACR02-H22	10	0.970769	1.10665	CCc1nnc(NC(C(C)C(C)NC(C=C)=O)=O)s1
ACR02-N22	10	0.931535	1.11558	CCCC(C)C(NCCNC(C=C)=O)=O
ACR03-A03	10	1.02187	0.970916	C=CC(NCC(c(c(F)ccc1)c1F)O)=O
ACR03-G03	10	0.971992	1.04114	COc(ccc(CNC(C=C)=O)c1)c1C#N
ACR03-M03	10	1.03854	1.12665	C=CC(NCc1cn(CC2CCC2)nc1)=O
ACR03-C04	10	1.07596	1.07452	C=CC(NCCNC(c(cc1)cc(F)c1Br)=O)=O
ACR03-I04	10	0.977677	1.20573	C=CC(NCCC([O-])=O)=O.[Na+]
ACR03-O04	10	0.916555	1.09789	CCCCCCCCNC(C=C)=O
ACR03-E05	10	1.01101	0.949541	CC(C)(COc(ccc(NC(C=C)=O)c1)c1N1C)C1=O
ACR03-K05	10	0.950407	1.08933	COc1cc(NC(C=C)=O)cc(C(F)(F)F)c1
ACR03-A06	10	0.912815	0.968158	CC(C)(C)OC(N(CC1)CCN1C(C=C)=O)=O
ACR03-B03	10	1.04411	0.989278	Cc(ccc(N1CCCCC1)c1)c1NC(C=C)=O
ACR03-H03	10	0.92194	1.02481	C=CC(NCCNS(Cc1nocc1)(=O)=O)=O
ACR03-N03	10	0.996163	1.06064	C=CC(N(CC1CCOCC1)C1CCC1)=O
ACR03-D04	10	0.943854	1.18795	C=CC(N(CC1)CCC1Oc1cc(C#N)ccc1)=O
ACR03-J04	10	1.04266	1.31667	CC(C(CNC(C=C)=O)=C(C)N1N2)=NC1=CC2=O
ACR03-P04	10	1.00032	1.10319	CC(C(F)(F)F)NC(C(CC1)CCN1C(C=C)=O)=O
ACR03-F05	10	0.973324	1.12024	C=CC(N1C2(CCC2)C2N=CN=C2CC1)=O
ACR03-L05	10	0.866814	1.05136	C=CC(NCC(C1=C2C=CC=CC2N=C1)=O)=O
ACR03-B06	10	0.879979	1.06078	CC(C)c1cc(C(NCCNC(C=C)=O)=O)c(C)o1
ACR03-C03	10	1.07757	1.02665	Cc1nc(-c(cc2)ccc2NC(C=C)=O)no1
ACR03-I03	10	1.00936	1.07858	CCC(C1OCCCC1)NC(C=C)=O
ACR03-O03	10	1.12709	1.07499	CN(C(C1CC1)=O)c(cc1)ccc1NC(C=C)=O
ACR03-E04	10	1.00537	1.20782	Cc(ccc(Br)c1)c1C(NCCNC(C=C)=O)=O
ACR03-K04	10	1.01918	1.18377	CC(C)(C)NC(C=C)=O
ACR03-A05	10	0.938601	1.2354	C=CC(NCc(c(OC(F)F)ccc1)c1Cl)=O
ACR03-G05	10	1.00246	1.19173	CC1(C)Oc2c(CNC(C=C)=O)cccc2C1
ACR03-M05	10	0.957585	1.0472	COC1=CC2=NC=C(CCNC(C=C)=O)C2C=C1
ACR03-C06	10	0.910885	1.09598	C=CC(NCCNC(COc1cc(Cl)cc(Cl)c1)=O)=O
ACR03-D03	10	1.03521	1.05497	CCC(N(CC1)c2c1ccc(NC(C=C)=O)c2)=O
ACR03-J03	10	1.01524	1.10742	C=CC(N(CC1)CCC1Oc(cc1)ncc1Cl)=O
ACR03-P03	10	1.06814	1.14631	CN(CC1)CCC1n1ncc(NC(C=C)=O)c1
ACR03-F04	10	1.08729	1.15515	CCC(C(CCCC1)N1C(CN(C)C(C=C)=O)=O)=O
ACR03-L04	10	0.958685	1.1798	COc(cccc1)c1-c1csc(C(CCC2)CN2C(C=C)=O)n1
ACR03-B05	10	1.00271	1.08498	CC(C)C(C(F)(F)F)NC(CN(C)C(C=C)=O)=O
ACR03-H05	10	0.886863	1.15926	C=CC(NCc1ccc(CC2CC2)cc1)=O
ACR03-N05	10	0.9509	1.09896	C=CC(NCc1ccc(-c2ccccc2)s1)=O
ACR03-D06	10	0.930689	0.961377	CC(C)(C)c(cccc1)c1OCCN(C)C(C=C)=O
ACR03-E03	10	1.02084	1.03194	COc1cccc(C(CF)NC(C=C)=O)c1
ACR03-K03	10	1.07542	1.0433	CC(CNC(C=C)=O)(CC1)CCS1(=O)=O
ACR03-A04	10	1.00996	1.11242	Cc(cc1)cc(C(NCCNC(C=C)=O)=O)c1F
ACR03-G04	10	1.05719	1.07381	CC(C(NCCNC(C=C)=O)=O)c(s1)ccc1Br
ACR03-M04	10	1.04194	1.19276	CCN(CC(O)=O)C(C=C)=O
ACR03-C05	10	1.05874	1.10329	CC(C)C(C(c1ccccc1)=O)NC(C=C)=O
ACR03-I05	10	0.864154	0.914935	Cc1c(C)nc(cc(cc2)NC(C=C)=O)c2n1
ACR03-O05	10	0.942358	1.07424	CC(CC(N)=O)c(cc1)ccc1NC(C=C)=O
ACR03-E06	10	0.949083	0.971279	CC(C)C(C)CC(NCCNC(C=C)=O)=O
ACR03-F03	10	1.0294	0.935906	CC(C)(CC1NC(C=C)=O)C1OCc1ccccc1
ACR03-L03	10	0.947225	0.988456	COCc(cc(cc1)NC(C=C)=O)c1Cl
ACR03-B04	10	0.993369	1.07552	CN(CC(Nc1nc(CCCC2)c2s1)=O)C(C=C)=O
ACR03-H04	10	1.04275	1.09879	CC(C)(C)OC(N(CC1)CCC1[C@H]1OCC[C@@H]1NC(C=C)=O)=O
ACR03-N04	10	1.0237	1.10343	C=CC(N(CCC1)c(cc2)c1cc2OC(F)F)=O
ACR03-D05	10	0.955168	1.0184	C=CC(NCC(c(s1)ccc1Cl)O)=O
ACR03-J05	10	0.961469	0.983031	C=CC(N(CC1)CCC1Oc(cc1)ccc1F)=O
ACR03-P05	10	0.987946	0.982523	Cc1cccc2c1OCCC2NC(C=C)=O
ACR03-F06	10	0.968234	0.900163	C=CC(N(CC1)CCC1C(Nc(cc1Cl)cc(Cl)c1F)=O)=O
ACR03-G06	10	1.05522	1.12412	Cn1c(C(NCCNC(C=C)=O)=O)cc(Br)c1
ACR03-M06	10	0.942322	1.03679	CC(C)c1nccn1Cc1cccc(NC(CCNC(C=C)=O)=O)c1
ACR03-C07	10	0.92466	1.09044	CC(C)n1nnnc1-c1cccc(NC(C=C)=O)c1
ACR03-I07	10	0.915798	1.07169	CC(C)C(Cc1ccccc1)NC(C=C)=O
ACR03-O07	10	0.91613	1.19968	Cn1nnc(-c2cccc(NC(C=C)=O)c2)c1
ACR03-E08	10	0.962307	1.06222	CC(C)(C)OC(NC(CC1)CCN1C(C=C)=O)=O
ACR03-K08	10	0.951942	1.01224	Cc1cnc(CNC(C=C)=O)c(C)c1
ACR03-A09	10	0.931604	0.96961	COc(cc(c(C1CC1)c1)NC(C=C)=O)c1Cl
ACR03-G09	10	0.856757	0.94896	C=CC(NCc1c2OCCOc2ccc1)=O
ACR03-H06	10	0.969972	1.15104	C=CC(N(CC1)CCC1[C@H]1OCC[C@@H]1C(N)=O)=O
ACR03-N06	10	0.96663	1.11665	CCN(CC(N(CC[C@@H]1N(C2)C(OC(C)(C)C)=O)C[C@H]1NC2=O)=O)C(C=C)=O
ACR03-D07	10	0.994133	1.0287	C=CC(N(CC1)CCC1C(Nc(cc1)cc(C(F)(F)F)c1OC(F)F)=O)=O
ACR03-J07	10	0.998593	1.16474	C=CC(Nc(ccc1ncc2)cc1c2O)=O
ACR03-P07	10	1.06747	1.26894	CC(N(C)N(C1=O)c2ccccc2)=C1NC(C=C)=O
ACR03-F08	10	1.00353	1.14646	C=CC(Nc(cc1)ccc1C(NC1(CCSCC1)C#N)=O)=O
ACR03-L08	10	0.918837	1.06632	CC(c1c(C)sc(C)c1)NC(CCNC(C=C)=O)=O
ACR03-B09	10	0.927948	0.965303	C=CC(NCCC(NC1Cc2nccn2CC1)=O)=O
ACR03-H09	10	0.85906	1.09718	CN(CC(Nc(cc1)ccc1N1CCSCC1)=O)C(C=C)=O
ACR03-I06	10	0.940156	1.04415	CC(C(NCCNC(C=C)=O)=O)Oc1cccc(Br)c1
ACR03-O06	10	1.09067	1.13306	CC(c1cc(CCCC2)c2cc1)NC(C(CC1)CCN1C(C=C)=O)=O
ACR03-E07	10	1.02932	1.11465	CC(c(cc(cc1)F)c1NC(C=C)=O)(F)F
ACR03-K07	10	1.03007	1.04717	CCSc1ccc(CNC(C=C)=O)cc1
ACR03-A08	10	1.02246	1.12931	CN(CC(O)=O)C(C=C)=O
ACR03-G08	10	0.92611	1.15908	COc(cc1)ccc1-c1noc(CNC(C=C)=O)c1
ACR03-M08	10	0.992146	1.20587	C=CC(N[C@H](CC1)[C@H](C2CC2)NC1=O)=O
ACR03-C09	10	0.891059	1.16936	Cc1cccc(N(CC2)CC2NC(C=C)=O)c1
ACR03-I09	10	0.997002	1.10253	CC(c(cc1F)cc(F)c1F)NC(C=C)=O
ACR03-J06	10	0.921292	1.03373	CC(C1)=CCCN1C(C(CC1)CCN1C(C=C)=O)=O
ACR03-P06	10	0.965781	1.06531	CC(C)(C)OC(N(CC1)CC1NC(CCNC(C=C)=O)=O)=O
ACR03-F07	10	1.09226	1.19862	C[C@@H](c(ccc(OC)c1)c1OC)NC(C=C)=O
ACR03-L07	10	1.05206	1.24303	C=CC(N(CCC1)CC1C(C1)CNC1=O)=O
ACR03-B08	10	1.07217	1.1685	CC(C)(C)OC(CC(CCC1)CN1C(c1ccc(CNC(C=C)=O)cc1)=O)=O
ACR03-H08	10	1.07181	1.24896	Cc1cc(CC(NCCNC(C=C)=O)=O)c(C)cc1
ACR03-N08	10	1.05133	1.27151	C=CC(NCCC(N[C@@H]1c2cccc(F)c2OCC1)=O)=O
ACR03-D09	10	1.02009	1.19976	CN(Cc1cnccc1)C(C=C)=O
ACR03-J09	10	0.955683	1.17192	CCC(CCNC(C(CC1)CCN1C(C=C)=O)=O)O
ACR03-K06	10	0.977509	0.961657	C=CC(NCCNC(c(cc1)cc(Br)c1F)=O)=O
ACR03-A07	10	1.01959	1.02964	CC(C)(c1cc(OC)ccc1)NC(C=C)=O
ACR03-G07	10	1.03327	1.08167	CC(C)c1ccc(C(CO)NC(C=C)=O)cc1
ACR03-M07	10	1.02117	1.09768	C=CC(NC(c1ccc(C(F)(F)F)cc1)C#N)=O
ACR03-C08	10	1.02011	1.1483	C=CC(NC(CC(O)=O)C(O)=O)=O
ACR03-I08	10	0.925917	1.26213	Cc(cn1)cnc1OC(CC1)CCN1C(C=C)=O
ACR03-O08	10	0.987059	1.11613	C=CC(N(CC1)CCC1n1nnc(C(N)=O)c1)=O
ACR03-E09	10	0.975026	1.12446	Cc1cc(Cl)cc(NC(C=C)=O)c1OC
ACR03-K09	10	0.942538	1.12906	C=CC(NCc1cc(N2CCSCC2)ncc1)=O
ACR03-L06	10	0.990225	0.897229	C=CC(NCCCN(C(C1(CCCC1)N1)=O)C1=O)=O
ACR03-B07	10	0.986917	1.00333	CN(CC(NC1(CCCC1)c1nocn1)=O)C(C=C)=O
ACR03-H07	10	1.06474	1.0788	CCC(C)Oc1cccc(NC(C(CC2)CCN2C(C=C)=O)=O)c1
ACR03-N07	10	0.912662	1.05925	Cn1c(nccc2)c2nc1CNC(C=C)=O.OC(C(F)(F)F)=O
ACR03-D08	10	1.03782	1.19708	Cn1nc(CNC(CCNC(C=C)=O)=O)c(Cl)c1
ACR03-J08	10	1.02206	1.04877	COc(cc1)ccc1NC(N(CC1)CCN1C(CCNC(C=C)=O)=O)=O
ACR03-P08	10	0.968753	0.972655	Cc(c(N(C)C)ccc1)c1NC(CCNC(C=C)=O)=O
ACR03-F09	10	0.974825	1.08448	CCc1c(C)sc(NC(CN(CC)C(C=C)=O)=O)n1
ACR03-L09	10	0.860156	1.02506	CCN(CC(N(CC1)Cc2c1ccs2)=O)C(C=C)=O
ACR03-M09	10	0.941164	0.951474	C=CCCC(CC1)(CCN1C(C=C)=O)C#N
ACR03-C10	10	1.04801	1.09982	C=CC(NCc1cccc2ncccc12)=O
ACR03-I10	10	0.925694	0.983634	Cc1cc(C)nn1-c(nccc1)c1NC(C=C)=O
ACR03-O10	10	0.969323	1.01103	C=CC(NC1(CCO)CCSCC1)=O
ACR03-E11	10	1.02972	1.12019	COc(c(NC(C=C)=O)c1)cc(Cl)c1F
ACR03-K11	10	0.939873	1.04879	CC(N(CCN1c2c(C)c(NC(CCNC(C=C)=O)=O)ccc2)C1=O)=O
ACR03-A12	10	1.00819	1.0602	CC(c1nnc(-c2cccs2)[nH]1)NC(C=C)=O
ACR03-G12	10	0.940125	1.01973	C=CC(NC[C@@H](COC1)[C@H]1n1nnc(C(N)=O)c1)=O
ACR03-M12	10	0.911612	1.08456	C=CC(N1Cc2cccc(C(N)=O)c2CC1)=O
ACR03-N09	10	0.961833	1.00061	CC(C)(C)c1nnc(C(NCCNC(C=C)=O)=O)s1
ACR03-D10	10	1.01434	1.10112	CC1(CC(NCCNC(C=C)=O)=O)CCCCC1
ACR03-J10	10	1.02072	1.01335	C=CC(NC(C1CCCCC1)c1cnccc1)=O
ACR03-P10	10	1.00312	1.11799	C=CC(NCCc(cccc1)c1N1CCOCC1)=O
ACR03-F11	10	1.00177	1.19029	Cc(cc(cc1)OCc2cnccc2)c1NC(C=C)=O
ACR03-L11	10	1.0035	1.16011	CN(CC1)CCN1c(cc1)ncc1NC(C=C)=O
ACR03-B12	10	0.935649	1.07414	C=CC(N(CC1)CCC1OCc(cccc1)c1F)=O
ACR03-H12	10	0.958821	1.0295	CC(c1ncc(C)s1)NC(CN(C)C(C=C)=O)=O
ACR03-N12	10	1.01294	0.949631	CC(C)(CCC1)CC1(CO)NC(C=C)=O
ACR03-O09	10	0.926458	1.10541	C=CC(NCc1nc(-n2nccc2)ccc1)=O
ACR03-E10	10	0.996774	0.934534	CC(C1)c(cc(cc2)NC(C=C)=O)c2N(C)C1=O
ACR03-K10	10	0.996365	1.19983	C=CC(NCc1nc(CCC2)c2s1)=O
ACR03-A11	10	1.02013	1.1257	C=CC(NCc1nnc(C(F)(F)F)s1)=O
ACR03-G11	10	1.01626	1.13049	CC(c1cccc2cccnc12)NC(C=C)=O
ACR03-M11	10	0.96991	1.09565	C=CC(Nc1cccc(C(C(F)F)=O)c1)=O
ACR03-C12	10	0.946467	1.03449	CC(C)Oc(cc1)c(C(F)(F)F)cc1NC(C=C)=O
ACR03-I12	10	0.969699	1.09167	C=CC(NC(C1CCC1)C1COCC1)=O
ACR03-O12	10	0.946028	1.04062	CC1(C)N(C(C=C)=O)c(cccc2)c2N(C)C1=O
ACR03-P09	10	0.896905	0.969023	CC(c1ncccc1)N(C)C(CN(C)C(C=C)=O)=O
ACR03-F10	10	0.974671	0.973965	CC(C)(CCC1CO)CN1C(CCNC(C=C)=O)=O
ACR03-L10	10	1.05038	1.0753	CC1OCCC1N(C(C=C)=O)c1cccc(F)c1C
ACR03-B11	10	1.04926	1.16623	CCN(C1CCC1)C(c(cc1)ccc1NC(C=C)=O)=O
ACR03-H11	10	1.02882	1.10987	C=CC(N(CC1)CCC1C(NC1(CC1)C1CC1)=O)=O
ACR03-N11	10	1.01161	1.13413	C=CC(NCc1cc(Cl)c2OCCCOc2c1)=O
ACR03-D12	10	1.0049	1.14778	CN(CC(N(C)Cc1nccs1)=O)C(C=C)=O
ACR03-J12	10	1.0347	1.05629	CC(C)N(Cc1cccs1)C(CN(C)C(C=C)=O)=O
ACR03-P12	10	1.0076	1.05066	CCC(CC)C(N(CC1)CCN1C(C=C)=O)=O
ACR03-A10	10	0.918202	1.01157	C=CC(N(CC1)C(COCC2)N2S1(=O)=O)=O
ACR03-G10	10	0.981899	0.979902	C=CC(Nc(cc(c(F)c1)C#N)c1F)=O
ACR03-M10	10	0.952024	1.01266	CC(c1csc2c1cccc2)NC(C=C)=O
ACR03-C11	10	0.871355	1.01195	CC(c1nc(CNC(C=C)=O)ccc1)(F)F
ACR03-I11	10	0.975704	1.07799	C=CC(NCCC(NC1(CCCC1)c1nccs1)=O)=O
ACR03-O11	10	0.988455	1.06744	C=CC(NCc(cc1)ccc1C(NOC1CCC1)=O)=O
ACR03-E12	10	0.956602	0.921268	C=CC(NCC1C(c2cccc(F)c2)=NN=C1)=O
ACR03-K12	10	0.978827	0.990796	Cc(n(Cc1ccccc1)nc1C)c1NC(C=C)=O
ACR03-A13	10	0.912398	0.983136	C=CC(NCCC(N[C@H](CCC1)c2c1cccc2)=O)=O
ACR03-B10	10	0.848012	0.92564	CC(C)(C(N1CCCC1)=O)NC(CN(C)C(C=C)=O)=O
ACR03-H10	10	0.93673	0.846749	Cc1ccc(CN2CC(CNC(C=C)=O)OCC2)cc1
ACR03-N10	10	0.974379	1.06177	C=CC(NCCCNS(c(cccc1)c1Cl)(=O)=O)=O
ACR03-D11	10	0.903575	0.960389	C=CC(NCC(c1cccc(C(F)(F)F)c1)O)=O
ACR03-J11	10	0.943693	1.01733	CC(C)[C@@H]1OCCC[C@@H]1C(NCCNC(C=C)=O)=O
ACR03-P11	10	0.928657	1.09304	C=CC(NCCc1noc2c1cccc2)=O
ACR03-F12	10	0.862065	1.01792	CC(C)(c1nc(C)no1)NC(CCNC(C=C)=O)=O
ACR03-L12	10	0.913011	0.974305	C=CC(NC(C(NCc(cc1)ccc1Cl)=O)c1ccccc1)=O
ACR03-B13	10	0.9095	0.999087	C=CC(NCCc1nc(cccc2)c2o1)=O
ACR03-C13	10	1.01249	0.963169	C[C@](CCC1)(C(OC)=O)N1C(CCNC(C=C)=O)=O
ACR03-I13	10	1.01814	0.961884	C=CC(NCCC(Nc1c(CCCC2)c2ccc1)=O)=O
ACR03-O13	10	0.983667	1.05082	CC(c1cc(C)ccc1)NC(CCNC(C=C)=O)=O
ACR03-E14	10	0.978457	0.970001	CN(C)CC(COC1(CCCC1)C1)N1C(C=C)=O
ACR03-K14	10	0.932436	1.02409	CC(C1)(C1(F)F)c(cc1)ccc1NC(C=C)=O
ACR03-A15	10	1.02467	1.08607	CC(C1(CCC1)c1ccccc1)NC(C=C)=O
ACR03-G15	10	0.963933	1.0301	CC(c1c(C)onc1C)NC(CCNC(C=C)=O)=O
ACR03-M15	10	0.995917	0.98115	COC(CC(C1)OCCC1NC(C=C)=O)=O
ACR03-C16	10	0.901291	1.057	Cc(cc1)c(C)cc1N(C1CCOCC1)C(C=C)=O
ACR03-D13	10	1.028	0.910662	CC(C)(C)c(cc1)ccc1NC(CN(C)C(C=C)=O)=O
ACR03-J13	10	0.952734	1.02976	CC(C)C(C(OC)=O)NC(c(cc1)ccc1NC(C=C)=O)=O
ACR03-P13	10	1.0078	1.05559	C=CC(N(CC1)CCC1(C(N(CC1)CCC1n1ncc(Cl)c1)=O)c1ccccc1)=O
ACR03-F14	10	0.962073	1.10592	CCC(CC)OC(c(cc1)ccc1NC(C=C)=O)=O
ACR03-L14	10	1.05415	1.18205	CN(CC(N(CCC1)CC1c1ncc[nH]1)=O)C(C=C)=O
ACR03-B15	10	0.986942	1.04748	CC[C@H](c1ccccc1)NC(CN(C)C(C=C)=O)=O
ACR03-H15	10	0.941063	1.12879	CC(C)(C)OC(N1Cc(cc(cc2)NC(CCNC(C=C)=O)=O)c2OCC1)=O
ACR03-N15	10	0.785934	0.934221	C=CC(N1CC(c(cccc2)c2F)OCC1)=O
ACR03-D16	10	0.84029	1.06792	CN(CC(N(C1)CC1(c1ccccc1)O)=O)C(C=C)=O
ACR03-E13	10	0.962806	1.1316	C=CC(NCCC(NCC1c(cccc2)c2SC1)=O)=O
ACR03-K13	10	0.897979	0.94351	CC(C)CNC(c(cc1)cc(C)c1NC(C=C)=O)=O
ACR03-A14	10	0.921946	0.979801	C=CC(N(CC1)Cc2c1ccc(C(N)=O)c2)=O
ACR03-G14	10	1.00994	1.10022	C=CC(NCc1ccc(C(C(F)(F)F)F)cc1)=O
ACR03-M14	10	0.924887	1.16781	C=CC(NCc1nnnn1-c(cc1)ccc1F)=O
ACR03-C15	10	0.991907	1.16704	CCOC(C(CC1)CN1C(CCNC(C=C)=O)=O)=O
ACR03-I15	10	1.00912	1.14066	Cc1c(cccc2NC(C=C)=O)c2ccn1
ACR03-O15	10	0.81478	1.19419	Cc1c(CN(CCOC)C(C=C)=O)c(C)nn1C
ACR03-E16	10	0.864162	1.13268	CC(c(cc1)nn1-c1ccccc1)NC(C=C)=O
ACR03-F13	10	1.04672	1.00874	C=CC(Nc1cc(F)cc(OC(F)F)c1)=O
ACR03-L13	10	0.988343	1.00256	CC(C)(CNC(C=C)=O)c1cccc(Cl)c1F
ACR03-B14	10	0.90559	1.1135	CS(c1cc(CCN(CC2)C(C=C)=O)c2cc1)(=O)=O
ACR03-H14	10	1.00126	1.15148	CCOC(C(CCC1)CN1C(CN(C)C(C=C)=O)=O)=O
ACR03-N14	10	0.995431	1.04976	CCC(c1cccn1CC1)N1C(CN(C)C(C=C)=O)=O
ACR03-D15	10	0.908705	1.0402	Cc1nc(C)nc(C)c1CNC(C=C)=O
ACR03-J15	10	0.927229	1.07424	CCC(C)c1csc(NC(CN(C)C(C=C)=O)=O)n1
ACR03-P15	10	0.841342	0.975615	C=CC(NCCC(NC1(CC1)C(F)(F)F)=O)=O
ACR03-F16	10	0.856303	1.09073	CCn1c(NC(CN(C)C(C=C)=O)=O)nc2c1ccc(C)c2
ACR03-G13	10	0.96108	0.9934	Cc1cccc2c1OCCC2NC(CCNC(C=C)=O)=O
ACR03-M13	10	0.974843	0.937302	C=CC(NCCNC(c1c(C2CC2)ncnc1)=O)=O
ACR03-C14	10	1.11235	1.02925	C=CC(N(CC1)Cc2c1nc(C1CC1)nc2)=O
ACR03-I14	10	0.929513	1.00336	C=CC(Nc1cccc(N(C(CC2)=O)C2=O)c1)=O
ACR03-O14	10	0.843051	1.12177	C=CC(N(CC1)CCC1n1ncc2c1cccc2)=O
ACR03-E15	10	0.821124	1.11184	CN(C)c(cc1)cnc1C(NCCNC(C=C)=O)=O
ACR03-K15	10	0.883092	0.969801	C=CC(NCc1ccnn1C(C1)C1(F)F)=O
ACR03-A16	10	0.827429	1.0951	CCc1nc(C(c2ccccc2)NC(C=C)=O)no1
ACR03-G16	10	0.859029	0.988637	C=CC(N(CC1)CCC11c(cccc2)c2OC1)=O
ACR03-H13	10	0.851753	1.02848	CC(CCOC1)N1C(c(cc1)ccc1NC(C=C)=O)=O
ACR03-N13	10	0.909416	0.973051	CC(C)(C)OC1CC(CNC(C=C)=O)C1
ACR03-D14	10	0.874606	0.993271	CN(CC(N(CCC1)CC1n1nccc1)=O)C(C=C)=O
ACR03-J14	10	0.919914	0.919177	CC(C)n1ncc(NC(CN(C)C(C=C)=O)=O)c1
ACR03-P14	10	0.87036	1.14996	CC(C)C(CC1)CCN1C(CN(C)C(C=C)=O)=O
ACR03-F15	10	0.847291	1.13069	Cc1cc(C)nn1-c1cc(C(F)(F)F)c(CNC(C=C)=O)cc1
ACR03-L15	10	0.954361	0.983291	C=CC(NC(CCCN1c2ccccc2)C1=O)=O
ACR03-B16	10	0.756812	0.896346	CC(CC1)(CN1C(C=C)=O)c1ccc(C(F)(F)F)cc1
ACR03-H16	10	0.894839	0.850076	CC(C)(C)C[C@@H](C1)[C@H]1C(NCCNC(C=C)=O)=O
ACR03-I16	10	1.04082	0.878632	COc1cccc(CC2(CC2)NC(C=C)=O)c1
ACR03-O16	10	0.950216	1.07892	C=CC(NC(CC1)c(ccc(OC(F)F)c2)c2C1=O)=O
ACR03-E17	10	0.958543	0.967413	CC(CC=C)NC(C(CC1)CCN1C(C=C)=O)=O
ACR03-K17	10	0.975696	1.03763	CCSCCNC(C(CC1)CCN1C(C=C)=O)=O
ACR03-A18	10	1.04161	1.02638	COc(cc1)ccc1NC(CNC(C=C)=O)=O
ACR03-G18	10	0.958469	0.890688	CC(CN(C)C(C=C)=O)(CO)CO
ACR03-M18	10	0.969769	0.953535	C=CC(NC[C@@H](CC1)O[C@@H]1c1nc(C2CC2)no1)=O
ACR03-C19	10	1.00789	0.888682	Cn1ncc(CNC(C(CC2)CCN2C(C=C)=O)=O)c1
ACR03-I19	10	0.926301	0.872592	C=CC(NCc1cc(COCC2)c2cc1)=O
ACR03-J16	10	0.932733	0.972158	CC(CCC1)(CN1C(CN(C)C(C=C)=O)=O)C(OC)=O
ACR03-P16	10	1.07782	0.919309	CC(C)(CN(CC1)C(CN(C)C(C=C)=O)=O)C1OC
ACR03-F17	10	1.0913	1.02153	C=CC(N1C(CC2)C2SCC1)=O
ACR03-L17	10	1.00771	0.994671	CC(C)(C)OC(N(CC1)c(cc2)c1cc2NC(CCNC(C=C)=O)=O)=O
ACR03-B18	10	1.06734	1.10124	CCN(Cc1cn(C)nc1)C(CN(C)C(C=C)=O)=O
ACR03-H18	10	1.04279	1.1048	CCNC(CN(C)C(C(CC1)CCN1C(C=C)=O)=O)=O
ACR03-N18	10	0.974163	0.906977	CC(C)(C)OC(N1CCC(C)(CNC(C=C)=O)CC1)=O
ACR03-D19	10	0.842353	0.78264	CCN(CC(Nc1c(C)n(CC)nc1C)=O)C(C=C)=O
ACR03-J19	10	1.01036	0.849673	C=CC(N(C1)CC1NC(C1CC1)=O)=O
ACR03-K16	10	1.08626	0.970981	CC(CCc1cccn1C)NC(C=C)=O
ACR03-A17	10	1.06281	0.92139	C=CC(Nc(cc1)ccc1C(OCC(NC1(CCCC1)C#N)=O)=O)=O
ACR03-G17	10	1.01655	1.09186	CCc(ccc(N(CC1)CCN1C(C=C)=O)c1)c1Cl
ACR03-M17	10	1.05403	1.13389	C[C@@H](c(cc1)ccc1SC)NC(CN(C)C(C=C)=O)=O
ACR03-C18	10	1.0504	1.12516	CN(Cc1cccc(NC(c2cc(Br)c[nH]2)=O)c1)C(C=C)=O
ACR03-I18	10	0.959727	1.04577	CS(N(CCCNC(C=C)=O)Cc1cnccc1)(=O)=O
ACR03-O18	10	0.989858	0.99876	Cc(cc1)ccc1-n1nnc(NC(C=C)=O)c1
ACR03-E19	10	0.973224	0.887887	CN1c(cc(cc2)NC(C(CC3)(CCN3C(C=C)=O)c3ccccc3)=O)c2OCC1
ACR03-K19	10	0.978296	0.934154	COc(cc(CNC(C=C)=O)cc1)c1OCC(F)(F)F
ACR03-L16	10	1.06604	0.979908	CN(CC(NC1(COC1)c1ccccc1)=O)C(C=C)=O
ACR03-B17	10	1.10982	0.964588	C=CC(NCCNC(C(CCCC1)C1(F)F)=O)=O
ACR03-H17	10	1.04873	1.06567	CC(C)C(CC(F)(F)F)NC(c(cc1)ccc1NC(C=C)=O)=O
ACR03-N17	10	0.993519	1.152	CC(C)(C)c1ccc(CC(NCCNC(C=C)=O)=O)cc1
ACR03-D18	10	1.16565	1.04882	COc1c(cccc2NC(C(CC3)CCN3C(C=C)=O)=O)c2ncc1
ACR03-J18	10	1.01642	1.05929	CC(C)(C)OC([C@H](CC1)CC[C@H]1NC(C=C)=O)=O
ACR03-P18	10	1.03817	0.984054	CCC(C(N(CC)CC1)=O)N1C(CN(C)C(C=C)=O)=O
ACR03-F19	10	0.971393	0.885311	C=CC(N(CC1)CCC1OCC1CCCCC1)=O
ACR03-L19	10	0.995356	0.955212	CN(CC(Nc(cc1)ccc1NC1CCCCC1)=O)C(C=C)=O
ACR03-M16	10	1.07903	0.968464	CC(CNC(C=C)=O)(C1)C1Br
ACR03-C17	10	1.03774	1.01591	CC(C)(C)C(c1cccc(C(F)(F)F)c1)NC(CCNC(C=C)=O)=O
ACR03-I17	10	1.04059	1.11874	C=CC(N(CC1)CCC1C(NC1CSC1)=O)=O
ACR03-O17	10	1.06571	0.997923	C=CC(NC(CC1)CN1c(cc1)cc(Cl)c1Cl)=O
ACR03-E18	10	0.968395	1.04258	C=CC(N(CCC1CCCCC1)CC(N)=O)=O
ACR03-K18	10	1.07594	1.07829	C=CC(N[C@@H](CC1)C[C@@H]1C(N1CCCC1)=O)=O
ACR03-A19	10	1.03216	1.05282	Cc1c(CNC(C(CC2)CCN2C(C=C)=O)=O)cco1
ACR03-G19	10	1.00222	1.00551	C=CC(NC[C@@H](CCC1)N1c1ccccc1)=O
ACR03-M19	10	0.887503	0.880911	COC(CNC(C(CC1)CCN1C(C=C)=O)=O)OC
ACR03-N16	10	1.00054	0.971778	CN(CC(N1C2(CCCCC2)SCC1)=O)C(C=C)=O
ACR03-D17	10	1.06225	0.938857	CC(C)(C)OC(C(C1)CN1C(C(CC1)(CCN1C(C=C)=O)c1ccccc1)=O)=O
ACR03-J17	10	0.985685	0.998705	CC(C1)c(cccc2)c2N1C(CN(C)C(C=C)=O)=O
ACR03-P17	10	1.01714	1.01556	CC(c1ncccc1C)NC(CN(C)C(C=C)=O)=O
ACR03-F18	10	1.00724	1.13508	C=CC(NCCCN(C(C1(CCCCC1)N1)=O)C1=O)=O
ACR03-L18	10	1.11972	1.00663	CCOc1c(CNC(C(CC2)CCN2C(C=C)=O)=O)cc2OC(C)Cc2c1
ACR03-B19	10	1.02119	1.05195	Cc(n(C)nc1)c1NC(C(CC1)CCN1C(C=C)=O)=O
ACR03-H19	10	0.929927	0.924751	Cc(ccc(NC(C(CC1)CCN1C(C=C)=O)=O)c1)c1-c1ncco1
ACR03-N19	10	0.857791	0.845132	CC(C)C(CC1)(CCN1C(c(cc1)ccc1NC(C=C)=O)=O)O
ACR03-O19	10	0.945644	0.963822	CC(C)(C)Sc(c(F)cc(NC(C=C)=O)c1)c1F
ACR03-E20	10	0.949091	0.977858	CCS(C(CCC1)CC1NC(C=C)=O)=O
ACR03-K20	10	1.04463	1.06132	CCN(CC1)CCC1N(C)C(C(CC1C2CCCC1)N2C(C=C)=O)=O
ACR03-A21	10	1.00132	1.02061	C=CC(NC1(CCCCC1)c(cc1)ccc1Cl)=O
ACR03-G21	10	0.928643	1.03668	C=CC(Nc(cc1)ccc1C(NC(C1CC1)C1CCC1)=O)=O
ACR03-M21	10	1.04619	1.05394	COC(C1(CNC(C=C)=O)C(CC2)CCC2C1)=O
ACR03-C22	10	1.00579	1.00472	C=CC(NCC1CN(CC(F)(F)F)CC1)=O
ACR03-I22	10	0.889743	1.00462	CNC(Cn(cc1)c2c1ccc(NC(C=C)=O)c2)=O
ACR03-O22	10	0.838478	0.950029	CC(C)n(c(NC(C=C)=O)c1)nc1-c1ccccc1
ACR03-P19	10	0.947647	0.943589	CN(CC(N(CC1)CCN1c(ccc(C(F)(F)F)c1)c1[N+]([O-])=O)=O)C(C=C)=O
ACR03-F20	10	1.02603	0.992975	Cc(cc1C)cc(NC(C(CC2)CCN2C(C=C)=O)=O)c1O
ACR03-L20	10	1.06967	1.10957	CCN([C@H](C)CNC(C=C)=O)C(OC(C)(C)C)=O
ACR03-B21	10	1.07846	1.16779	CC(C)(C)OC(C(C)(CNC(C(CC1)CCN1C(C=C)=O)=O)c1ccccc1)=O
ACR03-H21	10	1.16415	1.08688	C[C@H](CNC(C(CC1)(CCN1C(C=C)=O)c1ccccc1)=O)NC(OC(C)(C)C)=O
ACR03-N21	10	1.03196	1.02146	CCN(CC(NC(CO)(CC1)CCN1C(OC(C)(C)C)=O)=O)C(C=C)=O
ACR03-D22	10	0.988426	0.994567	CC(CCN(CC1)C(OC(C)(C)C)=O)N1C(C=C)=O
ACR03-J22	10	0.987423	1.01041	CCN(CC(N(C1)C[C@@H](C2)[C@H]1CCN2C(OC(C)(C)C)=O)=O)C(C=C)=O
ACR03-P22	10	1.05575	1.06915	CC(C)(C)OC(C(c(cc1)ccc1F)NC(CN(C)C(C=C)=O)=O)=O
ACR03-A20	10	0.964364	1.00624	Cc1nc([C@H](CCC2)N2C(C=C)=O)cs1
ACR03-G20	10	1.04672	1.02597	CN(C)C(CN1N=C(CN(CC2)C(C=C)=O)N2C1=O)=O
ACR03-M20	10	1.09118	1.1395	CN(Cc1nccn1CC(F)(F)F)C(C=C)=O
ACR03-C21	10	1.01776	1.17906	CCC(CC)(c(cc1)ccc1Cl)NC(C=C)=O
ACR03-I21	10	1.01973	1.08304	CC(C)Oc(ccc(NC(C(CC1)CCN1C(C=C)=O)=O)c1)c1C#N
ACR03-O21	10	1.09974	1.07013	C=CC(NCC1(CCC1)c1cccc(Cl)c1)=O
ACR03-E22	10	1.01571	1.07055	CCC(C)C(CN(Cc1cnc(C)cc1)CC1)N1C(C=C)=O
ACR03-K22	10	0.932991	1.0127	C=CC(NC1(COCCC1)C(N)=O)=O
ACR03-B20	10	1.06461	0.940807	C=CC(N(CC1)CCC1C(NC(CC1)c2c1cccc2)=O)=O
ACR03-H20	10	1.03479	1.09052	C=CC(N(CC1)CCC1C(N[C@@H]1[C@H](CO)CCC1)=O)=O
ACR03-N20	10	0.938163	1.04409	CC(C)N(CCNC(OC(C)(C)C)=O)C(C=C)=O
ACR03-D21	10	1.12141	1.14349	CC(C)(C)OC(N1CC=C(CCNC(CN(C)C(C=C)=O)=O)CC1)=O
ACR03-J21	10	1.06939	1.19056	CN(Cc(ccc1c2)cc1ccc2OC)C(C(CC1)CCN1C(C=C)=O)=O
ACR03-P21	10	0.984661	1.10073	CC(C)(C)OC(N1CC(COC(c(cc2)ccc2NC(C=C)=O)=O)CC1)=O
ACR03-F22	10	1.00697	1.14844	COC(C(CCC1)CN1C(CCNC(C=C)=O)=O)=O
ACR03-L22	10	1.01987	0.930442	CC(C)(C)OC(N(C)Cc1cc(NC(CN(C)C(C=C)=O)=O)ccc1)=O
ACR03-C20	10	1.03647	1.02377	CC(C)(C)c1nsc(NC(C=C)=O)n1
ACR03-I20	10	1.07701	0.913885	C=CC(Nc(cc1)ccc1C(N1CCC2(CCC2)CC1)=O)=O
ACR03-O20	10	1.00306	0.979313	C=CC(NCC1(CCCCC1)c1ccncc1)=O
ACR03-E21	10	0.999393	1.10343	C=CC(NCCc(cc1)ccc1N1CCCCC1)=O
ACR03-K21	10	1.02644	1.06956	CC(CSC)NC(C(CC1)CCN1C(C=C)=O)=O
ACR03-A22	10	1.02662	1.16553	C=CC(NC(C1COCC1)c(cc(cc1)Cl)c1Cl)=O
ACR03-G22	10	0.934519	0.952023	CN(Cc1ncnn1CC(F)F)C(C=C)=O
ACR03-M22	10	0.964545	0.972011	CC(C)(C)OC1CC(CCNC(C=C)=O)C1
ACR03-D20	10	0.942067	1.01385	CC(C1)OCCN1c(cc1)ccc1NC(C(CC1)CCN1C(C=C)=O)=O
ACR03-J20	10	1.07024	1.05905	CC(C)(C)OC(CC(CCCC1)N1C(C=C)=O)=O
ACR03-P20	10	1.0756	1.07515	CC(C)(C)OC(N(CCNC(C=C)=O)C1CC1)=O
ACR03-F21	10	1.01747	1.05936	CC(C)(C)OC(N(C1)CC1(CC1)CCN1C(CCNC(C=C)=O)=O)=O
ACR03-L21	10	0.907483	1.11857	CC(C)(C)OC(NC(C1)CN1C(CN(C)C(C=C)=O)=O)=O
ACR03-B22	10	0.990798	1.09844	CC(C)(C)OC(N(C)CCCN(C)C(C=C)=O)=O
ACR03-H22	10	0.885588	0.998052	CCN(CC(N(CC1)CC1C(C)(C)C)=O)C(C=C)=O
ACR03-N22	10	0.993427	0.988549	CC(CN(C)C(CN(C)C(C=C)=O)=O)C(OC(C)(C)C)=O
ACR04-A03	10	0.973802	0.979638	Cc1cccc(N(CC2)C(C=C)=O)c1N2C1CC1
ACR04-G03	10	1.04719	1.03632	CCN(CC(N(C)C1COCCC1)=O)C(C=C)=O.OC(C(F)(F)F)=O
ACR04-M03	10	0.924731	0.941644	CCC(C1CC1)NC(C(CC1)(CCN1C(C=C)=O)c1ccccc1)=O
ACR04-C04	10	0.871468	0.946591	CCC(CC)(C(N)=O)NC(C(C1)CN1C(C=C)=O)=O
ACR04-I04	10	1.0988	1.04173	CC(C)(C)N(CC(CNC(C=C)=O)C1)C1=O
ACR04-O04	10	0.949782	0.994724	C=CC(NCC(CC1)CCN1c(cccc1)c1C#N)=O
ACR04-E05	10	0.932732	1.03727	C=CC(N(CC1)CCC1(C(N(CCC1)CC1C(F)(F)F)=O)c1ccccc1)=O
ACR04-K05	10	0.885558	0.929921	CC(C)(C)c1ccc(C(CC2)CCC2NC(CCNC(C=C)=O)=O)cc1
ACR04-A06	10	0.905477	1.02006	Cc1c(CNC(C=C)=O)ccc(OC)c1OC
ACR04-B03	10	1.09065	1.02181	C=CC(NC(CC1)CCC1(F)F)=O
ACR04-H03	10	0.952758	0.948833	C=CC(N(C1)C[C@@H]2[C@H]1CSC2)=O
ACR04-N03	10	0.896472	0.998814	CC1OCCC1NC(C=C)=O
ACR04-D04	10	1.05691	0.995056	CC(C)(C)OC(N1CC(CNC(CCNC(C=C)=O)=O)OCCC1)=O
ACR04-J04	10	0.959057	0.869585	C=CC(Nc1cc(-c2nc(C3CC3)no2)ccc1)=O
ACR04-P04	10	0.967526	1.09404	CC(C)n1nc(C(CCC2)NC(CN(C)C(C=C)=O)=O)c2c1
ACR04-F05	10	0.99663	1.05674	C=CC(N1CC(Br)=CCC1)=O
ACR04-L05	10	0.854937	1.10041	C=CC(Nc(cc1)cnc1N1CCCC1)=O
ACR04-B06	10	0.856347	1.03298	C=CC(NC(C1OCCC1)c(cc1)ccc1F)=O
ACR04-C03	10	0.985167	1.02765	CS(c(cc1)cc(CCC2)c1N2C(C=C)=O)(=O)=O
ACR04-I03	10	0.893758	1.03088	CC(C)(C)OC(Nc1ccc(CCNC(C=C)=O)cc1)=O
ACR04-O03	10	1.07145	1.02476	CC(C)(C)OC(N(C1)Cc2c1ccc(NC(CCNC(C=C)=O)=O)c2)=O
ACR04-E04	10	1.11315	1.02117	C=CC(Nc1cc(C(N2CCCCC2)=O)n[nH]1)=O
ACR04-K04	10	1.04297	1.20027	C=CC(NCc1c(CC(F)(F)F)cccc1)=O
ACR04-A05	10	1.01494	1.19205	CCC1CCC(CNC(C(CC2)CCN2C(C=C)=O)=O)CC1
ACR04-G05	10	1.03093	1.10639	CC(C)(C(OC)=O)N(C)C(CCNC(C=C)=O)=O
ACR04-M05	10	0.955318	1.03373	C=CC(NCCC(NC(CC1)c(cc2)c1cc2Cl)=O)=O
ACR04-C06	10	0.928956	0.943518	COC(C=CC12)=CC2=NN=C1NC(C=C)=O
ACR04-D03	10	1.0979	0.987435	C=CC(NCC1CCC2(CC2)CC1)=O
ACR04-J03	10	1.09462	1.08061	C=CC(NCC1Oc(cccc2)c2SC1)=O
ACR04-P03	10	1.08024	1.10951	CC1(C)OCCC1CNC(C=C)=O
ACR04-F04	10	1.0896	1.17899	C=CC(Nc(cc1)cnc1N1CCOCC1)=O
ACR04-L04	10	1.19027	1.14753	Cc1csc(C2(CCCC2)NC(C=C)=O)n1
ACR04-B05	10	1.0439	1.02449	C=CC(N1C(Cc(cccc2)c2Cl)CCCC1)=O
ACR04-H05	10	1.03604	1.10472	CC(COC1)C1NC(C=C)=O
ACR04-N05	10	1.00606	1.09373	CCOC(C1)C2(CCCC2)C1NC(C=C)=O
ACR04-D06	10	0.935463	1.02138	C=CC(Nc(cc(CCC1)c1c1)c1Cl)=O
ACR04-E03	10	0.971918	0.9494	Cc1cc(CCC2NC(CN(C)C(C=C)=O)=O)c2cc1
ACR04-K03	10	1.00775	0.998526	C=CC(N(CC1)CCC1(C(N(CC1)CCC1(CO)c1ccccc1)=O)c1ccccc1)=O
ACR04-A04	10	1.05013	0.944625	C=CC(NC(CCN1C2CCC2)C1=O)=O
ACR04-G04	10	0.984375	1.14764	COc(nc1)cnc1NC(C=C)=O
ACR04-M04	10	0.974359	1.11298	CC1c(cc(CNC(C=C)=O)cc2)c2OC1C
ACR04-C05	10	1.12579	1.14069	CC(c(cc1)ccc1OC)NC(C(CC1)(CCN1C(C=C)=O)c1ccccc1)=O
ACR04-I05	10	0.930875	0.933371	C=CC(NCc(cc1)ccc1C(OC1CCCC1)=O)=O
ACR04-O05	10	1.02118	1.07097	C=CC(NCC1(CCC1)c1ncccc1)=O
ACR04-E06	10	1.05355	0.94759	C=CC(NCC(CCC1)C1(C(N1)=O)NC1=O)=O
ACR04-F03	10	1.01974	0.936829	CC(CN(C1)C(C=C)=O)OC1(C)C(F)F
ACR04-L03	10	1.08636	0.946835	CN(C(CC1)CN(C)C1=O)C(C=C)=O
ACR04-B04	10	0.984571	1.01096	CC(C)(C)OC(N(CCO)C(CC1)CCN1C(C(CC1)CCN1C(C=C)=O)=O)=O
ACR04-H04	10	0.960844	1.00602	CCN(C(CC1)CCN1C(OC(C)(C)C)=O)C(CCNC(C=C)=O)=O
ACR04-N04	10	1.02141	1.14652	CC(CN(CC1)C(CCNC(C=C)=O)=O)N1C(OC(C)(C)C)=O
ACR04-D05	10	1.07793	1.03815	CC(C(N1CCOCC1)=O)NC(C=C)=O
ACR04-J05	10	0.933487	0.972684	C=CC(Nc1cc2nccnc2cc1)=O
ACR04-P05	10	0.996758	1.02091	C=CC(N(CCC1)CC11CCCCCC1)=O
ACR04-F06	10	0.968326	0.978189	CC(C)n1ncc2cc(NC(C=C)=O)cnc12
ACR04-G06	10	0.932652	1.04155	C=CC(Nc(cc1)ccc1C(NC1CSCCC1)=O)=O
ACR04-M06	10	0.987739	1.07076	Cc1cccc2c1nc(CCNC(C=C)=O)o2
ACR04-C07	10	0.941433	1.03902	C=CC(N(CC1)CCC1C(NCCc1cccc(Cl)c1Cl)=O)=O
ACR04-I07	10	0.994513	1.07352	CCN(CC(Nc1c(C)ccc(C)c1)=O)C(C=C)=O
ACR04-O07	10	0.963955	0.934604	CC(C)Oc1cc(NC(C=C)=O)cc(F)c1
ACR04-E08	10	0.977352	1.00896	C=CC(Nc1cc(CN(CC(N)=O)CC2)c2cc1)=O
ACR04-K08	10	0.926331	1.11978	C=CC(N(CCC1)c2c1c(C#N)ccc2)=O
ACR04-A09	10	1.00935	0.98714	CS(c1cc(NC(C=C)=O)ccc1)(=N)=O
ACR04-G09	10	0.907308	1.15381	Cc1cccc(C(F)(F)F)c1NC(C=C)=O
ACR04-H06	10	0.920535	1.05611	CN(CC1)CCN1C(Cn(cc1)nc1NC(C=C)=O)=O
ACR04-N06	10	0.926694	0.942239	C=CC(NCCC1OCCCC1)=O
ACR04-D07	10	0.925817	1.00591	C=CC(NCC1(CC1)N1CCOCC1)=O
ACR04-J07	10	0.996635	1.18024	C=CC(NCc1nc(cccc2)c2n1C1CC1)=O
ACR04-P07	10	0.916213	1.03661	CC(C(C1)c2c1cccc2)NC(C=C)=O
ACR04-F08	10	1.06395	1.06638	CC(C)(C)OC(N(C1CC1)c1c(C)cc(CNC(C=C)=O)cc1)=O
ACR04-L08	10	0.87348	1.08262	C=CC(Nc1cc(-c2ccccc2)ns1)=O
ACR04-B09	10	0.952886	0.926587	C=CC(Nc(cc1)cc2c1nc(C1CC1)s2)=O
ACR04-H09	10	0.947822	1.14402	C=CC(N1c2cccc(F)c2C2(CCCC2)C1)=O
ACR04-I06	10	0.947646	1.08131	C=CC(Nc(cc1)ncc1N(CCC1)C1=O)=O
ACR04-O06	10	0.962296	1.17875	CN(C[C@H](C[C@@H](C1)F)N1c1ncncc1)C(C=C)=O
ACR04-E07	10	1.11007	1.0686	CC(C(OC(C)(C)C)=O)N(C1CC1)C(c(cc1)ccc1NC(C=C)=O)=O
ACR04-K07	10	0.983101	1.17707	C[C@@H]1c(cccc2)c2O[C@@H]1CNC(C=C)=O
ACR04-A08	10	1.07802	1.17817	C=CC(Nc(cc1)ccc1C(Nc1nc(C(N)=O)ccc1)=O)=O
ACR04-G08	10	1.00668	1.20191	C=CC(N1CC(Cc2nccs2)CC1)=O
ACR04-M08	10	1.13296	1.17311	CCc1ccc(CCNC(C(NC(C=C)=O)O)=O)cc1
ACR04-C09	10	1.00918	1.17858	C=CC(NC(C=C1)=CN(CC(N)=O)C1=O)=O
ACR04-I09	10	0.997765	1.06559	CC1N(C(C=C)=O)c(ccc(Cl)c2)c2OC1
ACR04-J06	10	0.880684	1.08047	CN(C(C=C(NC(C=C)=O)N1Cc2ccccc2)=O)C1=O
ACR04-P06	10	0.983971	1.08901	C=CC(NC(C1)COc2c1ccc(Cl)c2)=O
ACR04-F07	10	0.932996	1.18301	C=CC(N(Cc1cscc1)Cc1ccccc1)=O
ACR04-L07	10	1.15438	1.0417	CC(C)C(C1(C2)CCCCC1)N2C(C=C)=O
ACR04-B08	10	1.04239	1.23695	C=CC(NCC(C1)OCCN1c1nc(nccc2)c2o1)=O
ACR04-H08	10	1.0814	1.24294	CC(CC1c2ccc(C(F)(F)F)cc2)CN1C(C=C)=O
ACR04-N08	10	1.00035	1.19278	C=CC(NC(C1CC1)c(cc1)ccc1Cl)=O
ACR04-D09	10	1.05685	1.07187	CC(C)(C)OC(C1)CN1C(C=C)=O
ACR04-J09	10	0.945086	1.03445	C=CC(N(C1)Cc2c1cccn2)=O
ACR04-K06	10	0.973401	0.952049	C=CC(Nc(cc1)ccc1C(NC1c2cccc(Cl)c2OCC1)=O)=O
ACR04-A07	10	0.899563	1.12024	C=CC(NCCc1nnc2n1CCCCC2)=O
ACR04-G07	10	1.0265	0.990275	C=CC(N(CC1)CCC1C(Nc(cc1)cc([N+]([O-])=O)c1N)=O)=O
ACR04-M07	10	1.11437	1.1142	CN(CC1)CCN1c1ccc(CNC(C=C)=O)cc1
ACR04-C08	10	0.996829	1.14876	CCc1nc(cc(CNC(C=C)=O)cc2)c2n1C1CC1
ACR04-I08	10	0.992414	1.16324	CN(c(cccc1)c1C=C1CNC(C=C)=O)C1=O
ACR04-O08	10	0.958537	1.0703	CC(C)(CC1)CCC1(CNC(C=C)=O)O
ACR04-E09	10	1.05883	1.06994	C=CC(N(CCC1)[C@@H](CC2)[C@H]1CC21OCCO1)=O
ACR04-K09	10	0.947317	1.01831	CNC(c1c(NC(C=C)=O)scc1)=O
ACR04-L06	10	0.842574	0.991056	C=CC(N1CCC(Cc(cc2)ccc2F)CC1)=O
ACR04-B07	10	0.875481	1.07465	COc1cccc(N(CC2)CC2NC(C=C)=O)c1
ACR04-H07	10	0.958562	1.07487	CCN(CC1)C(C)CC1N(C)C(C=C)=O
ACR04-N07	10	0.959121	1.02135	C=CC(NCC(C1)C1(CCC1)c2c1cccc2)=O
ACR04-D08	10	0.92202	1.07913	C=CC(N(CC1CCCC2)C12c1ccccc1)=O
ACR04-J08	10	0.973189	1.24625	C=CC(NC1c2cccc(Cl)c2OCC1)=O
ACR04-P08	10	0.958518	1.13786	CC(CCc(c1ccc2)c2F)C1NC(C=C)=O
ACR04-F09	10	0.935647	1.07887	CC(CNC(C(CC1)(CCN1C(C=C)=O)c1ccccc1)=O)=C
ACR04-L09	10	0.909485	1.11012	CC(C1)SCCC1NC(C=C)=O
ACR04-M09	10	1.04086	1.06694	C[C@H](C1)N(Cc2ccccc2)CCN1C(C=C)=O
ACR04-C10	10	1.04718	1.07866	CNC(NCC(C1)OCCN1C(C=C)=O)=O
ACR04-I10	10	1.1166	1.00473	CC(CN(C1)C(C=C)=O)OC1C(F)(F)F
ACR04-O10	10	0.90987	1.11864	COc(ccc(-c1ncccc1)c1)c1NC(C=C)=O
ACR04-E11	10	0.991846	1.07028	CC(c1ccccc1)n1ncc(NC(C=C)=O)c1
ACR04-K11	10	1.00761	1.02614	CCN(CC(N(CC1)CCN1c1c(C)ccc(C)c1)=O)C(C=C)=O
ACR04-A12	10	1.03014	0.925511	Cc1c(C)c(OCC2NC(C=C)=O)c2cc1
ACR04-G12	10	0.971181	0.965029	COC[C@@H](CNC(C=C)=O)O
ACR04-M12	10	0.825902	0.882892	C=CC(NC(C1N=NC=C11)=CC=C1Cl)=O
ACR04-N09	10	0.950563	1.01924	Cc1nc(C(CCCC2)N2C(C=C)=O)no1
ACR04-D10	10	0.989205	1.03553	Cc1csc(C(COCC2)N2C(C=C)=O)n1
ACR04-J10	10	0.925965	1.04	C=CC(N1C(Cc2cccc(Cl)c2)CCCC1)=O
ACR04-P10	10	0.970264	1.05743	C=CC(NC1c(cccc2)c2SC1)=O
ACR04-F11	10	0.98267	1.14805	C=CC(N(Cc1ccccc1)Cc1ccccc1)=O
ACR04-L11	10	0.99698	1.0599	C=CC(NC1CC(C2CC2)OCC1)=O
ACR04-B12	10	1.06387	1.02243	CC(C)(C)OC(N(CC1)CN1C(CCNC(C=C)=O)=O)=O
ACR04-H12	10	0.958351	0.938987	C=CC(Nc(cc1)cc2c1OC1(CCC1)CC2)=O
ACR04-N12	10	1.03213	1.07655	Cc1cccc(C(CCCCC2)N2C(C=C)=O)c1
ACR04-O09	10	0.98238	1.13264	CC(C)(C)c(cc1)ccc1NC(C(CC1)CCN1C(C=C)=O)=O
ACR04-E10	10	1.03149	1.01251	CC(C)C(C(C=C1O2)=CCC1=NC2=O)NC(C=C)=O
ACR04-K10	10	1.06084	1.10636	C=CC(NC(Cc1cncs1)C(O)=O)=O
ACR04-A11	10	1.05211	1.0789	CCC(Cc(cc1)ccc1F)NC(C(CC1)CCN1C(C=C)=O)=O
ACR04-G11	10	0.976937	1.18279	CC(C)(C)C1=NOC(CNC(C=C)=O)C1
ACR04-M11	10	1.05729	1.08708	CC(NCCN(C)C(C(CC1)CCN1C(C=C)=O)=O)=O
ACR04-C12	10	1.0179	1.14407	COCc1noc(CN(CC2)CCN2C(C=C)=O)n1
ACR04-I12	10	1.06666	1.08862	Cn1ncc(-c(cc2)ccc2NC(C=C)=O)c1
ACR04-O12	10	1.01231	0.949924	C=CC(NC(CC1)CCC1c1ncno1)=O
ACR04-P09	10	0.942071	1.17374	C=CC(NCC1(CCCC1)N1CCSCC1)=O
ACR04-F10	10	1.11396	1.04285	C=CC(NCC1(CC1)c(cccc1)c1Cl)=O
ACR04-L10	10	1.0444	1.12959	C=CC(NC1CC(c2ccccc2)OCC1)=O
ACR04-B11	10	1.05904	1.12031	C=CC(N1CC(Cn2nncc2)OCC1)=O
ACR04-H11	10	1.09663	1.08669	C=CC(N(Cc1cscc1)Cc1ccco1)=O
ACR04-N11	10	1.00976	1.06628	C=CC(N1C(Cc(c(F)ccc2)c2Cl)CCC1)=O
ACR04-D12	10	1.06966	1.03181	Cc1cccc(C2(CCC2)NC(C=C)=O)c1
ACR04-J12	10	1.05803	1.08013	CC(Cc(cccc1)c1F)(CCC1)N1C(C=C)=O
ACR04-P12	10	1.04406	1.03111	CC(C)(C)OC(N(C)CCNC(C(CC1)CCN1C(C=C)=O)=O)=O
ACR04-A10	10	1.08669	1.01402	C=CC(NCc1ccc(C(O)=O)o1)=O
ACR04-G10	10	1.04671	1.03036	COc(cc1)c(CN(CC2)CCN2C(C=C)=O)cc1Cl
ACR04-M10	10	1.07956	1.12487	C=CC(Nc(cc1)ccc1C(Nc(cc(c(N1)c2)OCC1=O)c2Br)=O)=O
ACR04-C11	10	1.07941	1.09804	CCN(CC(N[C@@H](CCC1)C[C@@H]1C(N)=O)=O)C(C=C)=O
ACR04-I11	10	0.952179	1.05682	C=CC(N1CCC(Cc(c(F)ccc2)c2F)CC1)=O
ACR04-O11	10	1.02586	1.13134	CN(CC(NCC(C1)Oc2c1cccc2)=O)C(C=C)=O
ACR04-E12	10	1.03943	1.0953	C=CC(NCC1(CSCC1)N1CCOCC1)=O
ACR04-K12	10	1.03831	0.961842	C=CC(N(CC1)CC(C2)N1CCS2(=O)=O)=O
ACR04-A13	10	1.07644	0.986028	C=CC(Nc(cc(cc1)Cl)c1OCC1COCC1)=O
ACR04-B10	10	1.01078	1.10308	C=CC(N(CCC1)CC1n1ncc(C(O)=O)c1)=O
ACR04-H10	10	1.09963	1.06882	C=CC(NC1CN(Cc2ccccc2)CCCCC1)=O
ACR04-N10	10	1.04371	1.04876	C=CC(N(CCCC1)c2c1ccc(Cl)c2)=O
ACR04-D11	10	1.03062	1.12843	C=CC(NCC(c1nnc[nH]1)c1ccccc1)=O
ACR04-J11	10	1.08853	1.05927	C=CC(N1CC(Cc2cccc(Cl)c2)CC1)=O
ACR04-P11	10	1.02166	1.10892	C=CC(NC1CC(CC2)SC2C1)=O
ACR04-F12	10	1.00195	0.976846	C=CC(NC1C2c3cccc(Cl)c3CC12)=O
ACR04-L12	10	1.01033	0.992126	C=CC(N1c2cccc(OC(F)F)c2CCC1)=O
ACR04-B13	10	1.01571	0.976551	C=CC(Nc1c(COCC2)c2ccc1)=O
ACR04-C13	10	0.915395	1.03468	Cc(c(N(CC1)CCN1C(C=C)=O)ccc1)c1Cl
ACR04-I13	10	0.93769	1.09147	COc1ccc(C(CCC2)CN2C(C=C)=O)cc1
ACR04-O13	10	1.02812	1.08063	C=CC(NC[C@@H](C1)[C@H]1C1CCOCC1)=O
ACR04-E14	10	1.02225	1.05978	C=CC(NC(Cc1cccc(F)c1)CO)=O
ACR04-K14	10	0.977212	1.02064	C=CC(N(CC1)CCC1C(NCCO)=O)=O
ACR04-A15	10	0.976832	0.988236	CN(C(C=C)=O)c1cc2cccnc2cc1
ACR04-G15	10	1.00148	1.06216	COC(C(C1)COCCN1C(C=C)=O)=O
ACR04-M15	10	0.941165	0.931868	Cc1cc(C)c(C(CO)NC(C=C)=O)c(C)c1
ACR04-C16	10	0.860259	0.941184	C=CC(NCc1c(C(F)(F)F)ocn1)=O
ACR04-D13	10	0.947084	0.969183	CC(C)C1(CC1)NC(C=C)=O
ACR04-J13	10	0.992723	1.02949	Cc1ccc(C(CSCC2)N2C(C=C)=O)o1
ACR04-P13	10	1.00653	1.10426	C=CC(N(CCCC1)C1c1ccccc1)=O
ACR04-F14	10	0.991948	1.04794	C=CC(Nc1cc(C2CC2)nn1-c1ccccc1)=O
ACR04-L14	10	1.029	1.08004	C=CC(N(CCN1)CC1=O)=O
ACR04-B15	10	0.967672	1.12414	C=CC(NC(CNC(c1ccccc1)=O)c1ccccc1)=O
ACR04-H15	10	0.90055	1.03985	COC1=CC(OC)=CC2=NC(CCCNC(C=C)=O)=CC12
ACR04-N15	10	0.790457	1.05163	Cc(cc1)cc2c1oc(-c(cc1)ccc1NC(C=C)=O)n2
ACR04-D16	10	0.952633	1.0155	CCN(CC(NCc1cc(C)nn1C)=O)C(C=C)=O
ACR04-E13	10	0.937835	0.999197	COC1(CC(CNC(C=C)=O)CC1)OC
ACR04-K13	10	1.0262	1.01356	Cc1noc(CCCNC(C=C)=O)n1
ACR04-A14	10	0.9285	1.1203	C=CC(NC1=CC(Cl)=CC2=CN=NC12)=O
ACR04-G14	10	1.03067	1.13497	Cc1nc(CCCCN2C(C=C)=O)c2s1
ACR04-M14	10	0.927892	1.1177	C=CC(N(CCC1)CC1(C(F)(F)F)O)=O
ACR04-C15	10	1.03075	1.12117	CC(c1cc(C#N)ccc1)N(C)C(C=C)=O
ACR04-I15	10	0.996797	1.12451	CC(CC(C1)C(NC)=O)CN1C(C=C)=O
ACR04-O15	10	0.936601	0.950262	C=CC(Nc1ccc(CN2CCCCC2)cc1)=O
ACR04-E16	10	0.89593	0.981262	CC(c1cn(C(C2)CN2C(C=C)=O)nn1)=O
ACR04-F13	10	0.9733	1.04844	Cc1ccnc(N(CCNC(C=C)=O)Cc2ccccc2)n1
ACR04-L13	10	0.954936	0.985144	CC(C)(c1cn(C)nc1)NC(C=C)=O
ACR04-B14	10	1.01068	1.11235	C=CC(NC(COc1ccc2)c1c2Cl)=O
ACR04-H14	10	0.962893	1.15681	C=CC(Nc1noc(-c2ccccc2)c1)=O
ACR04-N14	10	0.999599	1.15183	CC(C)(CN(CC1)c(cc2)ccc2Cl)N1C(C=C)=O
ACR04-D15	10	1.00572	1.11819	CCC(c1c(CC2)cccc1)N2C(C=C)=O
ACR04-J15	10	1.03956	1.0552	C=CC(NCC(CC1)OC11COCCC1)=O
ACR04-P15	10	0.967453	1.06229	Cc1nn(CC(CC2)NC(C=C)=O)c2n1
ACR04-F16	10	0.871285	0.951635	CC(C)(C)OC(N(C)c(cc1)ncc1NC(CN(C)C(C=C)=O)=O)=O
ACR04-G13	10	1.02457	1.00883	CC1C(CNC(C=C)=O)CCN(Cc2ccccc2)C1
ACR04-M13	10	0.99915	1.09473	CC(C(C)=NC1C=C2)=C1C=C2NC(C=C)=O
ACR04-C14	10	1.04545	1.1693	CC(N1C(CN(C2)C(C=C)=O)C2OCC1)=O
ACR04-I14	10	1.02934	1.09528	C=CC(NCCc1nc(CCC2)c2s1)=O
ACR04-O14	10	0.934411	1.1106	CN(C(CCC1)C2)C1CC2NC(C=C)=O
ACR04-E15	10	0.97155	1.08961	Cc1nc(CCNC(C=C)=O)nc(OC)c1
ACR04-K15	10	0.957902	1.03645	C=CC(N(CC1)CC1Oc1cccc(F)c1)=O
ACR04-A16	10	0.951231	1.13662	CC(C1(C)C)N(C(C=C)=O)c2c1cccc2
ACR04-G16	10	0.903312	1.0091	C=CC(NC1(CCC1)c(cc1)ccc1F)=O
ACR04-H13	10	0.993191	1.02521	CN(C(CC1)CCC1OC)C(C=C)=O
ACR04-N13	10	0.896661	1.09121	CC(CN(C1)C(C=C)=O)N(C)C1=O
ACR04-D14	10	0.935979	1.15034	CC(Cc1ccc(C(F)F)cc1)(CCC1)N1C(C=C)=O
ACR04-J14	10	0.916901	1.09264	C=CC(N[C@@H](CCC1)c2c1ccc(Cl)c2)=O
ACR04-P14	10	0.926322	0.981567	C=CC(Nc1cc(-c2noc(C3CC3)n2)ccc1)=O
ACR04-F15	10	0.953004	1.18793	C=CC(N1CC(CCF)OCC1)=O
ACR04-L15	10	0.858667	1.03142	Cc1c(C(C(Nc(cc2)cc(NC(C=C)=O)c2F)=O)=O)c(C)nn1-c1ccccc1
ACR04-B16	10	1.00198	1.10643	C=CC(Nc1cn(CC2CC2)nc1)=O
ACR04-H16	10	0.872503	1.05424	CN(CC(N(CCC1)C1C1CCOCC1)=O)C(C=C)=O
ACR04-I16	10	1.00949	0.998196	C=CC(Nc1cccc(CN(C=CC=N2)C2=O)c1)=O
ACR04-O16	10	1.01568	0.968262	CCc(n(C)nc1)c1NC(CN(C)C(C=C)=O)=O
ACR04-E17	10	1.03519	1.0493	CC1Oc(ccc(C(C(CC2)CCN2C(C=C)=O)=O)c2)c2NC1=O
ACR04-K17	10	0.979334	1.08335	Cc(ccc1cnccc11)c1NC(C=C)=O
ACR04-A18	10	0.979506	0.972903	CC(C)(C)OC(N(CC(C1)C2)C12C(Nc(cc1)cc(NC(C=C)=O)c1F)=O)=O
ACR04-G18	10	0.964663	1.04719	CC(C1CCCCC1)N(C)C(CN(C)C(C=C)=O)=O
ACR04-M18	10	0.953194	0.97002	CC(C)(C)OC(N(CCC1)C[C@H]1NC(CCNC(C=C)=O)=O)=O
ACR04-C19	10	0.956192	0.896669	CC(C)CC(C1)OCCC1NC(C=C)=O
ACR04-I19	10	0.976577	0.893774	CC(COCCC1)N1C(C(CC1)CCN1C(C=C)=O)=O
ACR04-J16	10	1.09406	0.923215	CN(CC(NC1(CC1)C1CCOCC1)=O)C(C=C)=O
ACR04-P16	10	1.08153	1.00982	CCN(CC(N(CCC1)CCC1O)=O)C(C=C)=O
ACR04-F17	10	1.0122	1.06068	Cn1ncc(C(CCC2)CN2C(C=C)=O)c1
ACR04-L17	10	0.99902	0.972735	Cc(s1)cn2c1nc(C)c2CN(C)C(C=C)=O
ACR04-B18	10	1.03824	1.05602	CCN(CC(NC(C)c1csnn1)=O)C(C=C)=O
ACR04-H18	10	0.960654	0.977346	CCN(CC)C(OCC(CCCC1)N1C(C=C)=O)=O
ACR04-N18	10	0.951696	0.85939	Cc(cc1)cc(CC2)c1N2C(CN(C)C(C=C)=O)=O
ACR04-D19	10	0.987736	0.83738	C=CC(N1C(CC(C2)C3)CC2CC3C1)=O
ACR04-J19	10	0.910916	0.988451	C=CC(NCC1=CCCOC1)=O
ACR04-K16	10	0.969713	1.03783	CC(C)(C)OC(N(CCC1)CC1(C)NC(CN(C)C(C=C)=O)=O)=O
ACR04-A17	10	0.99445	1.03003	CCCc(cc1)cc(C#N)c1NC(C=C)=O
ACR04-G17	10	1.05666	1.09022	CC(C(CCC1)CN1C(C=C)=O)NC(NC(C)(C)C)=O
ACR04-M17	10	1.02217	1.08317	C[C@H](c(cc1)cc(C)c1OC)NC(C=C)=O
ACR04-C18	10	0.988101	1.05224	CC(C)(CC(C)(C)C1)CN1C(CCNC(C=C)=O)=O
ACR04-I18	10	1.05829	1.11932	C[C@H]([C@H]1C(Nc(cc2)cc(NC(C=C)=O)c2F)=O)OCCN1C(OC(C)(C)C)=O
ACR04-O18	10	1.01035	1.04388	CC(C)(C)OC(C(C)(C)NC(CCNC(C=C)=O)=O)=O
ACR04-E19	10	1.03022	0.892291	CN(CC(N1C(Cc2cccc3ccccc23)CCC1)=O)C(C=C)=O
ACR04-K19	10	0.82814	0.982724	CN(CC(NC(C1CC1)C1CCC1)=O)C(C=C)=O
ACR04-L16	10	1.11755	0.941728	CO[C@@H](CCC1)[C@H]1NC(C(CC1)CCN1C(C=C)=O)=O
ACR04-B17	10	0.950328	1.09539	CN(CC1Cc2nccn2CC1)C(C=C)=O
ACR04-H17	10	1.12183	1.09484	C=CC(N1CC(Cc2nnc3n2cccc3)CCC1)=O
ACR04-N17	10	1.03181	1.05737	C=CC(NCC1CC2(CCC2)OCC1)=O
ACR04-D18	10	1.05476	1.12399	CN(CC(N(CCC1)CC1n1cncc1)=O)C(C=C)=O
ACR04-J18	10	1.04586	1.07463	CC(C)(C)c(nc1)ncc1NC(CCNC(C=C)=O)=O
ACR04-P18	10	1.04939	1.13569	C=CC(N(CC1)CCC1C(NCc1cn(cc(cc2)Cl)c2n1)=O)=O
ACR04-F19	10	1.00877	0.987133	C=CC(N(CC1)CCC1c1nc(C(F)(F)F)cs1)=O
ACR04-L19	10	0.967768	0.916473	C=CC(NC(Cn1ncnc1)c1ccccc1)=O
ACR04-M16	10	1.05679	0.949658	Cc(cc(cc1)C2=NOC(CNC(C(CC3)CCN3C(C=C)=O)=O)C2)c1OC
ACR04-C17	10	1.04962	0.950751	CS(CC(CC1)CN1C(C=C)=O)(=O)=O
ACR04-I17	10	1.00464	0.958201	C[C@@H](c(s1)ccc1Cl)NC(C(CC1)CCN1C(C=C)=O)=O
ACR04-O17	10	0.993073	1.05514	C=CC(N(Cc(ccc(F)c1)c1F)C1CCCC1)=O
ACR04-E18	10	1.07244	1.08921	CC(C)(C(NCCNC(C=C)=O)=O)c1ccc(C)cc1
ACR04-K18	10	1.08854	0.974672	CC(C)(C)OC(N(C1)C(CNC(C(CC2)CCN2C(C=C)=O)=O)Cc2c1cccc2)=O
ACR04-A19	10	1.0312	0.931857	CCN(CC(NCc(nccc1)c1Cl)=O)C(C=C)=O
ACR04-G19	10	1.02824	0.833855	CC(C)(C)OC(Nc(cc(cc1)NC(C(CC2)CCN2C(C=C)=O)=O)c1OC)=O
ACR04-M19	10	0.978568	0.832394	CC(C)(CC1)CN1C(c(cc1)ccc1NC(C=C)=O)=O
ACR04-N16	10	0.972936	0.990897	CCOC(C(COC)(CCC1)CN1C(C=C)=O)=O
ACR04-D17	10	1.02993	0.969245	C=CC(N1CC(CC2)(CS2(=O)=O)CCC1)=O
ACR04-J17	10	0.977594	0.956173	C=CC(NC(CCCC1)C1n1nccc1)=O
ACR04-P17	10	1.03137	1.02797	CN(CCC1CNC(C=C)=O)c2c1cccc2
ACR04-F18	10	0.986656	0.968396	CCN(CC(NC(C1CC1)C(F)(F)F)=O)C(C=C)=O
ACR04-L18	10	0.932211	1.02171	CC(C)c(c(CNC(C(CC1)CCN1C(C=C)=O)=O)c1)nn1-c1ccccc1
ACR04-B19	10	1.01995	0.932879	C=CC(NC(CC1)Cn2c1nc(-c(cc(cc1)F)c1F)c2)=O
ACR04-H19	10	1.0616	1.0033	Cc1noc(C)c1CC(N(CC1)CCN1C(C=C)=O)=O
ACR04-N19	10	0.965959	0.822565	CCNC(CN(C)C(C=C)=O)=O
ACR04-O19	10	0.927074	0.875812	CCc1cc(NC(CN(CC)C(C=C)=O)=O)nn1C
ACR04-E20	10	0.955667	1.01726	CN(C1CCN(CCn2nccc2)CC1)C(C=C)=O
ACR04-K20	10	0.972882	0.988745	CC(C)c1ncc(C(NCCNC(C=C)=O)=O)s1
ACR04-A21	10	1.00526	0.978327	CC(C)C(CCC1)CCN1C(CN(C)C(C=C)=O)=O
ACR04-G21	10	0.982067	0.980286	CCN(CC(NCC(C)(C(F)(F)F)O)=O)C(C=C)=O
ACR04-M21	10	1.02788	0.962782	CCC(N(CCC1)CC1C(NCCNC(C=C)=O)=O)=O
ACR04-C22	10	1.08531	0.905471	CCN(CC(NCC1(CCCCC1)F)=O)C(C=C)=O
ACR04-I22	10	0.86799	0.857578	CN(CC(CF)O)C(C(CC1)CCN1C(C=C)=O)=O
ACR04-O22	10	0.915173	0.835702	C=CC(NCCC(N(C1)CC1C1CCCCC1)=O)=O
ACR04-P19	10	0.974314	0.919273	C=CC(NCC(CC1)CCC11OCCO1)=O
ACR04-F20	10	1.04797	0.976478	CCC1(CCCCC1)NC(CCNC(C=C)=O)=O
ACR04-L20	10	0.966658	1.01409	CC(C)(C)OC(N(CC1)CC1NC(c1ccc(CNC(C=C)=O)cc1)=O)=O
ACR04-B21	10	1.01331	0.930942	C=CC(N(CC1)CCC1C(N(C1)CC1(F)F)=O)=O
ACR04-H21	10	1.0612	0.974276	CN(CC(N(CC1)CCC1C1CC1)=O)C(C=C)=O
ACR04-N21	10	1.06115	1.02617	C=CC(N(CC1)CCC1C(C1C=C2)=CN=C1C=C2F)=O
ACR04-D22	10	0.949003	0.843926	CCN(CC(N(C1)CC11CCCC1)=O)C(C=C)=O
ACR04-J22	10	0.978972	0.840884	CC(C)(C)CC(Nc(cc1)cc(NC(C=C)=O)c1F)=O
ACR04-P22	10	0.972432	0.871542	CC(C)(C)OC(N(CC1)CCC11C(CNC(c(cc2)ccc2NC(C=C)=O)=O)C1)=O
ACR04-A20	10	1.00373	0.957973	CCC1(CCOCC1)NC(CCNC(C=C)=O)=O
ACR04-G20	10	0.992933	0.959501	CC(C)(C1)SCCN1C(CCNC(C=C)=O)=O
ACR04-M20	10	1.04822	1.00638	CC(CC1(C2)CCOCC1)N2C(CCNC(C=C)=O)=O
ACR04-C21	10	1.03332	0.985856	CC(C)(C)OC(N(CC1)C(C)(C)CN1C(c1ccc(CNC(C=C)=O)cc1)=O)=O
ACR04-I21	10	1.03783	0.993967	CCCS(N(CC1)CCC1NC(C(CC1)CCN1C(C=C)=O)=O)(=O)=O
ACR04-O21	10	1.05888	1.03397	C=CC(NCCNC(c(cc1)cc(CCC2)c1C2=O)=O)=O
ACR04-E22	10	0.955746	0.950271	C=CC(NCCC(N[C@@H]1[C@@H](c(cc2)ccc2Cl)OCC1)=O)=O
ACR04-K22	10	0.985466	0.868588	C=CC(N1CCOC2(CCOCC2)CC1)=O
ACR04-B20	10	1.00984	0.910762	CC(C)(C)OC(NCCC(CC1)CCN1C(c(cc1)ccc1NC(C=C)=O)=O)=O
ACR04-H20	10	1.08646	0.903363	C=CC(NCCC(NC1(CCCC1)c(ccc(F)c1)c1F)=O)=O
ACR04-N20	10	0.999898	0.985124	CC(C)(C)OC(N(CC1)c2c1c(C(NCCNC(C=C)=O)=O)ccc2)=O
ACR04-D21	10	1.06143	1.00297	Cn1c(ccc(CNC(C=C)=O)c2)c2nc1C1CC1
ACR04-J21	10	0.977239	0.94427	CC(C)(CNC(C=C)=O)Cn1nccc1
ACR04-P21	10	0.968751	1.06477	C[C@@H](C[C@@H](c1c2scc1)NC(C=C)=O)S2(=O)=O
ACR04-F22	10	1.03568	0.923211	CC(C)(C)OC(N(C1)CC1(CNC(c1ccc(CNC(C=C)=O)cc1)=O)F)=O
ACR04-L22	10	0.986985	0.893708	C=CC(NC(CC1)CN1c(cccc1)c1OC(F)F)=O
ACR04-C20	10	1.0015	1.04339	CC(C)(C)OC(N1CC(CC(NCCNC(C=C)=O)=O)OCC1)=O
ACR04-I20	10	1.07961	0.959319	C=CC(NCCC(NC1(CC(F)(F)F)CC1)=O)=O
ACR04-O20	10	1.02085	0.944385	C=CC(N1c2cc(F)cc(F)c2OCC1)=O
ACR04-E21	10	1.02343	1.00916	C=CC(N(CC1)CCC1(C(N(C1)CC1C1CCC1)=O)c1ccccc1)=O
ACR04-K21	10	0.964689	1.03512	CC(C)(C)OC(N(C[C@H]1CC2)C[C@@H]1N2C(c(cc1)ccc1NC(C=C)=O)=O)=O
ACR04-A22	10	1.03069	1.03842	CCN(CC(N1CCC(C)(C)CCC1)=O)C(C=C)=O
ACR04-G22	10	1.02954	0.848463	CCN(Cc1ccccc1)C(CN(C)C(C=C)=O)=O
ACR04-M22	10	1.07342	0.799469	CC(C)[C@H](C#N)NC(C(CC1)CCN1C(C=C)=O)=O
ACR04-D20	10	1.01296	0.967939	CC(C)(C1CC1)C(Nc(cc1)cc(NC(C=C)=O)c1F)=O
ACR04-J20	10	1.09124	0.940974	CC(C)(C)OC(N(C[C@H]12)C[C@@H]2[C@H]1NC(c1ccc(CNC(C=C)=O)cc1)=O)=O
ACR04-P20	10	1.01579	0.913094	CC1(CCNC(c(cc2)ccc2NC(C=C)=O)=O)CC1
ACR04-F21	10	1.03038	0.931669	CC(C)(c1nc(C)cs1)NC(CN(C)C(C=C)=O)=O
ACR04-L21	10	0.953772	0.931882	Cc(cc(cc1)NC(CCNC(C=C)=O)=O)c1N(C)C
ACR04-B22	10	1.01562	0.844274	CC(C)(C)Cc1nc(cc(cc2)NC(C=C)=O)c2o1
ACR04-H22	10	0.996551	0.878138	CCN(CC(NC(CC1)C(C)(C)CN1C(OC(C)(C)C)=O)=O)C(C=C)=O
ACR04-N22	10	0.980441	0.891566	CC(C)(C)OC(N[C@@H](CC1)CN1C(c(cc1)ccc1NC(C=C)=O)=O)=O
ACR05-A03	10	1.00815	0.964979	CCN(CC(Nc1cc(C2CC2)nn1C(C)(C)C)=O)C(C=C)=O
ACR05-G03	10	0.962286	1.09844	CN(CC(N(C)Cc1nccn1CC(F)(F)F)=O)C(C=C)=O
ACR05-M03	10	0.973696	1.0386	CN(CC(N1CC(CN(CCC2)C2=O)CC1)=O)C(C=C)=O
ACR05-C04	10	0.956548	1.00654	C=CC(NCCCSc1ncccc1)=O
ACR05-I04	10	0.991142	1.06229	CCC(CCC1)CN1c(c(C)c1)ncc1NC(C=C)=O
ACR05-O04	10	0.971771	1.06256	C=CC(Nc1nc(CN2CCOCC2)ccc1)=O
ACR05-E05	10	0.956449	1.03501	C=CC(N(CC1)CCC1C(N(C1)[C@@H](CCC2)[C@@H]2C11CCOCC1)=O)=O
ACR05-K05	10	0.989916	1.03034	CCN(CC(N(CC1)CCN1c1nccc(C)c1)=O)C(C=C)=O
ACR05-A06	10	0.999977	1.01587	CC(C)(CN(C(C=C)=O)c1ccc2)c1c2Cl
ACR05-B03	10	1.02118	1.10324	CC1C(CNC(C=C)=O)CCOC1
ACR05-H03	10	0.991317	1.10589	CC(C(C)S(CC1)(=O)=O)N1C(C=C)=O
ACR05-N03	10	1.04094	1.01756	CC(C(C1(C)C)NC(C=C)=O)C1OC
ACR05-D04	10	0.979843	1.07076	CC(C)(C)OC(N(CC1)c2c1c(NC(CN(C)C(C=C)=O)=O)ccc2)=O
ACR05-J04	10	0.993451	1.09727	CCN(CC(N(C1)CC1(CCC1)CN1C(OC(C)(C)C)=O)=O)C(C=C)=O
ACR05-P04	10	0.968263	1.08998	C=CC(N(CC1)CCC1C(N1CCC(Cc2ccccc2)CC1)=O)=O
ACR05-F05	10	1.02388	0.962809	CN(C([C@H](C1)[C@@H]2CN1C(C=C)=O)=O)C2=O
ACR05-L05	10	1.00691	1.06474	CC(C1)SCC1NC(C=C)=O
ACR05-B06	10	0.992986	0.90714	C=CC(N(CC1)CC1Oc1c(N2CCCC2)nccc1)=O
ACR05-C03	10	1.09262	1.06122	CCOc(cc1)ccc1NC(C(CC1)(CCN1C(C=C)=O)c1ccccc1)=O
ACR05-I03	10	0.989869	1.06217	CCC(CCC1)(CN1C(c1ccc(CNC(C=C)=O)cc1)=O)O
ACR05-O03	10	1.00347	1.07633	Cc1nnc(C(CC2)CCN2C(c2ccc(CNC(C=C)=O)cc2)=O)o1
ACR05-E04	10	1.00019	1.10445	CC(CNC(C=C)=O)Cn1nccc1C
ACR05-K04	10	1.05356	1.09269	CCCN(CC(CNC(C=C)=O)C1)C1=O
ACR05-A05	10	1.07779	1.03448	CC(C)NC(OCC(CCCC1)N1C(C(CC1)CCN1C(C=C)=O)=O)=O
ACR05-G05	10	1.02089	1.02154	CCN(CC(Nc(cc1)cc2c1OCCN2C)=O)C(C=C)=O
ACR05-M05	10	0.970832	1.04469	C[C@@H]([C@H](CCC1)NC(C(F)(F)F)=O)N1C(CN(C)C(C=C)=O)=O
ACR05-C06	10	1.07359	0.859912	C=CC(N(Cc1cccs1)c(cc1)cc2c1OCCO2)=O
ACR05-D03	10	1.02788	1.07183	CON(CC1)CCC1NC(C=C)=O
ACR05-J03	10	0.990807	1.02532	COC(CCC1OCC2)CC1N2C(C=C)=O
ACR05-P03	10	0.993099	1.04014	CN(CCN(CC1)C(C=C)=O)C1=O
ACR05-F04	10	0.997378	1.11089	CC(C)(C)OC(N(CC1CC1)C(CC1)CCN1C(C(CC1)CCN1C(C=C)=O)=O)=O
ACR05-L04	10	1.0241	1.13788	C[C@@H](c(cccc1)c1SC)NC(C(CC1)CCN1C(C=C)=O)=O
ACR05-B05	10	1.02322	1.10845	CC(c1cn(C)nc1)N(C)C(C=C)=O
ACR05-H05	10	1.00939	1.05947	COc1ccc(CNC(C(CC2)CCN2C(C=C)=O)=O)cc1
ACR05-N05	10	0.982307	1.098	CC(C)(CN(CC1)C(C=C)=O)S1(=O)=O
ACR05-D06	10	1.00307	1.04789	CC(C)(C)OC(N([C@H](C1)[C@H]1C1)[C@@H]1C(NCCNC(C=C)=O)=O)=O
ACR05-E03	10	1.018	1.02928	CN(C1CC1)C(C(CSC1)N1C(CCNC(C=C)=O)=O)=O
ACR05-K03	10	0.972442	1.00336	CC(C)C(CC(OC)=O)NC(C(CC1)CCN1C(C=C)=O)=O
ACR05-A04	10	0.996432	1.10919	CC(C)Oc1nn(C)cc1NC(C=C)=O
ACR05-G04	10	1.03851	0.98298	CN(C(c(ccc(OC)c1)c1NC(C=C)=O)=O)OC
ACR05-M04	10	0.99717	1.19358	Cc1c(CN(C)C(C=C)=O)cnn1C
ACR05-C05	10	0.92516	1.05668	CC(C)(C1)C(c2cn(C)nc2)N1C(CCNC(C=C)=O)=O
ACR05-I05	10	1.03827	0.959216	C=CC(N(CC1)CCC1(C(N(CCC1)CCC1O)=O)c1ccccc1)=O
ACR05-O05	10	1.00899	1.04288	Cc1nc(C(CCCC2)N2C(c(cc2)ccc2NC(C=C)=O)=O)no1
ACR05-E06	10	0.916526	0.972634	C=CC(NC(CCCCN1)C1=O)=O
ACR05-F03	10	1.02251	1.04869	CC(C1)(CC1(F)F)NC(C=C)=O
ACR05-L03	10	0.983669	1.04245	C=CC(NC(CCC1)CC1F)=O
ACR05-B04	10	1.01934	1.08845	CCN(CC(N(CC1)CCC1(CNC(OC(C)(C)C)=O)O)=O)C(C=C)=O
ACR05-H04	10	1.02243	1.06202	C=CCN(C(C(CC1)CCN1C(C=C)=O)=O)c1ccccc1
ACR05-N04	10	1.00851	1.04604	CCN(CC(N[C@H](CC1)[C@H](C(CC2)CCN2C(OC(C)(C)C)=O)NC1=O)=O)C(C=C)=O
ACR05-D05	10	1.01095	1.10654	C=CC(NC(CC1)CCC1C(F)F)=O
ACR05-J05	10	0.991873	0.995557	C=CC(N(CC1)CCC11CCSCC1)=O
ACR05-P05	10	1.02112	0.917693	CC(COC)(C1)CN1C(C=C)=O
ACR05-F06	10	0.978823	0.918878	C=CC(N(CC1)CCC1C(Nc(cc(cc1)S(N2CCCC2)(=O)=O)c1O)=O)=O
ACR05-G06	10	1.02711	1.03693	C=CC(N1CC(Cn2ncnc2)CCC1)=O
ACR05-M06	10	1.03394	1.06192	CC(C)(C1)c(ccc(F)c2)c2N1C(C=C)=O
ACR05-C07	10	1.02576	1.00642	Cc1c(C)sc(C(CCCC2)N2C(CN(C)C(C=C)=O)=O)n1
ACR05-I07	10	0.994911	0.95	CCCN(CCCN(C1)C(CN(CC)C(C=C)=O)=O)C1=O
ACR05-O07	10	1.02218	0.969506	CC(C)N(CCNC(OC(C)(C)C)=O)C(C(CC1)CCN1C(C=C)=O)=O
ACR05-E08	10	0.980553	0.974903	Cc1cccc(-c2cnc(NC(C=C)=O)s2)c1
ACR05-K08	10	0.968926	0.974509	CC(C)c1ccnc(C(C)C)c1NC(C=C)=O
ACR05-A09	10	0.968502	0.970047	CC(C)(C)OC(NCC1(CCCC1)NC(C(CC1)CCN1C(C=C)=O)=O)=O
ACR05-G09	10	0.997355	0.927193	CC(C)(C)OC(NC[C@H](CCCC1)N1C(C(CC1)CCN1C(C=C)=O)=O)=O
ACR05-H06	10	1.1414	0.954871	CCN(C(C)C1CC1)C(c(cc1)ccc1NC(C=C)=O)=O
ACR05-N06	10	1.01658	1.02312	CCN(CC(N(CCCC1)C1C(OCC)=O)=O)C(C=C)=O
ACR05-D07	10	1.05113	1.01363	CC(CC1)(C2CN1C(C=C)=O)C2Br
ACR05-J07	10	1.0134	1.03421	C=CC(N1[C@H]2[C@H]3OC[C@@H]1[C@H]3OC2)=O
ACR05-P07	10	1.02883	0.991924	CC(C)(C)c1nccc(CCCNC(C=C)=O)n1
ACR05-F08	10	1.00464	0.960568	CC(C)(C)OC(c1c(C(CC2)CCN2C(CN(C)C(C=C)=O)=O)cccc1)=O
ACR05-L08	10	1.01733	0.997468	CCN(CC(N(C)Cc(cc1)cc2c1OCCO2)=O)C(C=C)=O
ACR05-B09	10	0.99102	1.01887	CN(CC(CC1)NC(C=C)=O)C1=O
ACR05-H09	10	1.02635	1.00259	CN(C)C(C(CCC1)N1C(C=C)=O)=O
ACR05-I06	10	1.04912	1.02785	C=CC(Nc(cc1)cc(CCC2)c1NC2=O)=O
ACR05-O06	10	1.04308	1.00562	C=CC(N(CCCC1)C1c1nc(cccc2)c2s1)=O
ACR05-E07	10	1.01622	0.959764	CN(C)c1c(CN(C)C(CN(C)C(C=C)=O)=O)cccc1
ACR05-K07	10	1.03762	1.07906	C=CC(NCCC(N1CC(c2cc(C(F)(F)F)cc(C(F)(F)F)c2)OCC1)=O)=O
ACR05-A08	10	1.00283	1.03661	CCOc1nc(NC(C=C)=O)cc(C(F)(F)F)c1
ACR05-G08	10	1.03134	0.990703	C=CC(N(CC1)CCN1S(CBr)(=O)=O)=O
ACR05-M08	10	1.00965	0.97888	CCCN(C(C=C(NC(C=C)=O)N1CCC)=O)C1=O
ACR05-C09	10	1.35317	1.00469	CC(C)C(c1c(C)c(cccc2)c2o1)NC(CN(C)C(C=C)=O)=O
ACR05-I09	10	1.01121	1.02172	CC(C)(C)OC(N1CCC(CNC(C(CC2)CCN2C(C=C)=O)=O)(COC)CC1)=O
ACR05-J06	10	1.14112	1.0593	C=CC(N(CC1)CCC1(C(NC(C1)Cc2c1cccc2O)=O)c1ccccc1)=O
ACR05-P06	10	1.01869	1.08123	Cc1noc(C(C2)CN2C(C=C)=O)n1
ACR05-F07	10	1.04989	1.01251	CCC(CN(CC1)C(C)=O)C1NC(C=C)=O
ACR05-L07	10	0.967118	0.986504	C=CC(NC(CCC1)c2c1occ2)=O
ACR05-B08	10	1.02251	1.00255	CC(C)(C)OC(C(COCC1)N1C(C(CC1)CCN1C(C=C)=O)=O)=O
ACR05-H08	10	1.07674	1.06987	Cc1c(CNC(C(CC2)(CCN2C(C=C)=O)c2ccccc2)=O)scn1
ACR05-N08	10	1.03197	0.964568	CC(C)[C@@H](CN(CC1)C(c(cc2)ccc2NC(C=C)=O)=O)N1C(OC(C)(C)C)=O
ACR05-D09	10	1.00646	0.998196	CN(C(CCN1c(cccc2)c2Cl)C1=O)C(C=C)=O
ACR05-J09	10	0.995163	0.996704	C=CC(NCCCc1nc(C2CC2)n[nH]1)=O
ACR05-K06	10	1.0852	0.988493	CC(C)(C1)c(cc(cc2)Cl)c2N1C(C=C)=O
ACR05-A07	10	1.00271	1.01781	CC(C)(C)OC(CC(CCC1)CCN1C(c1ccc(CNC(C=C)=O)cc1)=O)=O
ACR05-G07	10	1.00676	0.982451	CC(C)(CNC(CN(C)C(C=C)=O)=O)c1ncc(C)cc1
ACR05-M07	10	1.0513	0.997791	C=CC(N(CC1)CCC1C(N[C@@H]1[C@@H](c2cnccc2)OCC1)=O)=O
ACR05-C08	10	1.01191	1.01536	C=CC(Nc1ccnn1Cc1cccc(Cl)c1)=O
ACR05-I08	10	0.963084	0.970435	CCC(C(N(C)C1CCCCC1)=O)NC(C=C)=O
ACR05-O08	10	1.03154	1.02883	CCCC(C(N(CC)C1CCCC1)=O)NC(C=C)=O
ACR05-E09	10	0.961261	0.968797	CC(C)(C)OC(N(C)C[C@H](C[C@@H](C1)F)N1C(C(CC1)CCN1C(C=C)=O)=O)=O
ACR05-K09	10	1.00111	0.952749	CC(C)(C)OC(N(C)CC(CCC1)CN1C(CN(C)C(C=C)=O)=O)=O
ACR05-L06	10	1.08488	0.956358	C=CC(N(CC1)CCC1C(NC1(CCCC1)c(cc1)cc2c1OCCO2)=O)=O
ACR05-B07	10	1.00886	1.01441	CC(CC1)C(C)CC1NC(C=C)=O
ACR05-H07	10	1.03333	0.928627	C=CC(N1CC(C2)CSCC2C1)=O
ACR05-N07	10	1.02007	0.957467	COCc1nc(cc(cc2)NC(C=C)=O)c2o1
ACR05-D08	10	1.02541	0.984016	C=CC(N(CCC1)CC1C(C(F)(F)F)O)=O
ACR05-J08	10	0.993033	0.98119	C=CCOC(N(CCC1)CC1NC(C(CC1)(CCN1C(C=C)=O)c1ccccc1)=O)=O
ACR05-P08	10	1.02715	0.973915	C[C@@H](CN(C1)C(C(CC2)(CCN2C(C=C)=O)c2ccccc2)=O)[C@H]1C(OC)=O
ACR05-F09	10	1.04705	0.941626	COc(nc(CNC(C=C)=O)cc1)c1OCc1ccccc1
ACR05-L09	10	1.02149	0.932652	C=CC(Nc1nn(CC2COCC2)cc1)=O
ACR05-M09	10	1.01836	0.986568	CC(C)(C)OC(N(CC1)CCC1OC(c1cc(NC(C=C)=O)ccc1)=O)=O
ACR05-C10	10	1.03661	0.952032	C=CC(Nc1nc(-c2cnccc2)ccc1)=O
ACR05-I10	10	0.972145	1.01565	Cc1c(Cc2ccccc2)nc(NC(C=C)=O)s1
ACR05-O10	10	0.981366	0.920843	C=CC(Nc1cc(C2CCCCC2)no1)=O
ACR05-E11	10	0.984785	0.990178	CC(C)(C1)OC(CO)CN1C(c1ccc(CNC(C=C)=O)cc1)=O
ACR05-K11	10	0.937663	0.933512	CCCOc1cccc(NC(C(CC2)CCN2C(C=C)=O)=O)c1
ACR05-A12	10	0.926356	0.815267	C=CC(Nc(cc1)cc(CC2=Cc3cccs3)c1C2=O)=O
ACR05-G12	10	0.993515	0.985558	Cc1c(C(c2ccccc2)=O)sc(NC(C=C)=O)n1
ACR05-M12	10	0.943925	0.947883	C=CC(NC(CC(C1)C(F)(F)F)CC1C(F)(F)F)=O
ACR05-N09	10	0.996663	0.989278	C=CC(NCc1nccn1C(F)F)=O
ACR05-D10	10	0.99177	1.04642	COC(CNC(C(CC1)CCN1C(C=C)=O)=O)c(cc1)ccc1F
ACR05-J10	10	1.00522	0.939823	CC(C)(C)[C@@H](C(OCc1ccccc1)=O)NC(C(CC1)CCN1C(C=C)=O)=O
ACR05-P10	10	0.968886	1.03284	CN(C1CN(Cc2noc(C3CC3)n2)CCC1)C(C=C)=O
ACR05-F11	10	0.978566	0.985721	C=CC(N(CC1)CCC1(C(N)=O)c1ccccc1)=O
ACR05-L11	10	0.981427	0.930253	CN(C[C@@H](CNC(C=C)=O)O1)C1=O
ACR05-B12	10	0.989709	0.886413	CCOC(N(CC1)CCC1OC(c(cc1)ccc1NC(C=C)=O)=O)=O
ACR05-H12	10	0.977839	0.945527	CC(C)(C)OC(N(CC1)CCC1c1cc(NC(C(CC2)CCN2C(C=C)=O)=O)n[nH]1)=O
ACR05-N12	10	1.0217	0.91014	CCN(CC(Nc(cc1)cc(CCC2)c1N2C(OC(C)(C)C)=O)=O)C(C=C)=O
ACR05-O09	10	0.998567	0.956912	CC(C)(C)OC(N(CC1)CC1N(C)C(c1ccc(CNC(C=C)=O)cc1)=O)=O
ACR05-E10	10	1.00491	0.992013	C=CC(Nc1cnc(CCOC2)c2c1)=O
ACR05-K10	10	1.00919	0.982278	C=CC(NC(CCC1)C2C11OCCC1C2)=O
ACR05-A11	10	0.972374	1.00296	CCN(CC(NC1c(cc(cc2)Cl)c2OC1)=O)C(C=C)=O
ACR05-G11	10	1.10492	0.961758	Cc1nc(N2CCCC2)c(CNC(C(CC2)(CCN2C(C=C)=O)c2ccccc2)=O)cc1
ACR05-M11	10	1.0406	0.980399	CN(Cc1csc2c1cccc2)C(C(CC1)CCN1C(C=C)=O)=O
ACR05-C12	10	0.977469	1.03665	Cc1csc(C(CNC(C=C)=O)=O)c1Cl
ACR05-I12	10	1.00141	0.914729	Cc1cc(NC(C=C)=O)nc(N2CCOCC2)n1
ACR05-O12	10	0.935368	0.93575	C=CC(NC1C2(CCCC2)CCCC1)=O
ACR05-P09	10	0.969649	1.01023	C=CC(N(CCC1)CC1n1nnc(C(O)=O)c1)=O
ACR05-F10	10	0.995739	0.959878	Cc1cccc2c1CCCN2C(C(CC1)CCN1C(C=C)=O)=O
ACR05-L10	10	0.983041	0.993184	CSc1nc(C2(CC2)NC(C=C)=O)ccn1
ACR05-B11	10	0.983619	0.962015	C=CC(N1CC2C(COC3)C3C2C1)=O
ACR05-H11	10	1.03804	1.02845	C=CC(NCC1(CCOCC1)c(cc1)cc2c1OCO2)=O
ACR05-N11	10	0.961724	1.05089	CC(C1)(C#N)OCCN1C(C=C)=O
ACR05-D12	10	1.01629	0.986207	C=CC(N(CC1)CCC1(C(NCc1nc(CCCC2)c2cc1)=O)c1ccccc1)=O
ACR05-J12	10	1.0203	1.0262	C=CC(N(CC1)CCC1(C(N[C@@H]1[C@@H](c2ccccc2)OCC1)=O)c1ccccc1)=O
ACR05-P12	10	0.958024	0.956024	CC(C)(C)OC(N(CC1)CCN1c1cc(C(CCC2)CN2C(C=C)=O)n[nH]1)=O
ACR05-A10	10	1.04063	0.959097	C=CC(NC1(C2CC(C3)CC1CC3C2)C(N)=O)=O
ACR05-G10	10	0.940267	1.02267	CC(c(cc1OCOc1c1)c1NC(C=C)=O)=O
ACR05-M10	10	1.02206	0.982234	C=CC(Nc1c(C=NO)ccc(Cl)n1)=O
ACR05-C11	10	1.01979	1.00225	CCN(CC(CC1)CCN1C(CN(C)C(C=C)=O)=O)C(OC(C)(C)C)=O
ACR05-I11	10	0.971906	0.971787	C=CC(N(CC1)CCC1C(Nc(cc1)cc2c1OCCCO2)=O)=O
ACR05-O11	10	0.98651	0.987786	CC(C)(C)OC(NC(CCC1)CN1C(CCNC(C=C)=O)=O)=O
ACR05-E12	10	1.00259	0.973151	C=CC(NCc(cc1)nc(CCC2)c1C2=O)=O
ACR05-K12	10	0.972511	0.991642	CC(CC1)CCC1C(COC)NC(C=C)=O
ACR05-A13	10	0.955624	0.98419	CC(C)(C)OC(N(CCC1)CCC1N(C)C(CN(C)C(C=C)=O)=O)=O
ACR05-B10	10	0.960639	0.979997	CN(CC(Nc1c(N2CCCC2)nccc1)=O)C(C=C)=O
ACR05-H10	10	1.04545	1.00501	C=CC(N(CC1)CCC1C(Nc(cc1)cc(S(N2CCCC2)(=O)=O)c1Cl)=O)=O
ACR05-N10	10	0.93009	0.979759	C=CC(N[C@@H](Cc1ccccc1)C(OC1CCCC1)=O)=O
ACR05-D11	10	0.993076	1.00275	CC(C)(C1)OC(COC)CN1C(C=C)=O
ACR05-J11	10	1.01671	0.965458	C=CC(NC(COc1cc(F)c2)c1c2F)=O
ACR05-P11	10	0.943525	0.958902	CC(CC1c2cnccc2)CN1C(C=C)=O
ACR05-F12	10	1.07524	0.981812	CC(C)(C)c1cnc(CNC(C(CC2)(CCN2C(C=C)=O)c2ccccc2)=O)o1
ACR05-L12	10	0.97342	0.900141	CCN(CC(N(C[C@@H]1C2)[C@@H]2CN1C(OC(C)(C)C)=O)=O)C(C=C)=O
ACR05-B13	10	0.962305	0.92789	CC1CCC(C)(CNC(C=C)=O)CC1
ACR05-C13	10	1.04048	1.00982	CC(C)(C)OC(N(CC1)CC1C(NCCNC(C=C)=O)=O)=O
ACR05-I13	10	1.00816	1.04722	CC(C)(C)OC(N(CC1)C[C@H]1OCC(Nc(cc1)cc(NC(C=C)=O)c1F)=O)=O
ACR05-O13	10	1.09506	1.0226	CC(C(C1)CN1C(OC(C)(C)C)=O)NC(c(cc1)ccc1NC(C=C)=O)=O
ACR05-E14	10	1.00913	0.922767	C=CC(Nc1cc(-c2nccs2)cnc1)=O
ACR05-K14	10	1.07965	0.954444	Cc(c(COc1ccccc1)ccc1)c1NC(C=C)=O
ACR05-A15	10	0.972972	0.970991	CCOC(N(CC1)CCN1C(c(cc1)ccc1NC(C=C)=O)=O)=O
ACR05-G15	10	1.04746	0.964229	CCN(C(CCC1)CCN1C(OC(C)(C)C)=O)C(c1ccc(CNC(C=C)=O)cc1)=O
ACR05-M15	10	0.909746	0.839912	Cc1c(-c2cccc(Cl)c2)nc(NC(C=C)=O)s1
ACR05-C16	10	0.946721	0.906484	CC(CCc1nccs1)NC(C=C)=O
ACR05-D13	10	1.04338	0.997757	CC(CC1)(CCN1c1ccccc1)NC(C=C)=O
ACR05-J13	10	0.956003	1.01613	C=CC(N(CC1)CC1OCc1ccccc1)=O
ACR05-P13	10	1.00439	1.00878	CC1SC(N(CC2)CCN2C(C=C)=O)=NC1
ACR05-F14	10	1.03673	1.01327	C=CC(NCC1(CCOCC1)OCCO)=O
ACR05-L14	10	0.941538	0.97864	CN(CC(N([C@@H](CCC1)[C@@H]1C1)[C@@H]1C(OCc1ccccc1)=O)=O)C(C=C)=O
ACR05-B15	10	0.967679	0.97044	CC(CC1)(CCC1NC(C=C)=O)N1CCC1
ACR05-H15	10	0.963622	1.04541	C=CC(Nc1nc(CCC2)c2cc1)=O
ACR05-N15	10	0.997509	0.948031	Cn1nccc1[C@@H]([C@H](CNC(C=C)=O)CCC1)N1C1CC1
ACR05-D16	10	0.98208	0.939638	C[C@@H]([C@H](CC1)NC(OC(C)(C)C)=O)N1C(CN(C)C(C=C)=O)=O
ACR05-E13	10	1.09377	1.01365	CCN(C(C1)CN1C(c1ccc(CNC(C=C)=O)cc1)=O)C(OC(C)(C)C)=O
ACR05-K13	10	0.992438	0.931044	COc(c1nc(NC(C=C)=O)ccc11)ccc1Cl
ACR05-A14	10	1.01242	0.978346	CC(CCN(C1)C(C=C)=O)=C1Br
ACR05-G14	10	1.0124	0.976714	CC(C(N(C(C)C1)c2c1cccc2)=O)NC(C=C)=O
ACR05-M14	10	1.0557	0.953053	C=CC(NC(CCCOc1c2Cl)c1ccc2Cl)=O
ACR05-C15	10	1.04876	0.986522	CCN(CC(NCC(CCC1)N1C(OC(C)(C)C)=O)=O)C(C=C)=O
ACR05-I15	10	1.00162	1.00152	CC(C)(C)OC(NCC(CCC1)CN1C(c(cc1)ccc1NC(C=C)=O)=O)=O
ACR05-O15	10	0.999004	1.06341	Cn1c(C(c2cc(OC)cc(OC)c2)NC(C=C)=O)ncc1
ACR05-E16	10	1.01746	0.975383	COc1ccc2nc(CNC(C=C)=O)ccc2c1
ACR05-F13	10	0.996612	1.05229	CC(C)[C@@H](CO)NC(c(cc1)ccc1NC(C=C)=O)=O
ACR05-L13	10	1.01074	0.983579	C=CC(NC(C1)CN2C1CCCC2)=O
ACR05-B14	10	1.06309	0.995934	CC(C)CC(C(N1CCC(CO)CC1)=O)NC(C=C)=O
ACR05-H14	10	1.07619	1.03191	C=CC(NCCC(N(CC1)CCN1c1ncccc1)=O)=O
ACR05-N14	10	1.01138	0.980887	C=CC(Nc1cc(CN(CC2)CCN2c2ncccc2)ccc1)=O
ACR05-D15	10	0.980607	0.990617	CC(C)(C1)SCCC1NC(C=C)=O
ACR05-J15	10	0.961813	1.00968	C=CC(N(Cc1cnnn1C1)c2c1cccc2)=O
ACR05-P15	10	1.03249	0.99389	Cc1ccnc(NCCNC(C=C)=O)n1
ACR05-F16	10	0.963004	0.977561	CCN(CC(Nc(cc1)ccc1N1CCCCC1)=O)C(C=C)=O
ACR05-G13	10	1.03488	1.00366	CCCC(c1ccccc1)NC(C(CC1)CCN1C(C=C)=O)=O
ACR05-M13	10	1.03768	1.05317	CC(CN(CC1)C(OC(C)(C)C)=O)N1C(CCNC(C=C)=O)=O
ACR05-C14	10	0.937069	1.00071	COc1cccc(Sc(cc2)cnc2NC(C=C)=O)c1
ACR05-I14	10	1.06573	1.09148	COc1cc(NC(C=C)=O)cc(S(C)(=O)=O)c1
ACR05-O14	10	0.996061	1.02407	C=CC(NC(CC1)CC=C1c(cc1)ccc1F)=O
ACR05-E15	10	0.973957	0.987023	CCN(CC(N(CC1)CC1NC(OC(C)(C)C)=O)=O)C(C=C)=O
ACR05-K15	10	1.00429	0.969229	C[C@@H](C(NCCNC(C=C)=O)=O)N(C)C(OC(C)(C)C)=O
ACR05-A16	10	0.989587	0.99735	C=CC(NCc1nc(-c2ccncc2)cs1)=O
ACR05-G16	10	0.947794	0.853104	C=CC(NC1c(cc(cc2)-c3ccccc3)c2OCC1)=O
ACR05-H13	10	0.989685	1.01343	C=CC(N(CC1)CCC1(C1CC1)F)=O
ACR05-N13	10	1.02809	1.00437	C=CC(N(CC1C2CCC1)C2C(N)=O)=O
ACR05-D14	10	0.988303	1.01075	C=CC(NC[C@@H](C1)[C@@H](c2ccncc2)N(C2CC2)C1=O)=O
ACR05-J14	10	1.01888	0.977867	CCN(CC(NC(CC1)CN1C(OC(C)(C)C)=O)=O)C(C=C)=O
ACR05-P14	10	0.913015	1.03753	CCN(CC(NCC(C1)OCCCN1C(OC(C)(C)C)=O)=O)C(C=C)=O
ACR05-F15	10	0.91851	0.868271	C=CC(Nc1nc(-c(cc2)cc3c2OCC3)cs1)=O
ACR05-L15	10	0.96811	0.987462	C=CC(N(C[C@@H]12)C[C@@H]2[C@H]1Br)=O
ACR05-B16	10	1.01863	0.921864	CC(C)C(NCC(CCC1)CN1C(C(CC1)(CCN1C(C=C)=O)c1ccccc1)=O)=O
ACR05-H16	10	0.91315	0.928545	CC(C)(C)OC(N(C1)CC1N(C1CC1)C(CN(C)C(C=C)=O)=O)=O
ACR05-I16	10	1.0531	0.978215	CC(C1)C1(CNC(C=C)=O)c(ccc(F)c1)c1F
ACR05-O16	10	1.06653	0.954862	CC(C)(CC1CCCCCC1)NC(C=C)=O
ACR05-E17	10	1.02313	1.05015	CS(C(CCC1)CN1C(C(CC1)CCN1C(C=C)=O)=O)(=O)=O
ACR05-K17	10	0.996099	0.926827	CC(C1)(CN1C(OC)=O)NC(C(CC1)(CCN1C(C=C)=O)c1ccccc1)=O
ACR05-A18	10	1.07129	1.05909	CC(C)N(CC1)CCN1c1cc(C)cc(NC(C=C)=O)c1
ACR05-G18	10	1.00115	0.957584	CC(C)c1nc(C)c(NC(C=C)=O)s1
ACR05-M18	10	0.987193	0.955491	C[C@@H](c1c(C)cc(C)cc1C)NC(C=C)=O
ACR05-C19	10	0.981869	0.961708	CCN(CC(N(C1)CC1N(CC)C(OC(C)(C)C)=O)=O)C(C=C)=O
ACR05-I19	10	0.950371	0.871924	CC(C)(C)OC(Nc1c(CNC(CN(C)C(C=C)=O)=O)cccc1)=O
ACR05-J16	10	1.0083	1.04485	CC(C)(C)OC(NC1(CNC(CN(C)C(C=C)=O)=O)CC1)=O
ACR05-P16	10	1.01059	0.997064	CN(CC(N(CC1)CCC1OCC1CCCCC1)=O)C(C=C)=O
ACR05-F17	10	1.04053	0.993745	C=CC(Nc1nn(ccc(Cl)c2)c2n1)=O
ACR05-L17	10	1.01936	1.02008	C=CC(NCCc1cn(cccc2)c2n1)=O
ACR05-B18	10	1.01009	0.912839	CN(CC(NC1c(cc(cc2)F)c2OCC1)=O)C(C=C)=O
ACR05-H18	10	1.01696	0.936865	CC(C)(C)NC(c(cc1)ccc1N(C)C(CCNC(C=C)=O)=O)=O
ACR05-N18	10	0.990878	0.981988	C=CC(N(CC1)CCC1C(NCCCN1CCOCC1)=O)=O
ACR05-D19	10	0.9848	1.03919	Cc1nnc(CN(CC2)CCN2C(C=C)=O)n1C
ACR05-J19	10	1.00542	0.932004	Cc1cc(C)nn1-c1ncc(CNC(C=C)=O)cc1
ACR05-K16	10	0.987439	1.04904	CCCn1ncc(C(C)NC(C=C)=O)c1
ACR05-A17	10	1.01075	0.958435	CC(C)(C)OC(N[C@H](CC1)CC[C@H]1NC(CN(C)C(C=C)=O)=O)=O
ACR05-G17	10	0.962157	0.953392	CC(C)(C)OC(Nc1cccc(F)c1NC(CN(C)C(C=C)=O)=O)=O
ACR05-M17	10	0.992094	1.01808	CC(C)(C)OC(C(CCCC1)N1C(CN(C)C(C=C)=O)=O)=O
ACR05-C18	10	1.00231	1.01206	C=CC(NCCS(c1ccccc1)=O)=O
ACR05-I18	10	0.985844	0.896692	C=CC(NC1(CCCCC1)c1cccc(C(N)=O)c1)=O
ACR05-O18	10	0.969493	0.911746	C=CC(NCCCc(cc1)ccc1Cl)=O
ACR05-E19	10	0.999083	0.971636	CCN(CC(N(CCC1)CC1(CCCC1)N1C(OC(C)(C)C)=O)=O)C(C=C)=O
ACR05-K19	10	1.00437	0.900394	C=CC(NC1C(CC2)OCC2CC1)=O
ACR05-L16	10	1.04667	1.01	COc(c(C(N)=O)cc(Cl)c1)c1NC(C(CC1)CCN1C(C=C)=O)=O
ACR05-B17	10	0.974083	0.940155	C=CC(Nc1nc(CCCCC2)c2s1)=O
ACR05-H17	10	1.00635	1.00188	C=CC(Nc(cc1)cn2c1nnc2)=O
ACR05-N17	10	0.983723	0.99646	C=CC(N(CC1)C(CCC2)N2C1=O)=O
ACR05-D18	10	1.03178	1.01949	C=CC(NCCC(N1CC(c2cccc(OC(F)(F)F)c2)OCC1)=O)=O
ACR05-J18	10	1.03312	0.982533	C=CC(N(CC1)CCC1C(N(CC1)CCC1Oc1cccc(F)c1)=O)=O
ACR05-P18	10	1.02902	0.953752	C=CC(N(CC1)CCC1C(NC1(CCO)CCCCC1)=O)=O
ACR05-F19	10	0.983523	1.03167	C=CC(N(CC1)CCN1c1c(C#N)nc(-c2ccco2)o1)=O
ACR05-L19	10	1.01632	0.911274	C=CC(Nc1nnc(C2CC2)o1)=O
ACR05-M16	10	1.00099	1.04308	CCC(C(N(C)Cc(cccc1)c1F)=O)NC(C=C)=O
ACR05-C17	10	0.999904	0.876109	CCN(CC(NC(C)C(C1)(CN1C(OC(C)(C)C)=O)O)=O)C(C=C)=O
ACR05-I17	10	1.05008	1.04246	Cn1c(C(CC2)CN2C(C(CC2)(CCN2C(C=C)=O)c2ccccc2)=O)ncc1
ACR05-O17	10	1.03251	1.01714	CC(C)(C)OC(N[C@H](CC1)CC[C@H]1NC(C(CC1)CCN1C(C=C)=O)=O)=O
ACR05-E18	10	0.979084	0.980027	CCCCOCCOCCNC(C=C)=O
ACR05-K18	10	1.0314	0.999266	CC(C)(c1ncccc1C)NC(C=C)=O
ACR05-A19	10	0.983712	0.977199	CCN(CC(NCC(CC1)=CCN1C(OC(C)(C)C)=O)=O)C(C=C)=O
ACR05-G19	10	0.97546	0.946141	CC(C)(C)OC(N(CCNC(C=C)=O)C1CCCCCC1)=O
ACR05-M19	10	1.02901	0.910944	COC(c1ccc(NC(C(CC2)CCN2C(C=C)=O)=O)s1)=O
ACR05-N16	10	1.03143	0.965822	CN(CC(Nc1nccs1)=O)C(C=C)=O
ACR05-D17	10	0.997413	1.05519	C=CC(NCCc1nccn1CC(F)(F)F)=O
ACR05-J17	10	1.00597	1.08033	C=CC(N1CCC(CC(N)=O)CC1)=O
ACR05-P17	10	0.988041	1.09619	CC(C(C)N(C1C)C(C=C)=O)N(C)C1=O
ACR05-F18	10	1.0275	0.941455	CCN(CC(N1CC(Cc2csc3c2cccc3)CCC1)=O)C(C=C)=O
ACR05-L18	10	0.98526	0.995559	C=CC(NCCC(N(CC1)CCC1c(cccc1)c1Br)=O)=O
ACR05-B19	10	1.0302	1.00889	Cc(ccc(Cl)c1)c1N(CC1)CCN1C(C=C)=O
ACR05-H19	10	0.980606	0.999836	CC(C)c1c(NC(C=C)=O)n(cccc2)c2n1
ACR05-N19	10	0.942384	0.913293	C=CC(Nc1nc(CCC2)c2s1)=O
ACR05-O19	10	1.0353	0.921853	Cc(cc1)ccc1N(CC1)CCN1C(C(CC1)CCN1C(C=C)=O)=O
ACR05-E20	10	1.00491	0.953597	CCN(CC(NC[C@H](C[C@@H](C1)F)N1C(OC(C)(C)C)=O)=O)C(C=C)=O
ACR05-K20	10	1.00356	1.01865	CCN(CC(N(CC1)CC1N(C)C(OC(C)(C)C)=O)=O)C(C=C)=O
ACR05-A21	10	1.01645	1.00477	C=CC(N(CC1)CCC1C(NC1(C2CC(C3)CC1CC3C2)C(N)=O)=O)=O
ACR05-G21	10	0.964328	0.988729	CN(CC(N(CC1)CCN1C(c(cc1)ccc1OC)=O)=O)C(C=C)=O
ACR05-M21	10	0.94984	1.06325	CCN(CC(N(CC1)CC11OCc2c1cccc2)=O)C(C=C)=O
ACR05-C22	10	0.939649	1.00312	CC(CNC(C(CC1)CCN1C(C=C)=O)=O)CNC(OC(C)(C)C)=O
ACR05-I22	10	0.950433	0.983847	CCN(CC(N(CC1)CCC1C(C(C)(C)C1)N1C(OC(C)(C)C)=O)=O)C(C=C)=O
ACR05-O22	10	0.935425	0.95952	CCN(CC(N(C)C(CC1)CN1C(OC(C)(C)C)=O)=O)C(C=C)=O
ACR05-P19	10	1.02039	1.00208	CN(Cc(cc1)c2cc1NC(C=C)=O)C2=O
ACR05-F20	10	0.99508	1.04794	Cn1nccc1-c1ccc(CNC(C=C)=O)cc1
ACR05-L20	10	0.9561	1.03322	CC(C)(C)OC(N(CC1)CC(c2cccc(F)c2)N1C(C(CC1)CCN1C(C=C)=O)=O)=O
ACR05-B21	10	0.949257	0.912576	C=CC(NC(CC1)CN1c(cc1)cc(F)c1Cl)=O
ACR05-H21	10	0.971012	0.995238	CC1(C)[C@@H]2[C@H](CCNC(C=C)=O)CC[C@H]1C2
ACR05-N21	10	0.981764	1.06622	CC(C)(C)OC(NCC(CNC(C=C)=O)(F)F)=O
ACR05-D22	10	0.97681	0.972569	C=CC(N(CC1)CCC1(C(NCCn1ncc(Cl)c1)=O)c1ccccc1)=O
ACR05-J22	10	0.892182	1.05689	C=CC(N(CC1)CCC1C(N(CCC1)CC1(C1)Oc(cccc2)c2C1=O)=O)=O
ACR05-P22	10	0.922824	1.04446	C=CC(NCCC(N(CC1)CCN1C(N1CCCCC1)=O)=O)=O
ACR05-A20	10	0.912045	0.989135	CC(CCC1)CC1c1cnc(NC(C=C)=O)s1
ACR05-G20	10	0.971848	1.03032	CC(C)(C)OC(N(CC1)CC(CO)N1C(CCNC(C=C)=O)=O)=O
ACR05-M20	10	0.966781	0.987846	CC(C)(C)OC(NCCC(CCCC1)N1C(c(cc1)ccc1NC(C=C)=O)=O)=O
ACR05-C21	10	0.981701	1.01809	CN(C)c(cc1)c(C(F)(F)F)cc1NC(CN(C)C(C=C)=O)=O
ACR05-I21	10	0.999014	0.970598	CC(C)(C)c1nnc(CNC(C(CC2)(CCN2C(C=C)=O)c2ccccc2)=O)s1
ACR05-O21	10	0.985978	0.882837	C=CC(N(CC1)CCN1C1=NC(C=CC=C2)C2=N1)=O
ACR05-E22	10	0.948514	0.97184	CCN(CC(NCC(C)(CC1)CCN1C(OC(C)(C)C)=O)=O)C(C=C)=O
ACR05-K22	10	0.939629	0.994211	CC(C)(C)OC(N1CC(CNC(C(CC2)CCN2C(C=C)=O)=O)C1)=O
ACR05-B20	10	0.955075	1.03149	COC(C(C1)C1(CC1)CCN1C(c(cc1)ccc1NC(C=C)=O)=O)=O
ACR05-H20	10	1.0293	1.00942	C=CC(N(CC1)CCC1C(N(CC(C(F)(F)F)O)Cc1ccccc1)=O)=O
ACR05-N20	10	0.981369	0.954634	C=CC(NCCC(N(CC1)CCC1C(C=NC1C=C2)=C1C=C2F)=O)=O
ACR05-D21	10	0.961079	0.955915	C=CC(NC(C(CC1)C2)C1Cc1c2cccc1)=O
ACR05-J21	10	0.943526	1.04916	C=CC(N1C2(CCCCC2)C2N=CN=C2CC1)=O
ACR05-P21	10	0.958613	0.989997	CCNS(CCNC(C=C)=O)(=O)=O
ACR05-F22	10	1.03371	0.977598	CCN(CC(NC(C)c(c(Cl)c1)cc(F)c1Cl)=O)C(C=C)=O
ACR05-L22	10	1.01629	1.03921	C=CC(NCc(cc1)ccc1C(N(CCC1)CC1c1nc(C(F)(F)F)cs1)=O)=O
ACR05-C20	10	0.95467	1.00635	Cc(cc(cc1)NC(C=C)=O)c1-n1nnnc1
ACR05-I20	10	0.950791	1.02724	CC(C(CC1)CCN1C(c1ccc(CNC(C=C)=O)cc1)=O)NC(OC(C)(C)C)=O
ACR05-O20	10	0.990959	0.997947	CC(C)(C)OC(N(CCC1)CC1N(C1CC1)C(C(CC1)CCN1C(C=C)=O)=O)=O
ACR05-E21	10	0.97548	1.06785	CC(C)(C)Oc1ccc(CCNC(C(CC2)CCN2C(C=C)=O)=O)cc1
ACR05-K21	10	0.97504	1.02663	CC(C)(C)OC([C@H](CCC1)C[C@H]1NC(C(CC1)(CCN1C(C=C)=O)c1ccccc1)=O)=O
ACR05-A22	10	0.949901	1.02884	CC(C)(C)OC(N(CCC1)CCN1C(c1ccc(CNC(C=C)=O)cc1)=O)=O
ACR05-G22	10	0.979766	1.03035	CC(C)(C)OC(N1CCC(CN(C)C(CCNC(C=C)=O)=O)CC1)=O
ACR05-M22	10	0.95277	0.958335	CC(C(C1)(CN1C(OC(C)(C)C)=O)O)NC(C(CC1)CCN1C(C=C)=O)=O
ACR05-D20	10	1.00703	0.9464	CC(C)COC(N(CCC1)CCN1C(c(cc1)ccc1NC(C=C)=O)=O)=O
ACR05-J20	10	0.916584	1.01171	CC(C)[C@@H](C(OC)=O)NC(C(CC1)CCN1C(C=C)=O)=O
ACR05-P20	10	0.968822	1.07572	COc1c(COC(CC2)CCN2C(C(CC2)CCN2C(C=C)=O)=O)cccc1
ACR05-F21	10	0.930005	0.982475	CSc1nnc(CCCNC(C=C)=O)n1C1CCCC1
ACR05-L21	10	0.897003	1.04845	C=CC(NCCc1nn(-c2ccccc2)nc1)=O
ACR05-B22	10	0.898048	0.997729	CCN(CC(N(CC1)CCC1Oc(ccc(F)c1)c1F)=O)C(C=C)=O
ACR05-H22	10	1.03744	0.957247	CN(CC(N(CC1)CCC1=Cc(cc(cc1)Cl)c1Cl)=O)C(C=C)=O
ACR05-N22	10	0.954559	0.973765	CC(CC1)Sc(cccc2)c2N1C(CCNC(C=C)=O)=O
ACR06-A03	10	0.985156	0.946789	CC(CO)(CCC1)CN1C(CN(C)C(C=C)=O)=O
ACR06-G03	10	0.973641	1.00535	CCO[C@@H](C1)[C@H]1NC(C(CC1)CCN1C(C=C)=O)=O
ACR06-M03	10	0.951296	0.992377	C=CC(NCCC(N(CC1)CCC1C1COCC1)=O)=O
ACR06-C04	10	0.966822	0.960759	CC(C)(C)Oc1cccc(CNC(C=C)=O)c1
ACR06-I04	10	0.940998	0.989982	C=CC(Nc(cc(C(F)F)cc1)c1F)=O
ACR06-O04	10	0.976929	0.952246	CCOC(C1)CC1N(C)C(CN(C)C(C=C)=O)=O
ACR06-E05	10	0.95018	0.993627	CC(C)n1c(ccc(C(NCCNC(C=C)=O)=O)c2)c2nc1C(F)(F)F
ACR06-K05	10	1.01127	0.940943	C=CC(NCCC(N(CCC1)c(cc2)c1cc2F)=O)=O
ACR06-A06	10	0.948866	0.941813	Cc1cccc(Oc2c(CNC(C=C)=O)cccc2)c1
ACR06-B03	10	0.957642	1.01596	CO[C@H](C1)C[C@@H]1NC(c(cc1)ccc1NC(C=C)=O)=O
ACR06-H03	10	0.96395	1.05553	C=CC(NC(CC1)CCN1C(c1ccco1)=O)=O
ACR06-N03	10	1.02477	1.00965	CCN(CC(N1C(C)(C)COC(C)(C)C1)=O)C(C=C)=O
ACR06-D04	10	0.978209	1.03437	CC(C)(C)OC(N1CC(CNC(C=C)=O)OCC1)=O
ACR06-J04	10	1.0069	1.00698	CN(C)c1cccc(CNC(C(CC2)(CCN2C(C=C)=O)c2ccccc2)=O)n1
ACR06-P04	10	0.977339	1.02547	CCN(CC(N(C[C@@H]1CC2)C[C@H]1[C@H]2O)=O)C(C=C)=O
ACR06-F05	10	0.984688	0.975083	CCCC(CC1)CCN1C(CN(CC)C(C=C)=O)=O
ACR06-L05	10	0.998945	0.977823	Cc1nc(CNC(CCNC(C=C)=O)=O)cs1
ACR06-B06	10	1.034	0.945787	C=CC(N(CC1)CCC1C(N(C1)CC1C(F)F)=O)=O
ACR06-C03	10	0.988493	1.13329	C=CC(N(CC1)CCC1C(NCC(c(c(Cl)ccc1)c1Cl)=O)=O)=O
ACR06-I03	10	1.00704	1.14044	CCC(c1ccc(C)cc1)NC(CN(C)C(C=C)=O)=O
ACR06-O03	10	0.971487	1.04819	Cc1ncc(CCNC(CN(C)C(C=C)=O)=O)cc1
ACR06-E04	10	1.00033	1.08959	CC(c1cc(CNC(C=C)=O)ccc1)(F)F
ACR06-K04	10	0.980176	1.03754	CCc1nc(CC(CCC23)N2C(C=C)=O)c3cn1
ACR06-A05	10	1.04024	0.993711	CC(C)(C)NC(CN1CCC(CNC(C=C)=O)CC1)=O.Cl
ACR06-G05	10	0.957855	1.03258	C=CC(N(CC1)CCC1(C(NC1CC=CC1)=O)c1ccccc1)=O
ACR06-M05	10	0.969081	1.081	C=CC(NCCNC(C1(CC1)c1cccs1)=O)=O
ACR06-C06	10	0.916554	1.01757	CC(c(cc1)ncc1Cl)N(C)C(C=C)=O
ACR06-D03	10	0.871394	1.07327	CCc1c(C)sc(NC(CN(C)C(C=C)=O)=O)n1
ACR06-J03	10	0.997415	1.07834	C=CC(N(CC1)CCC1C(NC1c(cccc2)c2SC1)=O)=O
ACR06-P03	10	0.973606	1.12549	C=CC(N(CC1)CCC1C(NCC=CC1CC1)=O)=O
ACR06-F04	10	1.00962	1.05026	CC(C)(C)OC(N(CC1)CCN1S(C(C1)CN1C(C=C)=O)(=O)=O)=O
ACR06-L04	10	1.00573	1.07909	C=CC(N(CC1)CCC1C(N[C@H](CCCC1)[C@@H]1O)=O)=O
ACR06-B05	10	0.987395	1.07959	CC(C)(CNC(C(CC1)CCN1C(C=C)=O)=O)CO
ACR06-H05	10	1.019	1.02305	CC(CN(CC1)C(CCNC(C=C)=O)=O)C1(F)F
ACR06-N05	10	0.973525	1.01996	CC(C)(C)OC(N(CC1)CCC1NC(C(CC1)CCN1C(C=C)=O)=O)=O
ACR06-D06	10	0.983396	0.981383	COCC(CC1)N1C(C(CC1)CCN1C(C=C)=O)=O
ACR06-E03	10	0.96144	1.06944	C=CC(NCCC(N(CC1)CCC11C(CO)C1)=O)=O
ACR06-K03	10	0.919223	1.05822	CCOC(C(CCCC1)N1C(CN(C)C(C=C)=O)=O)=O
ACR06-A04	10	1.02395	1.18247	Cc1c(CCNC(C=C)=O)sc(N(C)C)n1
ACR06-G04	10	0.968189	1.13497	CN(C[C@H](CC1)NC1=O)C(C=C)=O
ACR06-M04	10	0.999668	1.10178	CCN(CC(N(CCC1)C(C)C1=O)=O)C(C=C)=O
ACR06-C05	10	1.01255	1.06558	CC(C)(CC1)N1C(c1ccc(CNC(C=C)=O)cc1)=O
ACR06-I05	10	0.975636	1.01376	CN(C1CCSCC1)C(c(cc1)ccc1NC(C=C)=O)=O
ACR06-O05	10	0.982118	1.02841	C=CC(N(CC1)CCC1(C(N(CCC1)CCN1S(N)(=O)=O)=O)c1ccccc1)=O
ACR06-E06	10	0.924195	0.929856	CC(C)(CC(c1ccc2)O)Oc1c2NC(C=C)=O
ACR06-F03	10	0.997004	1.03093	C=CC(NCCC(Nc(cc1)ncc1N1CCCC1)=O)=O
ACR06-L03	10	0.961834	1.04218	CN(C)c1cccc(NC(CCNC(C=C)=O)=O)n1
ACR06-B04	10	0.962147	1.06714	CC(C)(c1cn(C)nc1)NC(CCNC(C=C)=O)=O
ACR06-H04	10	0.952368	1.08167	COCCONC(C(CC1)CCN1C(C=C)=O)=O
ACR06-N04	10	0.933386	1.06117	CC(C)OC(CNC(C(CC1)CCN1C(C=C)=O)=O)=O
ACR06-D05	10	0.960427	0.990148	CCN(CC(NC(C)C(CC1)(CCN1C(OC(C)(C)C)=O)O)=O)C(C=C)=O
ACR06-J05	10	1.00092	1.03666	C=CC(NCCC(N(CC1)Cc2c1c(O)ccc2)=O)=O
ACR06-P05	10	0.957534	1.01456	CCN(CC(N(CCC1)C1(C)C(OC)=O)=O)C(C=C)=O
ACR06-F06	10	0.898584	0.96792	CCC(CC#N)NC(C(CC1)CCN1C(C=C)=O)=O
ACR06-G06	10	0.982725	0.999228	COCc(cc1)c(C(F)(F)F)cc1NC(C=C)=O
ACR06-M06	10	0.992772	0.908301	CC(C)(C)OC(N(C)CCC(CC1)CCN1C(CN(C)C(C=C)=O)=O)=O
ACR06-C07	10	0.973688	0.963564	CN(CC(NC(CC1)CCC1C1CCC1)=O)C(C=C)=O
ACR06-I07	10	0.983857	0.976965	CC(c1c(CC2)scc1)N2C(CN(C)C(C=C)=O)=O
ACR06-O07	10	0.956703	1.00965	C=CC(NCCC(N(C1)CC1C1CCCC1)=O)=O
ACR06-E08	10	0.989069	0.994639	C=CC(N(CC1)CCC1C(NC1CC(CO)C1)=O)=O
ACR06-K08	10	0.898029	0.876408	C=CC(Nc1cc(-c2cn(CCCC3)c3n2)ccc1)=O
ACR06-A09	10	0.962439	0.966627	CN(CC(N[C@H](C1)[C@@H]1c(cc1)ccc1F)=O)C(C=C)=O
ACR06-G09	10	0.883259	0.970271	C=CC(N(CC1)CCN1C(Cc1cccc(F)c1)=O)=O
ACR06-H06	10	1.01802	1.01528	CC(C)(CNC(C(CC1)CCN1C(C=C)=O)=O)C=C
ACR06-N06	10	1.02167	1.03379	CCCC(CC)NC(C(CC1)CCN1C(C=C)=O)=O
ACR06-D07	10	0.975987	1.00279	C=CC(Nc1nccn1Cc(cccc1)c1F)=O
ACR06-J07	10	0.988229	1.05103	CCN(CC(NCC1CCSCC1)=O)C(C=C)=O
ACR06-P07	10	0.956899	1.0027	CN(CC(Nc(cc1)cc2c1oc(C1CC1)n2)=O)C(C=C)=O
ACR06-F08	10	0.992351	1.04347	CC(CCC1(C)C)N1C(C(CC1)CCN1C(C=C)=O)=O
ACR06-L08	10	1.00014	1.00404	CCN(CC(N(CC1)CCC1[C@H]1OCC[C@@H]1NC(OC(C)(C)C)=O)=O)C(C=C)=O
ACR06-B09	10	1.02232	1.08771	CCC(CCCCC1)N1C(CN(CC)C(C=C)=O)=O
ACR06-H09	10	0.977826	0.945927	CC(c1nnc(C)s1)NC(CCNC(C=C)=O)=O
ACR06-I06	10	1.01268	1.04862	C=CC(N(CC1)CC2C1N(Cc1ccccc1)CCC2)=O
ACR06-O06	10	0.967906	1.11789	COC(N(CCC1)CC1NC(C=C)=O)=O
ACR06-E07	10	0.993357	0.977229	Cc(cc1)c(C)cc1C1=NOC(CNC(CN(C)C(C=C)=O)=O)C1
ACR06-K07	10	0.995749	1.05546	CCC(COCC1)N1C(C(CC1)CCN1C(C=C)=O)=O
ACR06-A08	10	1.01009	0.994355	CCN(CC(N1CC(CC(OC)=O)CC1)=O)C(C=C)=O
ACR06-G08	10	1.05923	1.0458	CC(C)(C)OC(N(C1)C(CNC(c(cc2)ccc2NC(C=C)=O)=O)Cc2c1cccc2)=O
ACR06-M08	10	1.03693	1.01818	C=CC(N(C1)CC1C1CCOCC1)=O
ACR06-C09	10	1.02555	1.01753	CC(c(cc1)ccc1S(N(C)C)(=O)=O)NC(C=C)=O
ACR06-I09	10	0.906058	0.969517	C=CC(N(CC1)CCC1[C@H]1OCC[C@@H]1NC(C(F)(F)F)=O)=O
ACR06-J06	10	1.04419	1.01381	CC(c(cccc1)c1Cl)N(C)C(CCNC(C=C)=O)=O
ACR06-P06	10	1.01573	1.08573	C=CC(N(CC1)CCC1C(N1c2nccn2CC1)=O)=O
ACR06-F07	10	1.01941	1.08204	CC(CC1)(CN1C(c(cc1)ccc1NC(C=C)=O)=O)F
ACR06-L07	10	1.003	1.04356	C=CC(N(CC1)CCC1C(NCCn1nccc1)=O)=O
ACR06-B08	10	0.965981	1.08419	C=CC(N(CC1)CCC1C(N[C@@H](CCC1)[C@@H]1O)=O)=O
ACR06-H08	10	0.976574	1.01382	CN(CC(NC(C1)COc2c1cccc2)=O)C(C=C)=O
ACR06-N08	10	0.941552	1.02523	CC(C)(C)OC(NCC(C1CC1)NC(C(CC1)CCN1C(C=C)=O)=O)=O
ACR06-D09	10	0.995744	1.06033	CC(C1CCOCC1)NC(CN(C)C(C=C)=O)=O
ACR06-J09	10	0.923047	0.929748	Cc1c(C(NCCNC(C=C)=O)=O)sc(N(C)C)n1
ACR06-K06	10	0.958081	1.08209	CN(CC(NCC1CCCCCC1)=O)C(C=C)=O
ACR06-A07	10	0.978113	1.00262	C=CC(NC1(CCCCCC1)c1noc(C2COCC2)n1)=O
ACR06-G07	10	0.997272	1.07638	C=CC(Nc(cc1)cc(-c2nnc3n2CCCCC3)c1F)=O
ACR06-M07	10	0.973789	1.06113	CN(CC(N1CCC(CC(N)=O)CCC1)=O)C(C=C)=O
ACR06-C08	10	0.997468	1.05265	CC(C)c1nnc(CCNC(C=C)=O)s1
ACR06-I08	10	0.954629	1.02235	CN1c(cc(cc2)NC(C=C)=O)c2OCC1
ACR06-O08	10	1.00458	0.993018	C=CC(NCC1OCCc2c1cccc2)=O
ACR06-E09	10	0.944234	1.01155	Cc1cc(NC(CN(C)C(C=C)=O)=O)c(C)c(OC)c1
ACR06-K09	10	0.939691	0.930525	C=CC(N(CC1)CCC1C(NCCC(N(CC1)CCN1c1ccccc1)=O)=O)=O
ACR06-L06	10	1.01836	0.967536	C=CC(N(CC1)CCC1C(NCC1OCCC1)=O)=O
ACR06-B07	10	0.99839	1.02382	CCN(CC(NC(C)c1cc(F)cnc1)=O)C(C=C)=O
ACR06-H07	10	0.965212	1.0636	CCN(CC(NCC1CC(C)(C)OCC1)=O)C(C=C)=O
ACR06-N07	10	0.478186	1.0921	Cc1cccc(C2(CC2)C(NCCNC(C=C)=O)=O)c1
ACR06-D08	10	0.973708	1.03637	C=CC(N(CC1)CCC1C(N1CC2(CC2)CCC1)=O)=O
ACR06-J08	10	0.978702	1.03682	CCN(CC(NCc1c(C)nco1)=O)C(C=C)=O
ACR06-P08	10	0.925747	1.0026	CCN(CC(Nc1cnc(CCC2)c2c1)=O)C(C=C)=O
ACR06-F09	10	0.901786	0.962959	C=CC(Nc(cc1)ccc1C(NCC1COCC1)=O)=O
ACR06-L09	10	0.91832	0.953912	C=CC(NCCC(NCc1cc(COC2)c2cc1)=O)=O
ACR06-M09	10	1.0614	0.982091	CCOCC(CCC1)CN1C(C(CC1)(CCN1C(C=C)=O)c1ccccc1)=O
ACR06-C10	10	1.03077	0.959187	CCOC(C(CC1)(c2c1cccc2)NC(C(CC1)CCN1C(C=C)=O)=O)=O
ACR06-I10	10	0.993749	1.03803	CC(CNC(CN(C)C(C=C)=O)=O)N(C)C(OC(C)(C)C)=O
ACR06-O10	10	1.0157	0.975555	CN(CCCc1cc(-c2ccccc2)no1)C(C=C)=O
ACR06-E11	10	1.00281	0.961949	CN(CC(N[C@@H](C1)[C@H]1C(F)(F)F)=O)C(C=C)=O
ACR06-K11	10	0.992317	1.03132	C[C@H](C1CCOCC1)NC(c1ccc(CNC(C=C)=O)cc1)=O
ACR06-A12	10	0.971225	0.987817	C=CC(N(CC1)CCC1C(NCc1cnc[nH]1)=O)=O
ACR06-G12	10	0.985903	0.902752	C=CC(N(C1N2CCC1)c(cccc1)c1C2=O)=O
ACR06-M12	10	0.979326	0.92356	CC(C)(CC1CCOCC1)CNC(C=C)=O
ACR06-N09	10	1.02095	0.974392	CCN(CC(NC1=CC(CCCC2)=C2NC1=O)=O)C(C=C)=O
ACR06-D10	10	0.979841	0.972183	CN(C)C(CN(CC(F)(F)F)C(c(cc1)ccc1NC(C=C)=O)=O)=O
ACR06-J10	10	0.97668	0.985286	C=CC(N(CC1)CCC1C(N1C2(CCC2)CC1)=O)=O
ACR06-P10	10	1.03511	0.963699	C=CC(N(CC1)CCC1C(NCCC(F)F)=O)=O
ACR06-F11	10	1.02708	1.04832	CC(c1cccs1)NC(CCNC(C=C)=O)=O
ACR06-L11	10	1.0097	0.999119	Cc1nc(cccc2)c2n1CC(CCC1)N1C(C=C)=O
ACR06-B12	10	1.00467	0.981037	COC(CCCNC(C(CC1)CCN1C(C=C)=O)=O)=O
ACR06-H12	10	0.989059	0.929248	C=CC(Nc(cc1)ccc1C(OCCC1CC1)=O)=O
ACR06-N12	10	0.981112	0.940424	CC(C)N(C1CCCC1)C(CN(C)C(C=C)=O)=O
ACR06-O09	10	0.990824	0.9267	C=CC(Nc(cc1)ccc1C(N1CC2(CCCCC2)OCC1)=O)=O
ACR06-E10	10	1.04968	1.00644	CCc1cc(CCN(C2)C(C(CC3)(CCN3C(C=C)=O)c3ccccc3)=O)c2cc1
ACR06-K10	10	0.987091	1.03681	CN(CC(N(C)C(CC1)c2c1cccc2)=O)C(C=C)=O
ACR06-A11	10	1.01532	0.933791	Cc(ccc(NC(C=C)=O)c1)c1OCC1CCOCC1
ACR06-G11	10	1.02102	0.973847	CN(CC(NC1c2cccc(F)c2CC1)=O)C(C=C)=O
ACR06-M11	10	1.02339	1.00358	C=CC(NCCC(N1CCC2(CCCCC2)CC1)=O)=O
ACR06-C12	10	1.04785	1.01379	CC(CN(C(C=C)=O)c1c2)Oc1cc(F)c2F
ACR06-I12	10	0.999583	1.07889	C=CC(NC(C1C2)C1c(cc1)c2cc1F)=O
ACR06-O12	10	1.04385	0.981048	CN(CC1)c(cc(cc2)F)c2N1C(C=C)=O
ACR06-P09	10	1.05131	1.00885	CC(C)(c1cc(C)ccc1)NC(C(CC1)CCN1C(C=C)=O)=O
ACR06-F10	10	0.97763	1.02577	CCN(CC(Oc(cc1)ccc1NC(OC(C)(C)C)=O)=O)C(C=C)=O
ACR06-L10	10	1.0105	1.07566	CCN(CC(NC1(CC1)C1OCCC1)=O)C(C=C)=O
ACR06-B11	10	1.02043	1.04562	CC(C1)(CC1F)NC(C(CC1)CCN1C(C=C)=O)=O
ACR06-H11	10	0.983563	0.976302	C=CC(N(CC1)CCC1C(NCc(cc1)cc2c1c(N)no2)=O)=O
ACR06-N11	10	0.996192	1.07637	CC(Cc1c(C)onc1C)NC(CN(C)C(C=C)=O)=O
ACR06-D12	10	0.998147	1.02667	CC(C)c1cccc(C(C)C)c1NC(CN(C)C(C=C)=O)=O
ACR06-J12	10	0.99995	1.03861	Cc(n(-c1ccccc1)nc1)c1NC(C(CC1)CCN1C(C=C)=O)=O
ACR06-P12	10	0.981912	0.980136	C=CC(N1Cc2nncn2CC1)=O
ACR06-A10	10	1.02702	1.02761	C=CC(NC1(CCCC1)c1ccc(C(F)(F)F)cc1)=O
ACR06-G10	10	1.0255	0.957282	CC(C)(Cc1c2sc(NC(CN(C)C(C=C)=O)=O)n1)CC2=O
ACR06-M10	10	1.07438	1.04916	CCN(CC(NCc(cc1)cnc1O)=O)C(C=C)=O
ACR06-C11	10	1.00162	1.04715	C=CC(N(CC1)CCC1C(NCC(c1ccccc1)(F)F)=O)=O
ACR06-I11	10	0.921079	1.04034	C=CC(Nc(cc1)ccc1C(N[C@H](CCC1)CN1C(CCC(F)(F)F)=O)=O)=O
ACR06-O11	10	0.999213	0.986625	CC(C1CCCCC1)NC(CN(C)C(C=C)=O)=O
ACR06-E12	10	1.01151	1.03195	CC(C)(C)c1ccc(CNC(C=C)=O)s1
ACR06-K12	10	0.989125	1.02053	Cn1c(C(CCNC(C=C)=O)(C(F)(F)F)O)ncc1
ACR06-A13	10	0.950029	0.984334	Cc(cc1)cc(OCC2OCCC2)c1NC(C=C)=O
ACR06-B10	10	1.0219	0.95039	CC(C)(Cc(ccc(Cl)c1)c1Cl)NC(C=C)=O
ACR06-H10	10	0.997546	0.919208	Cc(ccc(NC(CN(C)C(C=C)=O)=O)c1C)c1OC
ACR06-N10	10	0.990096	1.02082	C=CC(N(CC1)CCC1(C(N(C1)CC1S(N1CCOCC1)(=O)=O)=O)c1ccccc1)=O
ACR06-D11	10	0.935833	1.06436	CC(C)(C)O[C@@H](C1)[C@H]1C(NCCNC(C=C)=O)=O
ACR06-J11	10	0.968399	1.0561	CC(C)(CC1NC(CCNC(C=C)=O)=O)Oc(cc2)c1cc2F
ACR06-P11	10	0.980738	1.00955	C=CC(NCCC(NC1c(cccc2)c2OCC1)=O)=O
ACR06-F12	10	0.971103	1.08399	C=CC(NCc(cc1)ccc1C(N(C1CC1)C1(CCC1)C#N)=O)=O
ACR06-L12	10	0.942583	1.09669	CCN(CC(N(CCCC1)CC1SC)=O)C(C=C)=O
ACR06-B13	10	0.934277	0.972662	CCCN(CC)C(C(CC1)CCN1C(C=C)=O)=O
ACR06-C13	10	0.992202	0.977664	CN(C)c1cc(NC(CCNC(C=C)=O)=O)cnc1
ACR06-I13	10	1.00393	1.09603	C[C@](C1)([C@@H]1NC(C(CC1)CCN1C(C=C)=O)=O)OC
ACR06-O13	10	0.956559	1.0658	CC(C)(C)n1ncc(C(NCCNC(C=C)=O)=O)c1C(F)(F)F
ACR06-E14	10	0.93868	1.11901	CC(C)(CNC(C=C)=O)C1(COCCC1)O
ACR06-K14	10	0.972714	0.896655	C=CC(NCC1(CCCC1)c1cccs1)=O
ACR06-A15	10	0.97182	1.01971	CC(C)(C)OC(N[C@@H](CC1)C[C@@H]1NC(CN(C)C(C=C)=O)=O)=O
ACR06-G15	10	0.980662	0.918628	C=CC(N(CC1)CCC1C(Nc(cccc1)c1NC1CCC1)=O)=O
ACR06-M15	10	0.957181	0.959783	CC(C)(C(NCCNC(C=C)=O)=O)c1c(C)cccc1
ACR06-C16	10	0.994754	0.913324	CCN(CC(Nc1c(C)ccc(C(OC)=O)c1O)=O)C(C=C)=O
ACR06-D13	10	1.01597	1.05761	CCOC(N(CC1)CC1NC(CCNC(C=C)=O)=O)=O
ACR06-J13	10	1.02183	0.994593	CN(CC1(CC1)O)C(c(cc1)ccc1NC(C=C)=O)=O
ACR06-P13	10	0.943968	1.09909	C=CC(N(CC1)CCC1C(Nc1cn(Cc(cc2)ccc2Cl)nc1)=O)=O
ACR06-F14	10	1.00113	1.04543	C=CC(N(CC1)CCC1C(Nc(cccc1)c1C(N)=O)=O)=O
ACR06-L14	10	0.981194	0.944665	C=CC(N(CC1)CCC1C(NC(C(F)F)C1CC1)=O)=O
ACR06-B15	10	0.997424	0.978182	CC(C)(C)C(C(NCCNC(C=C)=O)=O)C(OC(C)(C)C)=O
ACR06-H15	10	1.02496	0.937026	CC(C)(C)OC(N(C1)CC1(C)NC(c1ccc(CNC(C=C)=O)cc1)=O)=O
ACR06-N15	10	0.923551	0.968222	C=CC(N(CC1)CCC1C(N[C@@H](CC1)[C@H]1O)=O)=O
ACR06-D16	10	0.936384	0.987437	CCN(CC(NC1CCSCC1)=O)C(C=C)=O
ACR06-E13	10	0.980364	1.03928	Cc1csc(CNC(CN(C)C(C=C)=O)=O)c1
ACR06-K13	10	0.958174	1.0663	CN(CC(N(C1)Cc2c1cccc2OC)=O)C(C=C)=O
ACR06-A14	10	0.976503	1.01123	CCCCc(nc1)cc(C)c1NC(C=C)=O
ACR06-G14	10	1.00297	1.01733	CC(C)(C)OC1C(C)(C)C(CNC(C=C)=O)C1
ACR06-M14	10	1.01145	1.00796	CC1(C)C2(CCNC(C=C)=O)CCC1CC2
ACR06-C15	10	1.01989	0.940418	CC(C)(C)OC(NCC(CC1)CN1C(c(cc1)ccc1NC(C=C)=O)=O)=O
ACR06-I15	10	0.969479	1.08435	CC(C)(CNC(C=C)=O)c(cc1)cc(Cl)c1Cl
ACR06-O15	10	0.972969	0.976274	CCn1nc(C)c(NC(CCNC(C=C)=O)=O)c1C
ACR06-E16	10	0.968807	0.943469	C=CC(N(CCCC1)C1c1nc(cccc2)c2o1)=O
ACR06-F13	10	1.03767	1.03154	CC(CC1)SCCN1C(CCNC(C=C)=O)=O
ACR06-L13	10	0.981669	1.09637	CCN(CC(Nc(cc1C)cc(C)c1O)=O)C(C=C)=O
ACR06-B14	10	0.996099	1.03485	CCC(C#N)N(CC)C(c(cc1)ccc1NC(C=C)=O)=O
ACR06-H14	10	0.980575	1.05906	CC(C)Nc1cccc(F)c1NC(C(CC1)CCN1C(C=C)=O)=O
ACR06-N14	10	0.944909	1.02799	Cc(cc(cc1)NC(C(CC2)CCN2C(C=C)=O)=O)c1N(C)C
ACR06-D15	10	0.977661	0.962013	CN(CC(NC(C1CCCCC1)C(F)(F)F)=O)C(C=C)=O
ACR06-J15	10	0.967014	1.01015	CC(C)(C)OC(N[C@@H](COC1)[C@@H]1NC(C(CC1)CCN1C(C=C)=O)=O)=O
ACR06-P15	10	1.0343	0.963054	CN(C1(CCC1)C#N)C(C(CC1)CCN1C(C=C)=O)=O
ACR06-F16	10	0.956835	0.901271	CCN(CC(N[C@@H](C)c1cccs1)=O)C(C=C)=O
ACR06-G13	10	1.0192	1.01541	CCN(CC(N(CCC1)[C@@H]1C(N(C)C)=O)=O)C(C=C)=O
ACR06-M13	10	1.0014	0.98518	C=CC(NCCC(NC1(CCSCC1)C#N)=O)=O
ACR06-C14	10	0.992045	1.02946	C=CC(N(CCC1)CC1OC1CCC1)=O
ACR06-I14	10	1.01212	1.01762	Cc1ccc(C(C2)OCCN2C(C=C)=O)s1
ACR06-O14	10	1.00848	0.985212	CC(NCc1ccc(CNC(C=C)=O)cc1)=O
ACR06-E15	10	0.965712	1.04832	CCN(CC(Nc1cc(C(OC)=O)cs1)=O)C(C=C)=O
ACR06-K15	10	0.987207	0.918677	C=CC(N1CCN(CC(Nc2nncs2)=O)CC1)=O
ACR06-A16	10	0.958395	1.00967	CCc(ccc1ncccc11)c1NC(C=C)=O
ACR06-G16	10	1.00231	0.928634	C=CC(N1CCC2(CC2)CCC1)=O
ACR06-H13	10	0.981081	1.04522	CN(C1(COC)CC1)C(C(CC1)CCN1C(C=C)=O)=O
ACR06-N13	10	0.982096	1.00773	C=CC(NCCNC(C(CCC1)CN1C(c(cc1)ccc1Cl)=O)=O)=O
ACR06-D14	10	1.02545	0.974966	CC(C)(CC=C)CNC(C(CC1)CCN1C(C=C)=O)=O
ACR06-J14	10	0.990114	1.07617	C=CC(N(CC1)CCC1C(NCCOC(C1CC1)=O)=O)=O
ACR06-P14	10	0.963717	1.04495	C=CC(Nc(cc1)ccc1C(N(C1)CC1OCC(F)F)=O)=O
ACR06-F15	10	0.903306	0.916715	C=CC(NCCC(N(CC1)CCC1OC1CCC1)=O)=O
ACR06-L15	10	0.921067	0.967907	C=CC(NCCC(NCc1nc(CCC2)c2s1)=O)=O
ACR06-B16	10	0.979597	0.983511	CC(C)(C1)CN1C(C(CC1)CCN1C(C=C)=O)=O
ACR06-H16	10	0.974303	0.906206	C=CC(N(CC1)CCC1C(N(CCOC1)C1C#N)=O)=O
ACR06-I16	10	1.00985	1.08087	CC(CC1)CCN1C(c(cccc1)c1NC(CN(C)C(C=C)=O)=O)=O
ACR06-O16	10	0.974047	1.08049	CS(NCCNC(C=C)=O)(=O)=O
ACR06-E17	10	0.962197	1.0412	C=CC(NCc(cc1)ccc1C(NC(CC1)CCN1C(CC(F)(F)F)=O)=O)=O
ACR06-K17	10	0.996773	1.08925	Cc1ccc(CCN(CC(F)(F)F)C(C=C)=O)cc1
ACR06-A18	10	0.968914	1.12939	CCN(CC(N(CCSC1)C1C1CC1)=O)C(C=C)=O
ACR06-G18	10	0.977615	1.04902	C=CC(N(CC1)CC11CCCCC1)=O
ACR06-M18	10	0.980328	1.00146	C=CC(Nc1cc(OC2CCCCC2)ncc1)=O
ACR06-C19	10	0.921331	1.13356	CCN(CC(N[C@@H](CCCC1)[C@H]1O)=O)C(C=C)=O
ACR06-I19	10	0.960914	1.01509	CN(CC(NCCc1cccs1)=O)C(C=C)=O
ACR06-J16	10	1.01438	1.17505	CC(C)C(C)(CNC(C(CC1)CCN1C(C=C)=O)=O)O
ACR06-P16	10	0.994675	1.08991	Cc1noc(C(CCC2)N2C(CN(C)C(C=C)=O)=O)n1
ACR06-F17	10	0.954526	1.1128	CC(N(C)C(CC1)CCN1C(CCNC(C=C)=O)=O)=O
ACR06-L17	10	0.987998	1.0918	CC(CC1)c(cccc2)c2N1C(CCNC(C=C)=O)=O
ACR06-B18	10	1.00112	1.05155	CCN(CC(NCC(C)(C)C(C)(C)C)=O)C(C=C)=O
ACR06-H18	10	0.995897	1.03291	CC(C)(C)OC(N(CC1)C2(CCC2)CC1NC(C=C)=O)=O
ACR06-N18	10	0.953361	1.09912	C=CC(NCCC(NCC1CC2(CCC2)OCC1)=O)=O
ACR06-D19	10	0.899467	1.09591	CC(C)(C)OC(N[C@@H]1[C@@H](C2)[C@H]1CN2C(c(cc1)ccc1NC(C=C)=O)=O)=O
ACR06-J19	10	1.01369	1.02279	C=CC(NCCNC(C(CCC1)CN1C(N(CC1)Cc2c1scc2)=O)=O)=O
ACR06-K16	10	1.00285	1.19475	C=CC(N(CCC1C(N)=O)c2c1cccc2)=O
ACR06-A17	10	0.981427	1.09476	C=CC(Nc(cc1)ccc1C(NC1CCCCC1)=O)=O
ACR06-G17	10	0.967395	1.09926	CN(CC(N(CC1)C2(CCC2)CC1=O)=O)C(C=C)=O
ACR06-M17	10	1.05208	1.18083	CC(N(CC1)C2(CCCCC2)CN1C(C=C)=O)=O
ACR06-C18	10	0.989234	1.06727	Cc1ccc(CN(C)C(C(CC2)(CCN2C(C=C)=O)c2ccccc2)=O)s1
ACR06-I18	10	0.954347	1.05263	C=CC(NCC(C1)C11CCOCC1)=O
ACR06-O18	10	0.97314	1.05205	C=CC(N1CCC(Cn2nncc2)CC1)=O
ACR06-E19	10	0.980531	1.09317	CC(C)[C@@H](C(N)=O)NC(C(CC1)CCN1C(C=C)=O)=O
ACR06-K19	10	0.964643	1.00026	CCC(CCC1)(CN1C(CN(C)C(C=C)=O)=O)O
ACR06-L16	10	0.997464	1.10458	C=CC(N(CC1)CCC1C(N(C[C@H]1F)C[C@@H]1F)=O)=O
ACR06-B17	10	1.04794	1.02732	CC(C)(C)OC(N(C[C@H]1CC2)C[C@@H]1N2C(c1ccc(CNC(C=C)=O)cc1)=O)=O
ACR06-H17	10	0.997729	1.03586	C=CC(N(CC1)CCC1C(N1C[C@@H]2OCC[C@@H]2C1)=O)=O
ACR06-N17	10	0.987638	0.952007	C[C@@H](C(OC(C)(C)C)=O)NC(c1ccc(CNC(C=C)=O)cc1)=O
ACR06-D18	10	0.97483	1.00112	CN(CC(N[C@H](CC1)CC[C@H]1C(OC)=O)=O)C(C=C)=O
ACR06-J18	10	0.997143	0.987924	CC(C)(CNC(CN(C)C(C=C)=O)=O)C1=CCCC1
ACR06-P18	10	1.00274	0.945721	C=CC(N(CC1)CCC1(C(N(C1)CN(CC2CC2)C1=O)=O)c1ccccc1)=O
ACR06-F19	10	1.01071	0.987853	CCN(CC(NCc1c(C)cc(C)cc1)=O)C(C=C)=O
ACR06-L19	10	0.995204	0.923533	C[C@@H](CC1)C[C@H](C)CN1C(CN(C)C(C=C)=O)=O
ACR06-M16	10	1.00515	1.03479	C=CC(NCCc1nccs1)=O
ACR06-C17	10	0.99446	0.97573	CC(C)(C)C(CNC(C(CC1)CCN1C(C=C)=O)=O)O
ACR06-I17	10	1.01387	1.10593	C=CC(NC(CCCN1C2CCCCC2)C1=O)=O
ACR06-O17	10	1.01531	1.08044	C=CC(NCCC(N1C(Cc2ccccc2)CC1)=O)=O
ACR06-E18	10	0.993928	0.972329	C=CC(N(CCC1)CC1n(cc1)nc1C(O)=O)=O
ACR06-K18	10	0.980237	0.932149	C=CC(N1C(CC(F)F)COCC1)=O
ACR06-A19	10	0.947485	0.885622	CC(C)(C)c1nc(C(NCCNC(C=C)=O)=O)cs1
ACR06-G19	10	0.983718	0.9564	CC(C)(C)OC(N1C[C@H](C(Nc(cc2)cc(NC(C=C)=O)c2F)=O)OCC1)=O
ACR06-M19	10	0.946984	0.888939	CN(CC(N1CC(Cc2cscc2)C1)=O)C(C=C)=O
ACR06-N16	10	1.04913	0.962167	CCN(CC(NCc1cnc(C)cc1)=O)C(C=C)=O
ACR06-D17	10	0.984538	1.01499	CC(c1cccn1CC1)N1C(CN(C)C(C=C)=O)=O
ACR06-J17	10	0.977042	1.00199	CCC(C)(COCC1)N1C(CN(CC)C(C=C)=O)=O
ACR06-P17	10	0.943764	1.03882	CC(C)(C)OC(NC(C1)CN1C(c1ccc(CNC(C=C)=O)cc1)=O)=O
ACR06-F18	10	0.962821	1.01606	CC(C)CCC(CCCC1)N1C(CN(C)C(C=C)=O)=O
ACR06-L18	10	0.982082	0.985357	CCc1noc(CNC(CN(C)C(C=C)=O)=O)c1
ACR06-B19	10	1.03008	0.95858	Cc1ccc(CCNC(CN(C)C(C=C)=O)=O)cc1
ACR06-H19	10	0.936559	0.85671	Cc(cc(cc1)N(CC(C2)C(NCCNC(C=C)=O)=O)C2=O)c1F
ACR06-N19	10	0.957068	0.910878	C=CC(NCCNC(C(CC1)CCN1C(c1c2cccc1)=NS2(=O)=O)=O)=O
ACR06-O19	10	1.02449	0.974881	C=CC(NCCN(CC1N2CCCC1)C2=O)=O
ACR06-E20	10	0.978801	0.97362	C=CC(N(CCOC1)C1c1ccco1)=O
ACR06-K20	10	0.906661	0.915576	C=CC(NCC(C(OCc1ccccc1)=O)c1ccccc1)=O
ACR06-A21	10	1.00259	1.0551	Cc1c(C)sc(CCNC(CN(C)C(C=C)=O)=O)n1
ACR06-G21	10	0.957598	0.979571	C=CC(N1CC(CCCc2ccccc2)CCC1)=O
ACR06-M21	10	0.945283	0.946535	CN(C(C(CC1)CCN1C(C=C)=O)=O)c(cc1)cc(F)c1OC
ACR06-C22	10	0.945002	0.960365	C=CC(NC1Cn2c(Cl)cnc2CC1)=O
ACR06-I22	10	0.966308	0.968922	CS(c(ccc(NC(C=C)=O)c1)c1Cl)(=O)=O
ACR06-O22	10	0.93727	0.938708	C=CC(N(CCC1)[C@@H]1C(N(CCC1)C1C1CCCC1)=O)=O
ACR06-P19	10	0.997338	1.01324	C=CC(N(CC1)CCC1(C(N(CC1)CCC1NC(C1CC1)=O)=O)c1ccccc1)=O
ACR06-F20	10	1.03656	0.945384	Cc1nc(-c2cc(CN(CC3)C(C=C)=O)c3s2)cs1
ACR06-L20	10	0.949793	1.02962	CC(C)C(C1(C2)CCOCC1)N2C(CN(C)C(C=C)=O)=O
ACR06-B21	10	0.969909	0.965202	Cc(cc1)cc(C(NCCNC(C=C)=O)=O)c1N1CCCC1
ACR06-H21	10	0.951367	0.947404	CC1(C)CCC(CNC(CN(C)C(C=C)=O)=O)CC1
ACR06-N21	10	0.953292	1.00029	C=CC(NCCc(cc1)ncc1F)=O
ACR06-D22	10	0.98471	0.998098	CC(C)c1c(CNC(CN(C)C(C=C)=O)=O)cccc1
ACR06-J22	10	0.983799	1.06227	CN(CC(N[C@@H](CCCC1)[C@H]1SC)=O)C(C=C)=O
ACR06-P22	10	0.962353	1.01231	CCN(CC(N1CC2(CC2)CCC1)=O)C(C=C)=O
ACR06-A20	10	0.940172	0.980625	C=CC(N(CCN1)C(c(cccc2)c2F)C1=O)=O
ACR06-G20	10	1.00612	0.962993	C=CC(NCc(cc1)cn2c1cnc2)=O
ACR06-M20	10	0.971978	1.07576	C=CC(Nc1cn2ncnc2cc1)=O
ACR06-C21	10	0.952137	1.05332	CC(C)(C)S(Cc1cc(NC(C=C)=O)ccc1)(=O)=O
ACR06-I21	10	0.990904	0.997946	CC(C)CC(c1nc(CC2OCCC2)no1)NC(C=C)=O
ACR06-O21	10	0.970086	1.02685	CC(CC1)(CS1(=O)=O)NC(c1ccc(CNC(C=C)=O)cc1)=O
ACR06-E22	10	0.98195	1.00239	CN(CC1)CCN1C(CCCC1)CN1C(C=C)=O
ACR06-K22	10	0.966979	1.04079	C=CC(NCC1(CC1)c(cc1)ccc1F)=O
ACR06-B20	10	0.941957	1.01121	CN(CC(NCC1(CCC1)S(C)=O)=O)C(C=C)=O
ACR06-H20	10	1.01767	1.08496	CN(CC(N(CC1)CCC1OCC#C)=O)C(C=C)=O
ACR06-N20	10	1.00749	1.10854	CCN(CC(N(CC1)CCC1C(F)F)=O)C(C=C)=O
ACR06-D21	10	0.942309	1.03224	C=CC(NCCC(N(CC1)Cc2c1ncnc2)=O)=O
ACR06-J21	10	0.985587	0.994814	CCN(CC(NCc1c(C)n(C)nc1)=O)C(C=C)=O
ACR06-P21	10	0.957494	1.02444	CC(C1)(CN1C(C=C)=O)C(N)=O
ACR06-F22	10	0.980516	0.923005	C=CC(NCC(C1)CN(Cc2ccccc2)C1=O)=O
ACR06-L22	10	0.941787	1.09011	CCN(CC(N[C@@H](C)c(nccc1)c1F)=O)C(C=C)=O
ACR06-C20	10	0.964281	1.03947	Cc1nnc(C(CCC2)CN2C(C=C)=O)o1
ACR06-I20	10	0.996639	0.939295	COC(CN(C(C(CC1)CCN1C(C=C)=O)=O)c1ccccc1)=O
ACR06-O20	10	0.985374	1.06912	Cc1nc(C(CCC2)N2C(C=C)=O)cs1
ACR06-E21	10	0.971207	0.978915	CC(CN(CC1)c2cccc(Cl)c2)N1C(C=C)=O
ACR06-K21	10	0.999055	0.957092	CC(CNC(C(CC1)(CCN1C(C=C)=O)c1ccccc1)=O)N(C)C(OC(C)(C)C)=O
ACR06-A22	10	0.927331	0.914626	CN(C(C1)c(cc(cc2)Cl)c2S1(=O)=O)C(C=C)=O
ACR06-G22	10	0.96638	0.973721	CC(C)n1nccc1NC(C=C)=O
ACR06-M22	10	0.923732	1.03846	CN([C@H](CC1)CC[C@@H]1O)C(C=C)=O
ACR06-D20	10	0.954451	1.04256	CCN(CC(NC1[C@@H](C2)[C@@H]2CCC1)=O)C(C=C)=O
ACR06-J20	10	0.950284	0.943709	CN(CC(N(CCC1)[C@H]1C(Nc1ccccc1)=O)=O)C(C=C)=O
ACR06-P20	10	0.968272	0.991084	C=CC(N(CC1)CCC1(C(N(CC1)CCC1(CCN1)C1=O)=O)c1ccccc1)=O
ACR06-F21	10	0.941082	1.07086	CC[C@@H](C(OC(C)(C)C)=O)NC(CN(C)C(C=C)=O)=O
ACR06-L21	10	0.975054	1.0163	C=CC(NCCC(N1CC(Cc2cscc2)C1)=O)=O
ACR06-B22	10	0.953961	0.964085	CC(C)(C)OC(N(C[C@@H]1NC(C=C)=O)C[C@@H]1OC)=O
ACR06-H22	10	0.946402	1.03772	CCN(CC(N[C@H](C)c1ccccc1)=O)C(C=C)=O
ACR06-N22	10	0.951686	0.933474	CCN(CC(NC1(CCC(C)CC1)C#N)=O)C(C=C)=O
ACR07-A03	10	0.995449	1.03464	C=CC(N(CCC1)CC1(CN1)OC1=O)=O
ACR07-G03	10	0.994481	1.02867	C=CC(NC1(COCC1)C#N)=O
ACR07-M03	10	1.00841	1.06874	Cc1nnc(CCNC(C=C)=O)s1
ACR07-C04	10	1.00796	1.01458	Cc1c(NC(C(CC2)CCN2C(C=C)=O)=O)sc(-c2ccccc2)n1
ACR07-I04	10	1.03529	1.02063	COC([C@@H](CCC1)CN1C(C(CC1)(CCN1C(C=C)=O)c1ccccc1)=O)=O
ACR07-O04	10	1.01035	1.07643	C=CC(N[C@@H]1C=C[C@H](CO)C1)=O
ACR07-E05	10	1.00472	1.05806	C=CC(NC(CCCN1Cc2ncccc2)C1=O)=O
ACR07-K05	10	1.02712	1.0289	C=CC(N1CC2(CCOCC2)COCC1)=O
ACR07-A06	10	0.987281	0.937358	CN(CC(N1[C@@H](COC2)[C@@H]2C2(CCC2)C1)=O)C(C=C)=O
ACR07-B03	10	1.05123	0.988175	C=CC(N(CC1)CCC1(C(N(CC1)c(cc2)c1cc2F)=O)c1ccccc1)=O
ACR07-H03	10	0.986741	1.13031	CCc1nccc(NC(C(CC2)(CCN2C(C=C)=O)c2ccccc2)=O)c1
ACR07-N03	10	1.04199	1.08804	C=CC(N(CC1)CCC1(C(N(CC1)CC2(CCCCC2)S1(=O)=O)=O)c1ccccc1)=O
ACR07-D04	10	0.967337	1.02117	Cc1cnc(CCNC(C=C)=O)c(C)c1
ACR07-J04	10	0.997915	1.02522	CCCCOc(ccc(OC)c1)c1NC(C=C)=O
ACR07-P04	10	0.975895	1.04932	C=CC(NC1C2CC(C3)CC1CC3C2)=O
ACR07-F05	10	1.02073	1.09311	CN(CC#N)C(C(CC1)(CCN1C(C=C)=O)c1ccccc1)=O
ACR07-L05	10	1.00978	1.08453	C=CC(N(CC1)CCC1(C(Nc(cc1)cnc1OCC(F)(F)F)=O)c1ccccc1)=O
ACR07-B06	10	1.01028	1.0527	CCC(CNC(C=C)=O)Oc1ccccc1
ACR07-C03	10	1.0333	1.08377	CCN(CC(N(CC1)CC1SC)=O)C(C=C)=O
ACR07-I03	10	1.02235	1.08091	C=CC(NCc1nn(Cc2ccccc2)cc1)=O
ACR07-O03	10	1.00777	1.08641	C=CC(N(C1)CC2OC1COC2)=O
ACR07-E04	10	0.995057	1.00626	COC(C(C1)c(cccc2)c2N1C(C(CC1)CCN1C(C=C)=O)=O)=O
ACR07-K04	10	1.09282	1.05451	COC(C(CC1)(CCN1C(C(CC1)(CCN1C(C=C)=O)c1ccccc1)=O)C#N)=O
ACR07-A05	10	1.05937	1.08028	C=CC(NCCC(NC(CCCC1)C11OCCO1)=O)=O
ACR07-G05	10	1.01319	1.08191	Cc1c([C@@H]([C@H](CNC(C=C)=O)C2)N(C)C2=O)c(C)nn1C
ACR07-M05	10	0.985344	1.04106	C=CC(N(Cc1ncccc1)C1CC1)=O
ACR07-C06	10	0.991852	0.95606	C=CC(NCCNC(c1ncc2n1CCCC2)=O)=O
ACR07-D03	10	0.961184	1.07146	CCN(CC(N1CC(C(F)F)OCC1)=O)C(C=C)=O
ACR07-J03	10	1.04077	1.08513	CC(CC1)CCN1C(c(cc1)cc(C)c1NC(C(CC1)CCN1C(C=C)=O)=O)=O
ACR07-P03	10	0.987554	1.01718	Cc1cc(-c2ncccc2NC(C(CC2)CCN2C(C=C)=O)=O)cs1
ACR07-F04	10	0.988152	1.08495	Cc(c(-c1nc(COC)no1)ccc1)c1NC(C=C)=O
ACR07-L04	10	1.0367	1.05534	C=CC(NC(CC1)COc2c1cccc2)=O
ACR07-B05	10	1.05115	1.09052	CCN(CC(Nc1nc(CC(F)(F)F)cs1)=O)C(C=C)=O
ACR07-H05	10	1.02606	0.936547	CSC(CC1)CN1C(c(cc1)ccc1NC(C=C)=O)=O
ACR07-N05	10	0.989964	1.04678	C=CC(N(CC1)CCC1C(Nc(ccc(Cl)c1)c1OC(F)F)=O)=O
ACR07-D06	10	0.978961	1.0211	C=CC(NCc1conc1C1CCC1)=O
ACR07-E03	10	1.02486	1.10654	C=CC(N(CC1)CCN1C(CN(C(CC1)=O)C1=O)=O)=O
ACR07-K03	10	1.00929	1.01204	C=CC(Nc(cc1)ccc1N1CCOCC1)=O
ACR07-A04	10	1.00209	1.01594	CC(C)(C)C(C)(C)CNC(CCNC(C=C)=O)=O
ACR07-G04	10	1.0981	0.925864	CCN(CC(Nc(ccc(Cl)c1F)c1N1CCOCC1)=O)C(C=C)=O
ACR07-M04	10	1.05461	1.07086	C=CC(N1CC2=CN=NC2C1)=O
ACR07-C05	10	1.00765	1.06971	C=CC(NC(C1)CC1(C1)C1(F)F)=O
ACR07-I05	10	1.00707	1.0506	CCC1(CNC(C=C)=O)COC1
ACR07-O05	10	0.968454	1.08694	CCOC(CC1CC2)CC2N1C(C=C)=O
ACR07-E06	10	1.05984	1.03909	CCC(C)(CCC1)CN1C(c1ccc(CNC(C=C)=O)cc1)=O
ACR07-F03	10	1.04741	1.06884	CC(C)(C)OC(N(CCN(C1)C(CN(C)C(C=C)=O)=O)CC1O)=O
ACR07-L03	10	1.03232	1.03148	C=CC(N(CC1)CCC1C(Nc1cccc(F)c1O)=O)=O
ACR07-B04	10	1.01196	1.02063	CS(c(cc1)ccc1Oc(cc1)ccc1NC(C=C)=O)(=O)=O
ACR07-H04	10	1.04133	1.10032	Cc1nc(-c2ccc(CNC(C=C)=O)s2)cs1
ACR07-N04	10	0.9894	1.08376	Cc1ccnc(-c(cc2)ccc2NC(C=C)=O)n1
ACR07-D05	10	1.03864	1.06634	CN1c(c(NC(C(CC2)CCN2C(C=C)=O)=O)ccc2)c2OCC1=O
ACR07-J05	10	1.00516	1.01453	CC(C)(C)c1cc(COC(c2ccc(CNC(C=C)=O)cc2)=O)no1
ACR07-P05	10	1.06145	1.00938	CC(C)(C)OC(N1CCC(CNC(c(cc2)ccc2NC(C=C)=O)=O)CC1)=O
ACR07-F06	10	1.02758	1.03168	C=CC(NCC(Cc(cc1)ccc1F)=O)=O
ACR07-G06	10	1.00383	0.992355	CS(C(CC1)CCN1C(C(CC1)(CCN1C(C=C)=O)c1ccccc1)=O)(=O)=O
ACR07-M06	10	1.02121	1.01998	CN(CC(NC1(CCCCC1)c1cccc(C(F)(F)F)c1)=O)C(C=C)=O
ACR07-C07	10	1.02588	0.988101	C=CC(Nc(cc(cc1)NC(C2CCC2)=O)c1F)=O
ACR07-I07	10	0.959316	0.988768	CC(C)COc(c(NC(C=C)=O)ccc1)c1F
ACR07-O07	10	0.971217	0.987819	C=CC(NCCC1(CC1)c1ccccc1)=O
ACR07-E08	10	0.949793	1.06206	C[C@H](C(OC)=O)N(Cc1ccccc1)C(C(CC1)CCN1C(C=C)=O)=O
ACR07-K08	10	0.979761	1.0371	C=CC(N(CC1)CCC1C(N(CC1)CC(CC2)N1C2=O)=O)=O
ACR07-A09	10	0.985535	0.904993	CC1(C)N(C(C=C)=O)c(cccc2)c2C1=O
ACR07-G09	10	0.919192	1.00518	Cn1c(N(CC2)CCN2C(C=C)=O)nnc1
ACR07-H06	10	1.03092	0.96472	CC(C1)OCCN1c1nccc(CNC(C=C)=O)c1
ACR07-N06	10	0.964834	0.951418	C=CC(NC(C1)CC2C1CCCCC2)=O
ACR07-D07	10	0.973039	0.970115	C[C@@H](C(OC(C)(C)C)=O)NC(CCNC(C=C)=O)=O
ACR07-J07	10	1.01277	0.981346	CCC(C(CCCC1)N1C(CN(CC)C(C=C)=O)=O)=O
ACR07-P07	10	0.95928	0.96347	CC(CCCNC(C(CC1)CCN1C(C=C)=O)=O)O
ACR07-F08	10	0.963754	1.00733	COc(c1cccnc11)ccc1NC(C=C)=O
ACR07-L08	10	0.95385	1.04156	C=CC(NCc1cn(-c2ccccc2)nn1)=O
ACR07-B09	10	0.979107	1.0488	CN(CC(NC(CCC1)CC1(F)F)=O)C(C=C)=O
ACR07-H09	10	0.971254	0.983613	C=CC(N(CC1)CCC1(C(NCC(Nc(cc1)cc2c1OCCO2)=O)=O)c1ccccc1)=O
ACR07-I06	10	1.05654	0.972172	CC(c(cc1)cc(C)c1F)NC(CN(C)C(C=C)=O)=O
ACR07-O06	10	1.01259	1.01438	C=CC(Nc(cc(cc1)NC(c(o2)ccc2S(N2CCOCC2)(=O)=O)=O)c1F)=O
ACR07-E07	10	0.950878	1.01434	Cn1ncc(C(NCC(CC2)CCN2C(C=C)=O)=O)c1
ACR07-K07	10	1.01839	1.03635	CC1N=C(c(cc2)ccc2NC(C=C)=O)N=C1C
ACR07-A08	10	0.978351	1.04809	CC(C)(C)OC(N(C1)CC1(CC1)N1C(C(CC1)CCN1C(C=C)=O)=O)=O
ACR07-G08	10	0.946003	0.987362	CC(C)(C)OC(N(CC1)CCC1(C1)C1NC(c1ccc(CNC(C=C)=O)cc1)=O)=O
ACR07-M08	10	1.02301	1.02356	C=CC(N(CC1)CCC1C(N(CC1)CC11CCCCC1)=O)=O
[truncated: 8,481 more rows]
