# Supplementary material for: Electrophilic compound screening identifies GPX4-dependent ferroptosis as a senescence vulnerability
Source: Nat Cell Biol. 2026 Apr 24;28(5):915–29. doi: 10.1038/s41556-026-01921-z (PMC13179136; doi:10.1038/s41556-026-01921-z)
Supplement: Supplementary file 4 — Retesting data. [file 41556_2026_1921_MOESM4_ESM.xlsx]

## Sheet: 20231219_Senolytics_DoseRespons
Concentration	Senescence model	Compound ID	DMSO	4OHT	Etoposide	Tozasertib	SMILES
20	IMR90 ER:RAS	ACR01-K04	0.67223	0.147698	NA	NA	Cc1c(C(Nc(cc2)cc(NC(C=C)=O)c2F)=O)nnn1-c1cccc(Cl)c1
10	IMR90 ER:RAS	ACR01-K04	0.874958	0.537677	NA	NA	Cc1c(C(Nc(cc2)cc(NC(C=C)=O)c2F)=O)nnn1-c1cccc(Cl)c1
5	IMR90 ER:RAS	ACR01-K04	0.970012	0.868721	NA	NA	Cc1c(C(Nc(cc2)cc(NC(C=C)=O)c2F)=O)nnn1-c1cccc(Cl)c1
2.5	IMR90 ER:RAS	ACR01-K04	1.01527	0.972266	NA	NA	Cc1c(C(Nc(cc2)cc(NC(C=C)=O)c2F)=O)nnn1-c1cccc(Cl)c1
1.25	IMR90 ER:RAS	ACR01-K04	1.00377	1.05331	NA	NA	Cc1c(C(Nc(cc2)cc(NC(C=C)=O)c2F)=O)nnn1-c1cccc(Cl)c1
0.6	IMR90 ER:RAS	ACR01-K04	0.999559	1.10825	NA	NA	Cc1c(C(Nc(cc2)cc(NC(C=C)=O)c2F)=O)nnn1-c1cccc(Cl)c1
0.3	IMR90 ER:RAS	ACR01-K04	0.895922	1.02002	NA	NA	Cc1c(C(Nc(cc2)cc(NC(C=C)=O)c2F)=O)nnn1-c1cccc(Cl)c1
0.15	IMR90 ER:RAS	ACR01-K04	0.971776	1.05704	NA	NA	Cc1c(C(Nc(cc2)cc(NC(C=C)=O)c2F)=O)nnn1-c1cccc(Cl)c1
0.07	IMR90 ER:RAS	ACR01-K04	0.924045	0.968799	NA	NA	Cc1c(C(Nc(cc2)cc(NC(C=C)=O)c2F)=O)nnn1-c1cccc(Cl)c1
20	IMR90 ER:RAS	ACR01-O06	0.898931	0.825947	NA	NA	Cc1c(C(Nc(cc2)cc(NC(C=C)=O)c2F)=O)nnn1Cc1ccc(C(F)(F)F)cc1
10	IMR90 ER:RAS	ACR01-O06	0.909753	1.0476	NA	NA	Cc1c(C(Nc(cc2)cc(NC(C=C)=O)c2F)=O)nnn1Cc1ccc(C(F)(F)F)cc1
5	IMR90 ER:RAS	ACR01-O06	0.954354	1.06427	NA	NA	Cc1c(C(Nc(cc2)cc(NC(C=C)=O)c2F)=O)nnn1Cc1ccc(C(F)(F)F)cc1
2.5	IMR90 ER:RAS	ACR01-O06	0.968243	1.04566	NA	NA	Cc1c(C(Nc(cc2)cc(NC(C=C)=O)c2F)=O)nnn1Cc1ccc(C(F)(F)F)cc1
1.25	IMR90 ER:RAS	ACR01-O06	0.960591	1.1055	NA	NA	Cc1c(C(Nc(cc2)cc(NC(C=C)=O)c2F)=O)nnn1Cc1ccc(C(F)(F)F)cc1
0.6	IMR90 ER:RAS	ACR01-O06	0.94569	1.13181	NA	NA	Cc1c(C(Nc(cc2)cc(NC(C=C)=O)c2F)=O)nnn1Cc1ccc(C(F)(F)F)cc1
0.3	IMR90 ER:RAS	ACR01-O06	0.921485	1.08636	NA	NA	Cc1c(C(Nc(cc2)cc(NC(C=C)=O)c2F)=O)nnn1Cc1ccc(C(F)(F)F)cc1
0.15	IMR90 ER:RAS	ACR01-O06	0.909483	1.09539	NA	NA	Cc1c(C(Nc(cc2)cc(NC(C=C)=O)c2F)=O)nnn1Cc1ccc(C(F)(F)F)cc1
0.07	IMR90 ER:RAS	ACR01-O06	0.9199	1.03374	NA	NA	Cc1c(C(Nc(cc2)cc(NC(C=C)=O)c2F)=O)nnn1Cc1ccc(C(F)(F)F)cc1
20	IMR90 ER:RAS	CLA01-N10	0.939849	0.438018	NA	NA	CSc(cc1)cc2c1Sc(cccc1)c1N2C(CCl)=O
10	IMR90 ER:RAS	CLA01-N10	1.10737	0.979827	NA	NA	CSc(cc1)cc2c1Sc(cccc1)c1N2C(CCl)=O
5	IMR90 ER:RAS	CLA01-N10	1.03206	0.989395	NA	NA	CSc(cc1)cc2c1Sc(cccc1)c1N2C(CCl)=O
2.5	IMR90 ER:RAS	CLA01-N10	0.965609	1.0259	NA	NA	CSc(cc1)cc2c1Sc(cccc1)c1N2C(CCl)=O
1.25	IMR90 ER:RAS	CLA01-N10	0.958344	1.02852	NA	NA	CSc(cc1)cc2c1Sc(cccc1)c1N2C(CCl)=O
0.6	IMR90 ER:RAS	CLA01-N10	0.983504	1.04687	NA	NA	CSc(cc1)cc2c1Sc(cccc1)c1N2C(CCl)=O
0.3	IMR90 ER:RAS	CLA01-N10	0.96101	0.98519	NA	NA	CSc(cc1)cc2c1Sc(cccc1)c1N2C(CCl)=O
0.15	IMR90 ER:RAS	CLA01-N10	0.983271	0.973489	NA	NA	CSc(cc1)cc2c1Sc(cccc1)c1N2C(CCl)=O
0.07	IMR90 ER:RAS	CLA01-N10	0.929852	0.97227	NA	NA	CSc(cc1)cc2c1Sc(cccc1)c1N2C(CCl)=O
20	IMR90 ER:RAS	CLA01-P20	0.87686	1.03097	NA	NA	O=C(CCl)N(Cc1ccccc1)c1nc(-c(cc2)ccc2Br)cs1
10	IMR90 ER:RAS	CLA01-P20	0.924505	1.04674	NA	NA	O=C(CCl)N(Cc1ccccc1)c1nc(-c(cc2)ccc2Br)cs1
5	IMR90 ER:RAS	CLA01-P20	0.944786	1.066	NA	NA	O=C(CCl)N(Cc1ccccc1)c1nc(-c(cc2)ccc2Br)cs1
2.5	IMR90 ER:RAS	CLA01-P20	0.987288	1.04066	NA	NA	O=C(CCl)N(Cc1ccccc1)c1nc(-c(cc2)ccc2Br)cs1
1.25	IMR90 ER:RAS	CLA01-P20	0.946985	1.04086	NA	NA	O=C(CCl)N(Cc1ccccc1)c1nc(-c(cc2)ccc2Br)cs1
0.6	IMR90 ER:RAS	CLA01-P20	0.965778	1.05172	NA	NA	O=C(CCl)N(Cc1ccccc1)c1nc(-c(cc2)ccc2Br)cs1
0.3	IMR90 ER:RAS	CLA01-P20	0.964258	1.0971	NA	NA	O=C(CCl)N(Cc1ccccc1)c1nc(-c(cc2)ccc2Br)cs1
0.15	IMR90 ER:RAS	CLA01-P20	0.921206	1.05547	NA	NA	O=C(CCl)N(Cc1ccccc1)c1nc(-c(cc2)ccc2Br)cs1
0.07	IMR90 ER:RAS	CLA01-P20	0.95381	1.03297	NA	NA	O=C(CCl)N(Cc1ccccc1)c1nc(-c(cc2)ccc2Br)cs1
20	IMR90 ER:RAS	CLA01-O11	0.771511	0.20227	NA	NA	CC(C)N(c1ccccc1)c(cc1)ccc1NC(CCl)=O
10	IMR90 ER:RAS	CLA01-O11	1.12593	0.955124	NA	NA	CC(C)N(c1ccccc1)c(cc1)ccc1NC(CCl)=O
5	IMR90 ER:RAS	CLA01-O11	1.10109	0.96221	NA	NA	CC(C)N(c1ccccc1)c(cc1)ccc1NC(CCl)=O
2.5	IMR90 ER:RAS	CLA01-O11	1.17485	1.00905	NA	NA	CC(C)N(c1ccccc1)c(cc1)ccc1NC(CCl)=O
1.25	IMR90 ER:RAS	CLA01-O11	1.13647	0.95578	NA	NA	CC(C)N(c1ccccc1)c(cc1)ccc1NC(CCl)=O
0.6	IMR90 ER:RAS	CLA01-O11	1.09635	1.05511	NA	NA	CC(C)N(c1ccccc1)c(cc1)ccc1NC(CCl)=O
0.3	IMR90 ER:RAS	CLA01-O11	1.08891	0.953877	NA	NA	CC(C)N(c1ccccc1)c(cc1)ccc1NC(CCl)=O
0.15	IMR90 ER:RAS	CLA01-O11	1.02777	1.02979	NA	NA	CC(C)N(c1ccccc1)c(cc1)ccc1NC(CCl)=O
0.07	IMR90 ER:RAS	CLA01-O11	0.960355	0.979137	NA	NA	CC(C)N(c1ccccc1)c(cc1)ccc1NC(CCl)=O
20	IMR90 ER:RAS	CLA02-C10	0.0470404	0.0267026	NA	NA	[O-][N+](c(cc1)cc(NC(CCl)=O)c1F)=O
10	IMR90 ER:RAS	CLA02-C10	0.492155	0.0340512	NA	NA	[O-][N+](c(cc1)cc(NC(CCl)=O)c1F)=O
5	IMR90 ER:RAS	CLA02-C10	0.330421	0.0259022	NA	NA	[O-][N+](c(cc1)cc(NC(CCl)=O)c1F)=O
2.5	IMR90 ER:RAS	CLA02-C10	0.905396	0.116342	NA	NA	[O-][N+](c(cc1)cc(NC(CCl)=O)c1F)=O
1.25	IMR90 ER:RAS	CLA02-C10	1.03233	0.833236	NA	NA	[O-][N+](c(cc1)cc(NC(CCl)=O)c1F)=O
0.6	IMR90 ER:RAS	CLA02-C10	0.958436	1.01084	NA	NA	[O-][N+](c(cc1)cc(NC(CCl)=O)c1F)=O
0.3	IMR90 ER:RAS	CLA02-C10	0.984771	1.04511	NA	NA	[O-][N+](c(cc1)cc(NC(CCl)=O)c1F)=O
0.15	IMR90 ER:RAS	CLA02-C10	0.942961	0.976135	NA	NA	[O-][N+](c(cc1)cc(NC(CCl)=O)c1F)=O
0.07	IMR90 ER:RAS	CLA02-C10	0.918502	1.05435	NA	NA	[O-][N+](c(cc1)cc(NC(CCl)=O)c1F)=O
20	IMR90 ER:RAS	CLA03-D13	0.341748	0.0462565	NA	NA	[O-][N+](c(cc1)cc(NC(CCl)=O)c1Cl)=O
10	IMR90 ER:RAS	CLA03-D13	1.04125	0.0615986	NA	NA	[O-][N+](c(cc1)cc(NC(CCl)=O)c1Cl)=O
5	IMR90 ER:RAS	CLA03-D13	1.01974	0.695766	NA	NA	[O-][N+](c(cc1)cc(NC(CCl)=O)c1Cl)=O
2.5	IMR90 ER:RAS	CLA03-D13	0.931307	1.08615	NA	NA	[O-][N+](c(cc1)cc(NC(CCl)=O)c1Cl)=O
1.25	IMR90 ER:RAS	CLA03-D13	0.943102	1.10885	NA	NA	[O-][N+](c(cc1)cc(NC(CCl)=O)c1Cl)=O
0.6	IMR90 ER:RAS	CLA03-D13	0.923544	1.09612	NA	NA	[O-][N+](c(cc1)cc(NC(CCl)=O)c1Cl)=O
0.3	IMR90 ER:RAS	CLA03-D13	0.991274	1.16025	NA	NA	[O-][N+](c(cc1)cc(NC(CCl)=O)c1Cl)=O
0.15	IMR90 ER:RAS	CLA03-D13	0.98312	1.03636	NA	NA	[O-][N+](c(cc1)cc(NC(CCl)=O)c1Cl)=O
0.07	IMR90 ER:RAS	CLA03-D13	0.995487	1.01519	NA	NA	[O-][N+](c(cc1)cc(NC(CCl)=O)c1Cl)=O
20	IMR90 ER:RAS	CLA02-L05	0.973622	0.347977	NA	NA	Cc(ccc(C(Nc1ccccc1)=O)c1)c1NC(CCl)=O
10	IMR90 ER:RAS	CLA02-L05	1.14594	0.872178	NA	NA	Cc(ccc(C(Nc1ccccc1)=O)c1)c1NC(CCl)=O
5	IMR90 ER:RAS	CLA02-L05	1.00631	0.960398	NA	NA	Cc(ccc(C(Nc1ccccc1)=O)c1)c1NC(CCl)=O
2.5	IMR90 ER:RAS	CLA02-L05	1.01089	0.935079	NA	NA	Cc(ccc(C(Nc1ccccc1)=O)c1)c1NC(CCl)=O
1.25	IMR90 ER:RAS	CLA02-L05	1.07114	0.945827	NA	NA	Cc(ccc(C(Nc1ccccc1)=O)c1)c1NC(CCl)=O
0.6	IMR90 ER:RAS	CLA02-L05	1.01118	0.919354	NA	NA	Cc(ccc(C(Nc1ccccc1)=O)c1)c1NC(CCl)=O
0.3	IMR90 ER:RAS	CLA02-L05	1.02035	0.977927	NA	NA	Cc(ccc(C(Nc1ccccc1)=O)c1)c1NC(CCl)=O
0.15	IMR90 ER:RAS	CLA02-L05	1.00094	0.895549	NA	NA	Cc(ccc(C(Nc1ccccc1)=O)c1)c1NC(CCl)=O
0.07	IMR90 ER:RAS	CLA02-L05	1.00119	1.05186	NA	NA	Cc(ccc(C(Nc1ccccc1)=O)c1)c1NC(CCl)=O
20	IMR90 ER:RAS	CLA02-G16	1.00074	0.958416	NA	NA	O=C(CCl)N1CC2=C3C=CC=CC3N=C2CC1
10	IMR90 ER:RAS	CLA02-G16	0.934018	1.01146	NA	NA	O=C(CCl)N1CC2=C3C=CC=CC3N=C2CC1
5	IMR90 ER:RAS	CLA02-G16	0.883009	0.992385	NA	NA	O=C(CCl)N1CC2=C3C=CC=CC3N=C2CC1
2.5	IMR90 ER:RAS	CLA02-G16	0.968259	0.897298	NA	NA	O=C(CCl)N1CC2=C3C=CC=CC3N=C2CC1
1.25	IMR90 ER:RAS	CLA02-G16	0.958404	0.95345	NA	NA	O=C(CCl)N1CC2=C3C=CC=CC3N=C2CC1
0.6	IMR90 ER:RAS	CLA02-G16	0.911161	0.963581	NA	NA	O=C(CCl)N1CC2=C3C=CC=CC3N=C2CC1
0.3	IMR90 ER:RAS	CLA02-G16	1.01377	1.02774	NA	NA	O=C(CCl)N1CC2=C3C=CC=CC3N=C2CC1
0.15	IMR90 ER:RAS	CLA02-G16	0.92531	0.934975	NA	NA	O=C(CCl)N1CC2=C3C=CC=CC3N=C2CC1
0.07	IMR90 ER:RAS	CLA02-G16	0.889863	0.872997	NA	NA	O=C(CCl)N1CC2=C3C=CC=CC3N=C2CC1
20	IMR90 ER:RAS	ACR11-N11	0.104442	0.0647963	NA	NA	CC1(C)N(C(C=C)=O)c(cc(cc2)Cl)c2NC1=O
10	IMR90 ER:RAS	ACR11-N11	1.09621	0.626518	NA	NA	CC1(C)N(C(C=C)=O)c(cc(cc2)Cl)c2NC1=O
5	IMR90 ER:RAS	ACR11-N11	0.974708	0.954573	NA	NA	CC1(C)N(C(C=C)=O)c(cc(cc2)Cl)c2NC1=O
2.5	IMR90 ER:RAS	ACR11-N11	1.01819	1.19869	NA	NA	CC1(C)N(C(C=C)=O)c(cc(cc2)Cl)c2NC1=O
1.25	IMR90 ER:RAS	ACR11-N11	1.012	1.06641	NA	NA	CC1(C)N(C(C=C)=O)c(cc(cc2)Cl)c2NC1=O
0.6	IMR90 ER:RAS	ACR11-N11	1.03816	1.12636	NA	NA	CC1(C)N(C(C=C)=O)c(cc(cc2)Cl)c2NC1=O
0.3	IMR90 ER:RAS	ACR11-N11	1.05869	1.15465	NA	NA	CC1(C)N(C(C=C)=O)c(cc(cc2)Cl)c2NC1=O
0.15	IMR90 ER:RAS	ACR11-N11	1.02688	1.08855	NA	NA	CC1(C)N(C(C=C)=O)c(cc(cc2)Cl)c2NC1=O
0.07	IMR90 ER:RAS	ACR11-N11	1.03878	1.02813	NA	NA	CC1(C)N(C(C=C)=O)c(cc(cc2)Cl)c2NC1=O
20	IMR90 ER:RAS	ACR01-F20	1.05931	0.3775	NA	NA	C=CC(NCc(cc1)ccc1C(N(CCc1ccccc1)c1nc(-c2ccccc2)cs1)=O)=O
10	IMR90 ER:RAS	ACR01-F20	1.17238	0.797206	NA	NA	C=CC(NCc(cc1)ccc1C(N(CCc1ccccc1)c1nc(-c2ccccc2)cs1)=O)=O
5	IMR90 ER:RAS	ACR01-F20	1.16977	0.905662	NA	NA	C=CC(NCc(cc1)ccc1C(N(CCc1ccccc1)c1nc(-c2ccccc2)cs1)=O)=O
2.5	IMR90 ER:RAS	ACR01-F20	1.1769	0.921029	NA	NA	C=CC(NCc(cc1)ccc1C(N(CCc1ccccc1)c1nc(-c2ccccc2)cs1)=O)=O
1.25	IMR90 ER:RAS	ACR01-F20	1.13324	1.00904	NA	NA	C=CC(NCc(cc1)ccc1C(N(CCc1ccccc1)c1nc(-c2ccccc2)cs1)=O)=O
0.6	IMR90 ER:RAS	ACR01-F20	1.11736	0.998676	NA	NA	C=CC(NCc(cc1)ccc1C(N(CCc1ccccc1)c1nc(-c2ccccc2)cs1)=O)=O
0.3	IMR90 ER:RAS	ACR01-F20	1.17426	1.01074	NA	NA	C=CC(NCc(cc1)ccc1C(N(CCc1ccccc1)c1nc(-c2ccccc2)cs1)=O)=O
0.15	IMR90 ER:RAS	ACR01-F20	1.06607	0.895882	NA	NA	C=CC(NCc(cc1)ccc1C(N(CCc1ccccc1)c1nc(-c2ccccc2)cs1)=O)=O
0.07	IMR90 ER:RAS	ACR01-F20	1.06469	0.960956	NA	NA	C=CC(NCc(cc1)ccc1C(N(CCc1ccccc1)c1nc(-c2ccccc2)cs1)=O)=O
20	IMR90 ER:RAS	CLA02-O17	0.447754	0.583725	NA	NA	CCOc(cc1)cc2c1nc(NC(CCl)=O)s2
10	IMR90 ER:RAS	CLA02-O17	1.13184	0.926319	NA	NA	CCOc(cc1)cc2c1nc(NC(CCl)=O)s2
5	IMR90 ER:RAS	CLA02-O17	0.955199	0.761117	NA	NA	CCOc(cc1)cc2c1nc(NC(CCl)=O)s2
2.5	IMR90 ER:RAS	CLA02-O17	0.972497	0.89302	NA	NA	CCOc(cc1)cc2c1nc(NC(CCl)=O)s2
1.25	IMR90 ER:RAS	CLA02-O17	0.988896	0.839768	NA	NA	CCOc(cc1)cc2c1nc(NC(CCl)=O)s2
0.6	IMR90 ER:RAS	CLA02-O17	1.04474	0.859789	NA	NA	CCOc(cc1)cc2c1nc(NC(CCl)=O)s2
0.3	IMR90 ER:RAS	CLA02-O17	1.03979	0.844059	NA	NA	CCOc(cc1)cc2c1nc(NC(CCl)=O)s2
0.15	IMR90 ER:RAS	CLA02-O17	0.993742	0.771399	NA	NA	CCOc(cc1)cc2c1nc(NC(CCl)=O)s2
0.07	IMR90 ER:RAS	CLA02-O17	0.955584	0.774328	NA	NA	CCOc(cc1)cc2c1nc(NC(CCl)=O)s2
20	IMR90 ER:RAS	CLA03-M11	1.07868	0.30757	NA	NA	O=C(CCl)Nc1cc(-c2cc(CCCC3)c3cc2)nn1-c1ccccc1
10	IMR90 ER:RAS	CLA03-M11	1.07843	0.932984	NA	NA	O=C(CCl)Nc1cc(-c2cc(CCCC3)c3cc2)nn1-c1ccccc1
5	IMR90 ER:RAS	CLA03-M11	1.00707	0.891478	NA	NA	O=C(CCl)Nc1cc(-c2cc(CCCC3)c3cc2)nn1-c1ccccc1
2.5	IMR90 ER:RAS	CLA03-M11	0.965256	0.933191	NA	NA	O=C(CCl)Nc1cc(-c2cc(CCCC3)c3cc2)nn1-c1ccccc1
1.25	IMR90 ER:RAS	CLA03-M11	1.00844	0.923745	NA	NA	O=C(CCl)Nc1cc(-c2cc(CCCC3)c3cc2)nn1-c1ccccc1
0.6	IMR90 ER:RAS	CLA03-M11	1.03104	0.917333	NA	NA	O=C(CCl)Nc1cc(-c2cc(CCCC3)c3cc2)nn1-c1ccccc1
0.3	IMR90 ER:RAS	CLA03-M11	0.977907	0.760204	NA	NA	O=C(CCl)Nc1cc(-c2cc(CCCC3)c3cc2)nn1-c1ccccc1
0.15	IMR90 ER:RAS	CLA03-M11	0.993955	0.780888	NA	NA	O=C(CCl)Nc1cc(-c2cc(CCCC3)c3cc2)nn1-c1ccccc1
0.07	IMR90 ER:RAS	CLA03-M11	1.01583	0.741589	NA	NA	O=C(CCl)Nc1cc(-c2cc(CCCC3)c3cc2)nn1-c1ccccc1
20	IMR90 ER:RAS	CLA04-G12	0.0505613	0.101507	NA	NA	O=C(CCl)N(CCC1)c(cc2)c1cc2S(N1CCCCC1)(=O)=O
10	IMR90 ER:RAS	CLA04-G12	0.693164	0.747825	NA	NA	O=C(CCl)N(CCC1)c(cc2)c1cc2S(N1CCCCC1)(=O)=O
5	IMR90 ER:RAS	CLA04-G12	0.908278	0.902765	NA	NA	O=C(CCl)N(CCC1)c(cc2)c1cc2S(N1CCCCC1)(=O)=O
2.5	IMR90 ER:RAS	CLA04-G12	0.90484	1.02804	NA	NA	O=C(CCl)N(CCC1)c(cc2)c1cc2S(N1CCCCC1)(=O)=O
1.25	IMR90 ER:RAS	CLA04-G12	0.956953	1.113	NA	NA	O=C(CCl)N(CCC1)c(cc2)c1cc2S(N1CCCCC1)(=O)=O
0.6	IMR90 ER:RAS	CLA04-G12	0.940464	0.999379	NA	NA	O=C(CCl)N(CCC1)c(cc2)c1cc2S(N1CCCCC1)(=O)=O
0.3	IMR90 ER:RAS	CLA04-G12	0.953363	0.953635	NA	NA	O=C(CCl)N(CCC1)c(cc2)c1cc2S(N1CCCCC1)(=O)=O
0.15	IMR90 ER:RAS	CLA04-G12	1.02218	0.798773	NA	NA	O=C(CCl)N(CCC1)c(cc2)c1cc2S(N1CCCCC1)(=O)=O
0.07	IMR90 ER:RAS	CLA04-G12	0.950564	0.890882	NA	NA	O=C(CCl)N(CCC1)c(cc2)c1cc2S(N1CCCCC1)(=O)=O
20	IMR90 ER:RAS	ACR11-N10	0.946213	0.545275	NA	NA	COc1cc(F)cc2c1nc(NC(C=C)=O)s2
10	IMR90 ER:RAS	ACR11-N10	0.995586	0.956624	NA	NA	COc1cc(F)cc2c1nc(NC(C=C)=O)s2
5	IMR90 ER:RAS	ACR11-N10	0.957985	0.885445	NA	NA	COc1cc(F)cc2c1nc(NC(C=C)=O)s2
2.5	IMR90 ER:RAS	ACR11-N10	1.00698	1.01474	NA	NA	COc1cc(F)cc2c1nc(NC(C=C)=O)s2
1.25	IMR90 ER:RAS	ACR11-N10	0.989543	0.999924	NA	NA	COc1cc(F)cc2c1nc(NC(C=C)=O)s2
0.6	IMR90 ER:RAS	ACR11-N10	0.946119	0.976223	NA	NA	COc1cc(F)cc2c1nc(NC(C=C)=O)s2
0.3	IMR90 ER:RAS	ACR11-N10	0.990889	0.968627	NA	NA	COc1cc(F)cc2c1nc(NC(C=C)=O)s2
0.15	IMR90 ER:RAS	ACR11-N10	1.01396	0.859997	NA	NA	COc1cc(F)cc2c1nc(NC(C=C)=O)s2
0.07	IMR90 ER:RAS	ACR11-N10	0.967847	0.895017	NA	NA	COc1cc(F)cc2c1nc(NC(C=C)=O)s2
20	IMR90 ER:RAS	ACR11-I08	0.991352	0.231309	NA	NA	COc1c2sc(NC(C=C)=O)nc2ccc1
10	IMR90 ER:RAS	ACR11-I08	1.00673	0.853278	NA	NA	COc1c2sc(NC(C=C)=O)nc2ccc1
5	IMR90 ER:RAS	ACR11-I08	0.997642	0.811881	NA	NA	COc1c2sc(NC(C=C)=O)nc2ccc1
2.5	IMR90 ER:RAS	ACR11-I08	0.947075	0.959149	NA	NA	COc1c2sc(NC(C=C)=O)nc2ccc1
1.25	IMR90 ER:RAS	ACR11-I08	1.04572	0.982927	NA	NA	COc1c2sc(NC(C=C)=O)nc2ccc1
0.6	IMR90 ER:RAS	ACR11-I08	0.93434	1.03095	NA	NA	COc1c2sc(NC(C=C)=O)nc2ccc1
0.3	IMR90 ER:RAS	ACR11-I08	0.951855	0.976612	NA	NA	COc1c2sc(NC(C=C)=O)nc2ccc1
0.15	IMR90 ER:RAS	ACR11-I08	1.00381	0.905512	NA	NA	COc1c2sc(NC(C=C)=O)nc2ccc1
0.07	IMR90 ER:RAS	ACR11-I08	0.971541	0.91284	NA	NA	COc1c2sc(NC(C=C)=O)nc2ccc1
20	IMR90 ER:RAS	VSF03-N03	0.942493	0.41557	NA	NA	CC(C)(C)NS(c(cc(c(F)c1)NS(C=Cc2ccc(C)cc2)(=O)=O)c1F)(=O)=O
10	IMR90 ER:RAS	VSF03-N03	1.07573	0.864687	NA	NA	CC(C)(C)NS(c(cc(c(F)c1)NS(C=Cc2ccc(C)cc2)(=O)=O)c1F)(=O)=O
5	IMR90 ER:RAS	VSF03-N03	1.01353	0.766854	NA	NA	CC(C)(C)NS(c(cc(c(F)c1)NS(C=Cc2ccc(C)cc2)(=O)=O)c1F)(=O)=O
2.5	IMR90 ER:RAS	VSF03-N03	1.02073	0.883307	NA	NA	CC(C)(C)NS(c(cc(c(F)c1)NS(C=Cc2ccc(C)cc2)(=O)=O)c1F)(=O)=O
1.25	IMR90 ER:RAS	VSF03-N03	1.003	0.952568	NA	NA	CC(C)(C)NS(c(cc(c(F)c1)NS(C=Cc2ccc(C)cc2)(=O)=O)c1F)(=O)=O
0.6	IMR90 ER:RAS	VSF03-N03	0.995807	0.828892	NA	NA	CC(C)(C)NS(c(cc(c(F)c1)NS(C=Cc2ccc(C)cc2)(=O)=O)c1F)(=O)=O
0.3	IMR90 ER:RAS	VSF03-N03	1.06134	1.00931	NA	NA	CC(C)(C)NS(c(cc(c(F)c1)NS(C=Cc2ccc(C)cc2)(=O)=O)c1F)(=O)=O
0.15	IMR90 ER:RAS	VSF03-N03	1.09455	0.827528	NA	NA	CC(C)(C)NS(c(cc(c(F)c1)NS(C=Cc2ccc(C)cc2)(=O)=O)c1F)(=O)=O
0.07	IMR90 ER:RAS	VSF03-N03	1.00898	0.910112	NA	NA	CC(C)(C)NS(c(cc(c(F)c1)NS(C=Cc2ccc(C)cc2)(=O)=O)c1F)(=O)=O
50	IMR90 ER:RAS	ALD01-B06	0.101253	0.0957864	NA	NA	C=CCN(C(Cl)=C(C=O)S1)C1=NS(c1cccs1)(=O)=O
25	IMR90 ER:RAS	ALD01-B06	0.070027	0.0649753	NA	NA	C=CCN(C(Cl)=C(C=O)S1)C1=NS(c1cccs1)(=O)=O
12.5	IMR90 ER:RAS	ALD01-B06	0.812646	0.181513	NA	NA	C=CCN(C(Cl)=C(C=O)S1)C1=NS(c1cccs1)(=O)=O
6.25	IMR90 ER:RAS	ALD01-B06	1.06164	0.855118	NA	NA	C=CCN(C(Cl)=C(C=O)S1)C1=NS(c1cccs1)(=O)=O
3.125	IMR90 ER:RAS	ALD01-B06	1.08751	0.940402	NA	NA	C=CCN(C(Cl)=C(C=O)S1)C1=NS(c1cccs1)(=O)=O
1.5	IMR90 ER:RAS	ALD01-B06	1.0248	0.957801	NA	NA	C=CCN(C(Cl)=C(C=O)S1)C1=NS(c1cccs1)(=O)=O
0.78	IMR90 ER:RAS	ALD01-B06	0.99272	1.0503	NA	NA	C=CCN(C(Cl)=C(C=O)S1)C1=NS(c1cccs1)(=O)=O
0.39	IMR90 ER:RAS	ALD01-B06	0.989099	1.02702	NA	NA	C=CCN(C(Cl)=C(C=O)S1)C1=NS(c1cccs1)(=O)=O
0.19	IMR90 ER:RAS	ALD01-B06	0.971361	1.03651	NA	NA	C=CCN(C(Cl)=C(C=O)S1)C1=NS(c1cccs1)(=O)=O
50	IMR90 ER:RAS	SFF02-M11	0.200874	0.0188616	NA	NA	O=C1C(Oc(cc2)ccc2F)=C(C(F)(F)F)Oc2c1ccc(OS(F)(=O)=O)c2
25	IMR90 ER:RAS	SFF02-M11	0.865117	0.0699899	NA	NA	O=C1C(Oc(cc2)ccc2F)=C(C(F)(F)F)Oc2c1ccc(OS(F)(=O)=O)c2
12.5	IMR90 ER:RAS	SFF02-M11	1.12136	0.320647	NA	NA	O=C1C(Oc(cc2)ccc2F)=C(C(F)(F)F)Oc2c1ccc(OS(F)(=O)=O)c2
6.25	IMR90 ER:RAS	SFF02-M11	1.01616	0.651937	NA	NA	O=C1C(Oc(cc2)ccc2F)=C(C(F)(F)F)Oc2c1ccc(OS(F)(=O)=O)c2
3.125	IMR90 ER:RAS	SFF02-M11	0.998154	0.965241	NA	NA	O=C1C(Oc(cc2)ccc2F)=C(C(F)(F)F)Oc2c1ccc(OS(F)(=O)=O)c2
1.5	IMR90 ER:RAS	SFF02-M11	1.03929	1.05147	NA	NA	O=C1C(Oc(cc2)ccc2F)=C(C(F)(F)F)Oc2c1ccc(OS(F)(=O)=O)c2
0.78	IMR90 ER:RAS	SFF02-M11	1.00207	1.08892	NA	NA	O=C1C(Oc(cc2)ccc2F)=C(C(F)(F)F)Oc2c1ccc(OS(F)(=O)=O)c2
0.39	IMR90 ER:RAS	SFF02-M11	1.02268	1.0776	NA	NA	O=C1C(Oc(cc2)ccc2F)=C(C(F)(F)F)Oc2c1ccc(OS(F)(=O)=O)c2
0.19	IMR90 ER:RAS	SFF02-M11	1.02787	1.03348	NA	NA	O=C1C(Oc(cc2)ccc2F)=C(C(F)(F)F)Oc2c1ccc(OS(F)(=O)=O)c2
50	IMR90 ER:RAS	SFF02-J12	0.090206	0.0782403	NA	NA	O=C1N(c(cc2)ccc2S(F)(=O)=O)N=CC(Cl)=C1Cl
25	IMR90 ER:RAS	SFF02-J12	1.00019	0.753237	NA	NA	O=C1N(c(cc2)ccc2S(F)(=O)=O)N=CC(Cl)=C1Cl
12.5	IMR90 ER:RAS	SFF02-J12	1.01668	1.09362	NA	NA	O=C1N(c(cc2)ccc2S(F)(=O)=O)N=CC(Cl)=C1Cl
6.25	IMR90 ER:RAS	SFF02-J12	1.00057	1.06996	NA	NA	O=C1N(c(cc2)ccc2S(F)(=O)=O)N=CC(Cl)=C1Cl
3.125	IMR90 ER:RAS	SFF02-J12	1.0512	1.09516	NA	NA	O=C1N(c(cc2)ccc2S(F)(=O)=O)N=CC(Cl)=C1Cl
1.5	IMR90 ER:RAS	SFF02-J12	1.01075	1.07789	NA	NA	O=C1N(c(cc2)ccc2S(F)(=O)=O)N=CC(Cl)=C1Cl
0.78	IMR90 ER:RAS	SFF02-J12	1.01513	1.08583	NA	NA	O=C1N(c(cc2)ccc2S(F)(=O)=O)N=CC(Cl)=C1Cl
0.39	IMR90 ER:RAS	SFF02-J12	1.03392	1.13553	NA	NA	O=C1N(c(cc2)ccc2S(F)(=O)=O)N=CC(Cl)=C1Cl
0.19	IMR90 ER:RAS	SFF02-J12	1.00192	1.10615	NA	NA	O=C1N(c(cc2)ccc2S(F)(=O)=O)N=CC(Cl)=C1Cl
50	IMR90 ER:RAS	SFF02-J03	0.977583	0.0861548	NA	NA	CC(C)(C)c(cc1)ccc1C(Nc(cc1)ccc1OS(F)(=O)=O)=O
25	IMR90 ER:RAS	SFF02-J03	1.01521	0.828194	NA	NA	CC(C)(C)c(cc1)ccc1C(Nc(cc1)ccc1OS(F)(=O)=O)=O
12.5	IMR90 ER:RAS	SFF02-J03	1.02999	0.542417	NA	NA	CC(C)(C)c(cc1)ccc1C(Nc(cc1)ccc1OS(F)(=O)=O)=O
6.25	IMR90 ER:RAS	SFF02-J03	0.987781	0.98175	NA	NA	CC(C)(C)c(cc1)ccc1C(Nc(cc1)ccc1OS(F)(=O)=O)=O
3.125	IMR90 ER:RAS	SFF02-J03	0.975226	0.861989	NA	NA	CC(C)(C)c(cc1)ccc1C(Nc(cc1)ccc1OS(F)(=O)=O)=O
1.5	IMR90 ER:RAS	SFF02-J03	1.01394	0.866583	NA	NA	CC(C)(C)c(cc1)ccc1C(Nc(cc1)ccc1OS(F)(=O)=O)=O
0.78	IMR90 ER:RAS	SFF02-J03	0.966138	1.01756	NA	NA	CC(C)(C)c(cc1)ccc1C(Nc(cc1)ccc1OS(F)(=O)=O)=O
0.39	IMR90 ER:RAS	SFF02-J03	0.948803	1.00705	NA	NA	CC(C)(C)c(cc1)ccc1C(Nc(cc1)ccc1OS(F)(=O)=O)=O
0.19	IMR90 ER:RAS	SFF02-J03	0.968562	1.02524	NA	NA	CC(C)(C)c(cc1)ccc1C(Nc(cc1)ccc1OS(F)(=O)=O)=O
50	IMR90 ER:RAS	SFF02-H09	0.0171364	0.0268775	NA	NA	O=C1Sc2cc(OS(F)(=O)=O)cc(-c(ccc(Cl)c3)c3Cl)c2O1
25	IMR90 ER:RAS	SFF02-H09	0.560476	0.0677049	NA	NA	O=C1Sc2cc(OS(F)(=O)=O)cc(-c(ccc(Cl)c3)c3Cl)c2O1
12.5	IMR90 ER:RAS	SFF02-H09	1.14769	0.597799	NA	NA	O=C1Sc2cc(OS(F)(=O)=O)cc(-c(ccc(Cl)c3)c3Cl)c2O1
6.25	IMR90 ER:RAS	SFF02-H09	1.22701	0.983765	NA	NA	O=C1Sc2cc(OS(F)(=O)=O)cc(-c(ccc(Cl)c3)c3Cl)c2O1
3.125	IMR90 ER:RAS	SFF02-H09	1.15079	0.936083	NA	NA	O=C1Sc2cc(OS(F)(=O)=O)cc(-c(ccc(Cl)c3)c3Cl)c2O1
1.5	IMR90 ER:RAS	SFF02-H09	1.10912	0.981721	NA	NA	O=C1Sc2cc(OS(F)(=O)=O)cc(-c(ccc(Cl)c3)c3Cl)c2O1
0.78	IMR90 ER:RAS	SFF02-H09	1.02309	1.06909	NA	NA	O=C1Sc2cc(OS(F)(=O)=O)cc(-c(ccc(Cl)c3)c3Cl)c2O1
0.39	IMR90 ER:RAS	SFF02-H09	1.01535	1.05442	NA	NA	O=C1Sc2cc(OS(F)(=O)=O)cc(-c(ccc(Cl)c3)c3Cl)c2O1
0.19	IMR90 ER:RAS	SFF02-H09	0.958191	0.956347	NA	NA	O=C1Sc2cc(OS(F)(=O)=O)cc(-c(ccc(Cl)c3)c3Cl)c2O1
50	IMR90 ER:RAS	NN01-N13	0.042793	0.0172641	NA	NA	Cc1cccc(-c2noc(CN(c(cc3)cc([N+]([O-])=O)c3F)C#N)n2)c1
25	IMR90 ER:RAS	NN01-N13	0.526318	0.0442393	NA	NA	Cc1cccc(-c2noc(CN(c(cc3)cc([N+]([O-])=O)c3F)C#N)n2)c1
12.5	IMR90 ER:RAS	NN01-N13	0.834015	0.0677976	NA	NA	Cc1cccc(-c2noc(CN(c(cc3)cc([N+]([O-])=O)c3F)C#N)n2)c1
6.25	IMR90 ER:RAS	NN01-N13	1.00888	0.254046	NA	NA	Cc1cccc(-c2noc(CN(c(cc3)cc([N+]([O-])=O)c3F)C#N)n2)c1
3.125	IMR90 ER:RAS	NN01-N13	1.00459	0.832934	NA	NA	Cc1cccc(-c2noc(CN(c(cc3)cc([N+]([O-])=O)c3F)C#N)n2)c1
1.5	IMR90 ER:RAS	NN01-N13	1.0383	1.04778	NA	NA	Cc1cccc(-c2noc(CN(c(cc3)cc([N+]([O-])=O)c3F)C#N)n2)c1
0.78	IMR90 ER:RAS	NN01-N13	1.00768	1.07919	NA	NA	Cc1cccc(-c2noc(CN(c(cc3)cc([N+]([O-])=O)c3F)C#N)n2)c1
0.39	IMR90 ER:RAS	NN01-N13	0.990391	0.950905	NA	NA	Cc1cccc(-c2noc(CN(c(cc3)cc([N+]([O-])=O)c3F)C#N)n2)c1
0.19	IMR90 ER:RAS	NN01-N13	0.982012	0.963134	NA	NA	Cc1cccc(-c2noc(CN(c(cc3)cc([N+]([O-])=O)c3F)C#N)n2)c1
50	IMR90 ER:RAS	CACR03-G15	0.0456138	0.0891103	NA	NA	CCCn1c(C)c(C=C(C(NCc2c(CN3CCN(CC)CC3)cccc2)=O)C#N)cc1C
25	IMR90 ER:RAS	CACR03-G15	0.0404776	0.0700684	NA	NA	CCCn1c(C)c(C=C(C(NCc2c(CN3CCN(CC)CC3)cccc2)=O)C#N)cc1C
12.5	IMR90 ER:RAS	CACR03-G15	0.754379	1.18174	NA	NA	CCCn1c(C)c(C=C(C(NCc2c(CN3CCN(CC)CC3)cccc2)=O)C#N)cc1C
6.25	IMR90 ER:RAS	CACR03-G15	1.03561	1.14773	NA	NA	CCCn1c(C)c(C=C(C(NCc2c(CN3CCN(CC)CC3)cccc2)=O)C#N)cc1C
3.125	IMR90 ER:RAS	CACR03-G15	1.00861	1.06492	NA	NA	CCCn1c(C)c(C=C(C(NCc2c(CN3CCN(CC)CC3)cccc2)=O)C#N)cc1C
1.5	IMR90 ER:RAS	CACR03-G15	0.984489	1.10131	NA	NA	CCCn1c(C)c(C=C(C(NCc2c(CN3CCN(CC)CC3)cccc2)=O)C#N)cc1C
0.78	IMR90 ER:RAS	CACR03-G15	0.953536	1.12035	NA	NA	CCCn1c(C)c(C=C(C(NCc2c(CN3CCN(CC)CC3)cccc2)=O)C#N)cc1C
0.39	IMR90 ER:RAS	CACR03-G15	1.04364	1.08626	NA	NA	CCCn1c(C)c(C=C(C(NCc2c(CN3CCN(CC)CC3)cccc2)=O)C#N)cc1C
0.19	IMR90 ER:RAS	CACR03-G15	0.981768	1.04676	NA	NA	CCCn1c(C)c(C=C(C(NCc2c(CN3CCN(CC)CC3)cccc2)=O)C#N)cc1C
50	IMR90 ER:RAS	CACR05-J19	0.105134	0.0920477	NA	NA	CCOc1cc(C=C(C(Nc2c(C)cc(C)cc2C)=O)C#N)cc(Br)c1OCC(N(C)C)=O
25	IMR90 ER:RAS	CACR05-J19	0.0672845	0.0595179	NA	NA	CCOc1cc(C=C(C(Nc2c(C)cc(C)cc2C)=O)C#N)cc(Br)c1OCC(N(C)C)=O
12.5	IMR90 ER:RAS	CACR05-J19	0.16482	0.0590745	NA	NA	CCOc1cc(C=C(C(Nc2c(C)cc(C)cc2C)=O)C#N)cc(Br)c1OCC(N(C)C)=O
6.25	IMR90 ER:RAS	CACR05-J19	1.05592	0.332336	NA	NA	CCOc1cc(C=C(C(Nc2c(C)cc(C)cc2C)=O)C#N)cc(Br)c1OCC(N(C)C)=O
3.125	IMR90 ER:RAS	CACR05-J19	1.06302	0.796176	NA	NA	CCOc1cc(C=C(C(Nc2c(C)cc(C)cc2C)=O)C#N)cc(Br)c1OCC(N(C)C)=O
1.5	IMR90 ER:RAS	CACR05-J19	1.09033	0.864339	NA	NA	CCOc1cc(C=C(C(Nc2c(C)cc(C)cc2C)=O)C#N)cc(Br)c1OCC(N(C)C)=O
0.78	IMR90 ER:RAS	CACR05-J19	1.01971	0.882738	NA	NA	CCOc1cc(C=C(C(Nc2c(C)cc(C)cc2C)=O)C#N)cc(Br)c1OCC(N(C)C)=O
0.39	IMR90 ER:RAS	CACR05-J19	1.00128	0.910723	NA	NA	CCOc1cc(C=C(C(Nc2c(C)cc(C)cc2C)=O)C#N)cc(Br)c1OCC(N(C)C)=O
0.19	IMR90 ER:RAS	CACR05-J19	0.986259	0.8711	NA	NA	CCOc1cc(C=C(C(Nc2c(C)cc(C)cc2C)=O)C#N)cc(Br)c1OCC(N(C)C)=O
50	IMR90 ER:RAS	NN01-I07	0.0589341	0.0379717	NA	NA	Cc(cc1)cc(N(Cc2nnc(Cc3c(C)cccc3)o2)C#N)c1F
25	IMR90 ER:RAS	NN01-I07	0.0907262	0.124933	NA	NA	Cc(cc1)cc(N(Cc2nnc(Cc3c(C)cccc3)o2)C#N)c1F
12.5	IMR90 ER:RAS	NN01-I07	1.0435	0.944849	NA	NA	Cc(cc1)cc(N(Cc2nnc(Cc3c(C)cccc3)o2)C#N)c1F
6.25	IMR90 ER:RAS	NN01-I07	1.02289	0.985368	NA	NA	Cc(cc1)cc(N(Cc2nnc(Cc3c(C)cccc3)o2)C#N)c1F
3.125	IMR90 ER:RAS	NN01-I07	1.03123	1.01635	NA	NA	Cc(cc1)cc(N(Cc2nnc(Cc3c(C)cccc3)o2)C#N)c1F
1.5	IMR90 ER:RAS	NN01-I07	0.928831	0.976779	NA	NA	Cc(cc1)cc(N(Cc2nnc(Cc3c(C)cccc3)o2)C#N)c1F
0.78	IMR90 ER:RAS	NN01-I07	0.949509	0.998697	NA	NA	Cc(cc1)cc(N(Cc2nnc(Cc3c(C)cccc3)o2)C#N)c1F
0.39	IMR90 ER:RAS	NN01-I07	0.939285	0.956756	NA	NA	Cc(cc1)cc(N(Cc2nnc(Cc3c(C)cccc3)o2)C#N)c1F
0.19	IMR90 ER:RAS	NN01-I07	0.974903	1.07286	NA	NA	Cc(cc1)cc(N(Cc2nnc(Cc3c(C)cccc3)o2)C#N)c1F
50	IMR90 ER:RAS	CLA02-A06	0.0800553	0.0581544	NA	NA	Cc1c(-c2ccccc2)sc(NC(CCl)=O)c1C(N1CCCCC1)=O
25	IMR90 ER:RAS	CLA02-A06	0.0898573	0.219709	NA	NA	Cc1c(-c2ccccc2)sc(NC(CCl)=O)c1C(N1CCCCC1)=O
12.5	IMR90 ER:RAS	CLA02-A06	0.563054	0.914749	NA	NA	Cc1c(-c2ccccc2)sc(NC(CCl)=O)c1C(N1CCCCC1)=O
6.25	IMR90 ER:RAS	CLA02-A06	1.02786	0.992715	NA	NA	Cc1c(-c2ccccc2)sc(NC(CCl)=O)c1C(N1CCCCC1)=O
3.125	IMR90 ER:RAS	CLA02-A06	0.978178	1.16456	NA	NA	Cc1c(-c2ccccc2)sc(NC(CCl)=O)c1C(N1CCCCC1)=O
1.5	IMR90 ER:RAS	CLA02-A06	0.944498	1.06665	NA	NA	Cc1c(-c2ccccc2)sc(NC(CCl)=O)c1C(N1CCCCC1)=O
0.78	IMR90 ER:RAS	CLA02-A06	0.975897	1.06397	NA	NA	Cc1c(-c2ccccc2)sc(NC(CCl)=O)c1C(N1CCCCC1)=O
0.39	IMR90 ER:RAS	CLA02-A06	0.952693	0.995207	NA	NA	Cc1c(-c2ccccc2)sc(NC(CCl)=O)c1C(N1CCCCC1)=O
0.19	IMR90 ER:RAS	CLA02-A06	0.920041	1.09503	NA	NA	Cc1c(-c2ccccc2)sc(NC(CCl)=O)c1C(N1CCCCC1)=O
50	IMR90 ER:RAS	CACR05-E10	0.0442501	0.0790256	NA	NA	CC(c1ccccc1)NC(C(C#N)=Cc1cccc(Cl)c1Cl)=O
25	IMR90 ER:RAS	CACR05-E10	0.0583865	0.0550731	NA	NA	CC(c1ccccc1)NC(C(C#N)=Cc1cccc(Cl)c1Cl)=O
12.5	IMR90 ER:RAS	CACR05-E10	0.486587	0.0719739	NA	NA	CC(c1ccccc1)NC(C(C#N)=Cc1cccc(Cl)c1Cl)=O
6.25	IMR90 ER:RAS	CACR05-E10	1.02298	0.859607	NA	NA	CC(c1ccccc1)NC(C(C#N)=Cc1cccc(Cl)c1Cl)=O
3.125	IMR90 ER:RAS	CACR05-E10	1.06565	1.01562	NA	NA	CC(c1ccccc1)NC(C(C#N)=Cc1cccc(Cl)c1Cl)=O
1.5	IMR90 ER:RAS	CACR05-E10	1.03002	0.987936	NA	NA	CC(c1ccccc1)NC(C(C#N)=Cc1cccc(Cl)c1Cl)=O
0.78	IMR90 ER:RAS	CACR05-E10	0.929778	0.99085	NA	NA	CC(c1ccccc1)NC(C(C#N)=Cc1cccc(Cl)c1Cl)=O
0.39	IMR90 ER:RAS	CACR05-E10	0.978927	0.967306	NA	NA	CC(c1ccccc1)NC(C(C#N)=Cc1cccc(Cl)c1Cl)=O
0.19	IMR90 ER:RAS	CACR05-E10	0.988132	0.982633	NA	NA	CC(c1ccccc1)NC(C(C#N)=Cc1cccc(Cl)c1Cl)=O
50	IMR90 ER:RAS	NN01-M08	0.070367	0.0519954	NA	NA	Cc(cc1)cc(N(Cc2nnc(-c3ccco3)o2)C#N)c1F
25	IMR90 ER:RAS	NN01-M08	0.986229	0.761503	NA	NA	Cc(cc1)cc(N(Cc2nnc(-c3ccco3)o2)C#N)c1F
12.5	IMR90 ER:RAS	NN01-M08	1.14633	0.912224	NA	NA	Cc(cc1)cc(N(Cc2nnc(-c3ccco3)o2)C#N)c1F
6.25	IMR90 ER:RAS	NN01-M08	1.05529	0.94597	NA	NA	Cc(cc1)cc(N(Cc2nnc(-c3ccco3)o2)C#N)c1F
3.125	IMR90 ER:RAS	NN01-M08	1.08051	0.968647	NA	NA	Cc(cc1)cc(N(Cc2nnc(-c3ccco3)o2)C#N)c1F
1.5	IMR90 ER:RAS	NN01-M08	1.07533	0.941423	NA	NA	Cc(cc1)cc(N(Cc2nnc(-c3ccco3)o2)C#N)c1F
0.78	IMR90 ER:RAS	NN01-M08	0.95404	0.945312	NA	NA	Cc(cc1)cc(N(Cc2nnc(-c3ccco3)o2)C#N)c1F
0.39	IMR90 ER:RAS	NN01-M08	0.999507	0.994675	NA	NA	Cc(cc1)cc(N(Cc2nnc(-c3ccco3)o2)C#N)c1F
0.19	IMR90 ER:RAS	NN01-M08	1.02328	1.01771	NA	NA	Cc(cc1)cc(N(Cc2nnc(-c3ccco3)o2)C#N)c1F
50	IMR90 ER:RAS	CACR04-D04	0.0889154	0.0458677	NA	NA	CCN(C(C(C#N)=Cc(cc1)ccc1OC(F)F)=O)c1cccc2ccccc12
25	IMR90 ER:RAS	CACR04-D04	0.0610591	0.0502302	NA	NA	CCN(C(C(C#N)=Cc(cc1)ccc1OC(F)F)=O)c1cccc2ccccc12
12.5	IMR90 ER:RAS	CACR04-D04	0.724025	0.188984	NA	NA	CCN(C(C(C#N)=Cc(cc1)ccc1OC(F)F)=O)c1cccc2ccccc12
6.25	IMR90 ER:RAS	CACR04-D04	0.973302	0.881059	NA	NA	CCN(C(C(C#N)=Cc(cc1)ccc1OC(F)F)=O)c1cccc2ccccc12
3.125	IMR90 ER:RAS	CACR04-D04	1.00916	0.950012	NA	NA	CCN(C(C(C#N)=Cc(cc1)ccc1OC(F)F)=O)c1cccc2ccccc12
1.5	IMR90 ER:RAS	CACR04-D04	0.975038	0.969401	NA	NA	CCN(C(C(C#N)=Cc(cc1)ccc1OC(F)F)=O)c1cccc2ccccc12
0.78	IMR90 ER:RAS	CACR04-D04	0.929133	1.02599	NA	NA	CCN(C(C(C#N)=Cc(cc1)ccc1OC(F)F)=O)c1cccc2ccccc12
0.39	IMR90 ER:RAS	CACR04-D04	0.963937	1.03157	NA	NA	CCN(C(C(C#N)=Cc(cc1)ccc1OC(F)F)=O)c1cccc2ccccc12
0.19	IMR90 ER:RAS	CACR04-D04	0.947761	0.988791	NA	NA	CCN(C(C(C#N)=Cc(cc1)ccc1OC(F)F)=O)c1cccc2ccccc12
50	IMR90 ER:RAS	CACR05-G08	0.0776857	0.0313628	NA	NA	CC(c1ccccc1)NC(C(C#N)=Cc1ccc(C(F)(F)F)cc1)=O
25	IMR90 ER:RAS	CACR05-G08	0.15483	0.0472212	NA	NA	CC(c1ccccc1)NC(C(C#N)=Cc1ccc(C(F)(F)F)cc1)=O
12.5	IMR90 ER:RAS	CACR05-G08	0.836373	0.103434	NA	NA	CC(c1ccccc1)NC(C(C#N)=Cc1ccc(C(F)(F)F)cc1)=O
6.25	IMR90 ER:RAS	CACR05-G08	1.1008	1.05331	NA	NA	CC(c1ccccc1)NC(C(C#N)=Cc1ccc(C(F)(F)F)cc1)=O
3.125	IMR90 ER:RAS	CACR05-G08	1.04388	1.02952	NA	NA	CC(c1ccccc1)NC(C(C#N)=Cc1ccc(C(F)(F)F)cc1)=O
1.5	IMR90 ER:RAS	CACR05-G08	1.00284	1.07214	NA	NA	CC(c1ccccc1)NC(C(C#N)=Cc1ccc(C(F)(F)F)cc1)=O
0.78	IMR90 ER:RAS	CACR05-G08	1.08631	1.08708	NA	NA	CC(c1ccccc1)NC(C(C#N)=Cc1ccc(C(F)(F)F)cc1)=O
0.39	IMR90 ER:RAS	CACR05-G08	0.93145	1.05211	NA	NA	CC(c1ccccc1)NC(C(C#N)=Cc1ccc(C(F)(F)F)cc1)=O
0.19	IMR90 ER:RAS	CACR05-G08	1.01506	1.1011	NA	NA	CC(c1ccccc1)NC(C(C#N)=Cc1ccc(C(F)(F)F)cc1)=O
50	IMR90 ER:RAS	NN01-E11	0.0585472	0.056837	NA	NA	Cc(cc1)cc(N(Cc2noc(Cc3c(C)cccc3)n2)C#N)c1F
25	IMR90 ER:RAS	NN01-E11	1.09533	1.02617	NA	NA	Cc(cc1)cc(N(Cc2noc(Cc3c(C)cccc3)n2)C#N)c1F
12.5	IMR90 ER:RAS	NN01-E11	1.10351	1.075	NA	NA	Cc(cc1)cc(N(Cc2noc(Cc3c(C)cccc3)n2)C#N)c1F
6.25	IMR90 ER:RAS	NN01-E11	1.03199	1.07217	NA	NA	Cc(cc1)cc(N(Cc2noc(Cc3c(C)cccc3)n2)C#N)c1F
3.125	IMR90 ER:RAS	NN01-E11	1.02656	1.06761	NA	NA	Cc(cc1)cc(N(Cc2noc(Cc3c(C)cccc3)n2)C#N)c1F
1.5	IMR90 ER:RAS	NN01-E11	0.954012	1.04703	NA	NA	Cc(cc1)cc(N(Cc2noc(Cc3c(C)cccc3)n2)C#N)c1F
0.78	IMR90 ER:RAS	NN01-E11	1.00892	1.02106	NA	NA	Cc(cc1)cc(N(Cc2noc(Cc3c(C)cccc3)n2)C#N)c1F
0.39	IMR90 ER:RAS	NN01-E11	0.987217	1.00635	NA	NA	Cc(cc1)cc(N(Cc2noc(Cc3c(C)cccc3)n2)C#N)c1F
0.19	IMR90 ER:RAS	NN01-E11	0.995526	1.00628	NA	NA	Cc(cc1)cc(N(Cc2noc(Cc3c(C)cccc3)n2)C#N)c1F
50	IMR90 ER:RAS	ARYL01-G05	0.0377884	0.0368042	NA	NA	CS(c(nc1)nc(C(N=C2SC=CN2Cc(ccc(Cl)c2)c2Cl)=O)c1Cl)(=O)=O
25	IMR90 ER:RAS	ARYL01-G05	0.781822	0.125637	NA	NA	CS(c(nc1)nc(C(N=C2SC=CN2Cc(ccc(Cl)c2)c2Cl)=O)c1Cl)(=O)=O
12.5	IMR90 ER:RAS	ARYL01-G05	0.926677	0.35177	NA	NA	CS(c(nc1)nc(C(N=C2SC=CN2Cc(ccc(Cl)c2)c2Cl)=O)c1Cl)(=O)=O
6.25	IMR90 ER:RAS	ARYL01-G05	1.06762	0.8583	NA	NA	CS(c(nc1)nc(C(N=C2SC=CN2Cc(ccc(Cl)c2)c2Cl)=O)c1Cl)(=O)=O
3.125	IMR90 ER:RAS	ARYL01-G05	1.08894	1.00601	NA	NA	CS(c(nc1)nc(C(N=C2SC=CN2Cc(ccc(Cl)c2)c2Cl)=O)c1Cl)(=O)=O
1.5	IMR90 ER:RAS	ARYL01-G05	1.02191	1.04882	NA	NA	CS(c(nc1)nc(C(N=C2SC=CN2Cc(ccc(Cl)c2)c2Cl)=O)c1Cl)(=O)=O
0.78	IMR90 ER:RAS	ARYL01-G05	0.987503	1.04274	NA	NA	CS(c(nc1)nc(C(N=C2SC=CN2Cc(ccc(Cl)c2)c2Cl)=O)c1Cl)(=O)=O
0.39	IMR90 ER:RAS	ARYL01-G05	0.972686	1.04141	NA	NA	CS(c(nc1)nc(C(N=C2SC=CN2Cc(ccc(Cl)c2)c2Cl)=O)c1Cl)(=O)=O
0.19	IMR90 ER:RAS	ARYL01-G05	1.01442	1.02982	NA	NA	CS(c(nc1)nc(C(N=C2SC=CN2Cc(ccc(Cl)c2)c2Cl)=O)c1Cl)(=O)=O
50	IMR90 ER:RAS	ARYL01-M07	0.046785	0.0824757	NA	NA	COCCN(CC(N=C1C=CC=CC11)=NC1=O)C(c(nc(c(Cl)c1Cl)Cl)c1Cl)=O
25	IMR90 ER:RAS	ARYL01-M07	0.307066	0.0788993	NA	NA	COCCN(CC(N=C1C=CC=CC11)=NC1=O)C(c(nc(c(Cl)c1Cl)Cl)c1Cl)=O
12.5	IMR90 ER:RAS	ARYL01-M07	1.00272	0.713452	NA	NA	COCCN(CC(N=C1C=CC=CC11)=NC1=O)C(c(nc(c(Cl)c1Cl)Cl)c1Cl)=O
6.25	IMR90 ER:RAS	ARYL01-M07	1.00606	1.03299	NA	NA	COCCN(CC(N=C1C=CC=CC11)=NC1=O)C(c(nc(c(Cl)c1Cl)Cl)c1Cl)=O
3.125	IMR90 ER:RAS	ARYL01-M07	1.00401	1.20758	NA	NA	COCCN(CC(N=C1C=CC=CC11)=NC1=O)C(c(nc(c(Cl)c1Cl)Cl)c1Cl)=O
1.5	IMR90 ER:RAS	ARYL01-M07	1.00642	1.02978	NA	NA	COCCN(CC(N=C1C=CC=CC11)=NC1=O)C(c(nc(c(Cl)c1Cl)Cl)c1Cl)=O
0.78	IMR90 ER:RAS	ARYL01-M07	0.986822	1.07197	NA	NA	COCCN(CC(N=C1C=CC=CC11)=NC1=O)C(c(nc(c(Cl)c1Cl)Cl)c1Cl)=O
0.39	IMR90 ER:RAS	ARYL01-M07	0.932322	1.06751	NA	NA	COCCN(CC(N=C1C=CC=CC11)=NC1=O)C(c(nc(c(Cl)c1Cl)Cl)c1Cl)=O
0.19	IMR90 ER:RAS	ARYL01-M07	0.964737	1.01803	NA	NA	COCCN(CC(N=C1C=CC=CC11)=NC1=O)C(c(nc(c(Cl)c1Cl)Cl)c1Cl)=O
50	IMR90 ER:RAS	ARYL01-O06	0.0697715	0.0662434	NA	NA	CS(c(nc1)nc(C(Nc2cc(C(Nc3cc(C(F)(F)F)ccc3)=O)ccc2)=O)c1Cl)(=O)=O
25	IMR90 ER:RAS	ARYL01-O06	1.13335	0.756417	NA	NA	CS(c(nc1)nc(C(Nc2cc(C(Nc3cc(C(F)(F)F)ccc3)=O)ccc2)=O)c1Cl)(=O)=O
12.5	IMR90 ER:RAS	ARYL01-O06	1.16737	0.953975	NA	NA	CS(c(nc1)nc(C(Nc2cc(C(Nc3cc(C(F)(F)F)ccc3)=O)ccc2)=O)c1Cl)(=O)=O
6.25	IMR90 ER:RAS	ARYL01-O06	1.01419	1.00856	NA	NA	CS(c(nc1)nc(C(Nc2cc(C(Nc3cc(C(F)(F)F)ccc3)=O)ccc2)=O)c1Cl)(=O)=O
3.125	IMR90 ER:RAS	ARYL01-O06	1.08386	1.06493	NA	NA	CS(c(nc1)nc(C(Nc2cc(C(Nc3cc(C(F)(F)F)ccc3)=O)ccc2)=O)c1Cl)(=O)=O
1.5	IMR90 ER:RAS	ARYL01-O06	1.06393	1.00069	NA	NA	CS(c(nc1)nc(C(Nc2cc(C(Nc3cc(C(F)(F)F)ccc3)=O)ccc2)=O)c1Cl)(=O)=O
0.78	IMR90 ER:RAS	ARYL01-O06	1.06309	1.01387	NA	NA	CS(c(nc1)nc(C(Nc2cc(C(Nc3cc(C(F)(F)F)ccc3)=O)ccc2)=O)c1Cl)(=O)=O
0.39	IMR90 ER:RAS	ARYL01-O06	1.0904	0.961703	NA	NA	CS(c(nc1)nc(C(Nc2cc(C(Nc3cc(C(F)(F)F)ccc3)=O)ccc2)=O)c1Cl)(=O)=O
0.19	IMR90 ER:RAS	ARYL01-O06	1.03885	1.01049	NA	NA	CS(c(nc1)nc(C(Nc2cc(C(Nc3cc(C(F)(F)F)ccc3)=O)ccc2)=O)c1Cl)(=O)=O
50	IMR90 ER:RAS	CACR05-C11	0.0483856	0.0486177	NA	NA	COc1ccc(C(C(F)(F)F)(NC2=O)N(c(cccc3)c3S3)C3=C2C#N)cc1
25	IMR90 ER:RAS	CACR05-C11	0.112493	0.0420052	NA	NA	COc1ccc(C(C(F)(F)F)(NC2=O)N(c(cccc3)c3S3)C3=C2C#N)cc1
12.5	IMR90 ER:RAS	CACR05-C11	0.938674	0.121859	NA	NA	COc1ccc(C(C(F)(F)F)(NC2=O)N(c(cccc3)c3S3)C3=C2C#N)cc1
6.25	IMR90 ER:RAS	CACR05-C11	0.901385	0.667359	NA	NA	COc1ccc(C(C(F)(F)F)(NC2=O)N(c(cccc3)c3S3)C3=C2C#N)cc1
3.125	IMR90 ER:RAS	CACR05-C11	0.951833	0.876063	NA	NA	COc1ccc(C(C(F)(F)F)(NC2=O)N(c(cccc3)c3S3)C3=C2C#N)cc1
1.5	IMR90 ER:RAS	CACR05-C11	0.998187	1.10284	NA	NA	COc1ccc(C(C(F)(F)F)(NC2=O)N(c(cccc3)c3S3)C3=C2C#N)cc1
0.78	IMR90 ER:RAS	CACR05-C11	0.975432	1.15152	NA	NA	COc1ccc(C(C(F)(F)F)(NC2=O)N(c(cccc3)c3S3)C3=C2C#N)cc1
0.39	IMR90 ER:RAS	CACR05-C11	0.847592	1.02758	NA	NA	COc1ccc(C(C(F)(F)F)(NC2=O)N(c(cccc3)c3S3)C3=C2C#N)cc1
0.19	IMR90 ER:RAS	CACR05-C11	0.811928	1.1507	NA	NA	COc1ccc(C(C(F)(F)F)(NC2=O)N(c(cccc3)c3S3)C3=C2C#N)cc1
50	IMR90 ER:RAS	ARYL01-N05	0.924297	0.477419	NA	NA	COc(cc1)ccc1NS(c(cc(cc1)NC(c2cc(F)ncc2)=O)c1N1CCCCC1)(=O)=O
25	IMR90 ER:RAS	ARYL01-N05	1.00297	0.555188	NA	NA	COc(cc1)ccc1NS(c(cc(cc1)NC(c2cc(F)ncc2)=O)c1N1CCCCC1)(=O)=O
12.5	IMR90 ER:RAS	ARYL01-N05	0.998101	0.62265	NA	NA	COc(cc1)ccc1NS(c(cc(cc1)NC(c2cc(F)ncc2)=O)c1N1CCCCC1)(=O)=O
6.25	IMR90 ER:RAS	ARYL01-N05	0.955914	0.700668	NA	NA	COc(cc1)ccc1NS(c(cc(cc1)NC(c2cc(F)ncc2)=O)c1N1CCCCC1)(=O)=O
3.125	IMR90 ER:RAS	ARYL01-N05	0.876507	0.798988	NA	NA	COc(cc1)ccc1NS(c(cc(cc1)NC(c2cc(F)ncc2)=O)c1N1CCCCC1)(=O)=O
1.5	IMR90 ER:RAS	ARYL01-N05	0.896224	0.87151	NA	NA	COc(cc1)ccc1NS(c(cc(cc1)NC(c2cc(F)ncc2)=O)c1N1CCCCC1)(=O)=O
0.78	IMR90 ER:RAS	ARYL01-N05	0.952495	0.988944	NA	NA	COc(cc1)ccc1NS(c(cc(cc1)NC(c2cc(F)ncc2)=O)c1N1CCCCC1)(=O)=O
0.39	IMR90 ER:RAS	ARYL01-N05	0.961927	1.04035	NA	NA	COc(cc1)ccc1NS(c(cc(cc1)NC(c2cc(F)ncc2)=O)c1N1CCCCC1)(=O)=O
0.19	IMR90 ER:RAS	ARYL01-N05	0.968889	1.01099	NA	NA	COc(cc1)ccc1NS(c(cc(cc1)NC(c2cc(F)ncc2)=O)c1N1CCCCC1)(=O)=O
50	IMR90 ER:RAS	CACR05-O12	0.655293	0.0616047	NA	NA	COc1cc(C(CSC2=C(C(Nc(cc3)ccc3Cl)=O)C#N)(N2c2ccccc2)O)cc(OC)c1OC
25	IMR90 ER:RAS	CACR05-O12	0.960104	0.187833	NA	NA	COc1cc(C(CSC2=C(C(Nc(cc3)ccc3Cl)=O)C#N)(N2c2ccccc2)O)cc(OC)c1OC
12.5	IMR90 ER:RAS	CACR05-O12	0.946693	0.442603	NA	NA	COc1cc(C(CSC2=C(C(Nc(cc3)ccc3Cl)=O)C#N)(N2c2ccccc2)O)cc(OC)c1OC
6.25	IMR90 ER:RAS	CACR05-O12	0.982862	0.693775	NA	NA	COc1cc(C(CSC2=C(C(Nc(cc3)ccc3Cl)=O)C#N)(N2c2ccccc2)O)cc(OC)c1OC
3.125	IMR90 ER:RAS	CACR05-O12	1.00489	0.658894	NA	NA	COc1cc(C(CSC2=C(C(Nc(cc3)ccc3Cl)=O)C#N)(N2c2ccccc2)O)cc(OC)c1OC
1.5	IMR90 ER:RAS	CACR05-O12	0.985826	0.965568	NA	NA	COc1cc(C(CSC2=C(C(Nc(cc3)ccc3Cl)=O)C#N)(N2c2ccccc2)O)cc(OC)c1OC
0.78	IMR90 ER:RAS	CACR05-O12	0.96881	1.0248	NA	NA	COc1cc(C(CSC2=C(C(Nc(cc3)ccc3Cl)=O)C#N)(N2c2ccccc2)O)cc(OC)c1OC
0.39	IMR90 ER:RAS	CACR05-O12	0.929708	1.11184	NA	NA	COc1cc(C(CSC2=C(C(Nc(cc3)ccc3Cl)=O)C#N)(N2c2ccccc2)O)cc(OC)c1OC
0.19	IMR90 ER:RAS	CACR05-O12	0.97605	1.11107	NA	NA	COc1cc(C(CSC2=C(C(Nc(cc3)ccc3Cl)=O)C#N)(N2c2ccccc2)O)cc(OC)c1OC
20	SKMEL	ACR01-K04	0.417138	NA	0.162969	0.065136	Cc1c(C(Nc(cc2)cc(NC(C=C)=O)c2F)=O)nnn1-c1cccc(Cl)c1
10	SKMEL	ACR01-K04	0.771591	NA	0.65723	0.607687	Cc1c(C(Nc(cc2)cc(NC(C=C)=O)c2F)=O)nnn1-c1cccc(Cl)c1
5	SKMEL	ACR01-K04	0.94924	NA	0.796153	0.861742	Cc1c(C(Nc(cc2)cc(NC(C=C)=O)c2F)=O)nnn1-c1cccc(Cl)c1
2.5	SKMEL	ACR01-K04	0.960415	NA	0.858127	0.949089	Cc1c(C(Nc(cc2)cc(NC(C=C)=O)c2F)=O)nnn1-c1cccc(Cl)c1
1.25	SKMEL	ACR01-K04	1.01154	NA	0.698328	0.863239	Cc1c(C(Nc(cc2)cc(NC(C=C)=O)c2F)=O)nnn1-c1cccc(Cl)c1
0.6	SKMEL	ACR01-K04	1.01398	NA	0.776588	0.830297	Cc1c(C(Nc(cc2)cc(NC(C=C)=O)c2F)=O)nnn1-c1cccc(Cl)c1
0.3	SKMEL	ACR01-K04	1.00552	NA	0.845666	0.841278	Cc1c(C(Nc(cc2)cc(NC(C=C)=O)c2F)=O)nnn1-c1cccc(Cl)c1
0.15	SKMEL	ACR01-K04	1.01358	NA	0.834736	0.83978	Cc1c(C(Nc(cc2)cc(NC(C=C)=O)c2F)=O)nnn1-c1cccc(Cl)c1
0.07	SKMEL	ACR01-K04	1.04639	NA	0.847743	0.826554	Cc1c(C(Nc(cc2)cc(NC(C=C)=O)c2F)=O)nnn1-c1cccc(Cl)c1
20	SKMEL	ACR01-O06	0.673921	NA	0.156234	0.117647	Cc1c(C(Nc(cc2)cc(NC(C=C)=O)c2F)=O)nnn1Cc1ccc(C(F)(F)F)cc1
10	SKMEL	ACR01-O06	0.98762	NA	0.752349	0.850199	Cc1c(C(Nc(cc2)cc(NC(C=C)=O)c2F)=O)nnn1Cc1ccc(C(F)(F)F)cc1
5	SKMEL	ACR01-O06	0.981507	NA	0.783384	0.93993	Cc1c(C(Nc(cc2)cc(NC(C=C)=O)c2F)=O)nnn1Cc1ccc(C(F)(F)F)cc1
2.5	SKMEL	ACR01-O06	0.995493	NA	0.904571	1.01695	Cc1c(C(Nc(cc2)cc(NC(C=C)=O)c2F)=O)nnn1Cc1ccc(C(F)(F)F)cc1
1.25	SKMEL	ACR01-O06	1.00702	NA	0.852634	0.902542	Cc1c(C(Nc(cc2)cc(NC(C=C)=O)c2F)=O)nnn1Cc1ccc(C(F)(F)F)cc1
0.6	SKMEL	ACR01-O06	0.972106	NA	0.832049	0.944168	Cc1c(C(Nc(cc2)cc(NC(C=C)=O)c2F)=O)nnn1Cc1ccc(C(F)(F)F)cc1
0.3	SKMEL	ACR01-O06	1.00406	NA	0.853689	0.895813	Cc1c(C(Nc(cc2)cc(NC(C=C)=O)c2F)=O)nnn1Cc1ccc(C(F)(F)F)cc1
0.15	SKMEL	ACR01-O06	1.00791	NA	0.914916	0.898804	Cc1c(C(Nc(cc2)cc(NC(C=C)=O)c2F)=O)nnn1Cc1ccc(C(F)(F)F)cc1
0.07	SKMEL	ACR01-O06	1.02567	NA	0.862557	0.911515	Cc1c(C(Nc(cc2)cc(NC(C=C)=O)c2F)=O)nnn1Cc1ccc(C(F)(F)F)cc1
20	SKMEL	CLA01-N10	0.00504241	NA	0.016966	0.0162231	CSc(cc1)cc2c1Sc(cccc1)c1N2C(CCl)=O
10	SKMEL	CLA01-N10	0.0338702	NA	0.0347031	0.0250951	CSc(cc1)cc2c1Sc(cccc1)c1N2C(CCl)=O
5	SKMEL	CLA01-N10	0.890709	NA	0.683265	0.484664	CSc(cc1)cc2c1Sc(cccc1)c1N2C(CCl)=O
2.5	SKMEL	CLA01-N10	0.986632	NA	0.848078	0.87199	CSc(cc1)cc2c1Sc(cccc1)c1N2C(CCl)=O
1.25	SKMEL	CLA01-N10	1.00104	NA	0.912747	0.885678	CSc(cc1)cc2c1Sc(cccc1)c1N2C(CCl)=O
0.6	SKMEL	CLA01-N10	1.00154	NA	0.924314	0.916096	CSc(cc1)cc2c1Sc(cccc1)c1N2C(CCl)=O
0.3	SKMEL	CLA01-N10	1.00109	NA	0.935111	0.897592	CSc(cc1)cc2c1Sc(cccc1)c1N2C(CCl)=O
0.15	SKMEL	CLA01-N10	1.01478	NA	0.898314	0.895817	CSc(cc1)cc2c1Sc(cccc1)c1N2C(CCl)=O
0.07	SKMEL	CLA01-N10	1.01188	NA	0.884764	0.864639	CSc(cc1)cc2c1Sc(cccc1)c1N2C(CCl)=O
20	SKMEL	CLA01-P20	1.02617	NA	0.253263	0.206382	O=C(CCl)N(Cc1ccccc1)c1nc(-c(cc2)ccc2Br)cs1
10	SKMEL	CLA01-P20	1.02385	NA	0.187331	0.111683	O=C(CCl)N(Cc1ccccc1)c1nc(-c(cc2)ccc2Br)cs1
5	SKMEL	CLA01-P20	1.0453	NA	0.159541	0.12841	O=C(CCl)N(Cc1ccccc1)c1nc(-c(cc2)ccc2Br)cs1
2.5	SKMEL	CLA01-P20	1.00647	NA	0.332133	0.158775	O=C(CCl)N(Cc1ccccc1)c1nc(-c(cc2)ccc2Br)cs1
1.25	SKMEL	CLA01-P20	1.00204	NA	0.591809	0.27509	O=C(CCl)N(Cc1ccccc1)c1nc(-c(cc2)ccc2Br)cs1
0.6	SKMEL	CLA01-P20	0.98777	NA	0.837421	0.652856	O=C(CCl)N(Cc1ccccc1)c1nc(-c(cc2)ccc2Br)cs1
0.3	SKMEL	CLA01-P20	1.01088	NA	0.864536	0.805455	O=C(CCl)N(Cc1ccccc1)c1nc(-c(cc2)ccc2Br)cs1
0.15	SKMEL	CLA01-P20	1.01147	NA	0.84991	0.89192	O=C(CCl)N(Cc1ccccc1)c1nc(-c(cc2)ccc2Br)cs1
0.07	SKMEL	CLA01-P20	1.02642	NA	0.8705	0.875965	O=C(CCl)N(Cc1ccccc1)c1nc(-c(cc2)ccc2Br)cs1
20	SKMEL	CLA01-O11	0.0154313	NA	0.0137954	0.0142443	CC(C)N(c1ccccc1)c(cc1)ccc1NC(CCl)=O
10	SKMEL	CLA01-O11	0.392001	NA	0.525108	0.391981	CC(C)N(c1ccccc1)c(cc1)ccc1NC(CCl)=O
5	SKMEL	CLA01-O11	1.02813	NA	0.667255	0.644949	CC(C)N(c1ccccc1)c(cc1)ccc1NC(CCl)=O
2.5	SKMEL	CLA01-O11	1.0378	NA	0.636354	0.584015	CC(C)N(c1ccccc1)c(cc1)ccc1NC(CCl)=O
1.25	SKMEL	CLA01-O11	1.04048	NA	0.472464	0.474809	CC(C)N(c1ccccc1)c(cc1)ccc1NC(CCl)=O
0.6	SKMEL	CLA01-O11	1.05871	NA	0.32215	0.223424	CC(C)N(c1ccccc1)c(cc1)ccc1NC(CCl)=O
0.3	SKMEL	CLA01-O11	1.03738	NA	0.29191	0.108151	CC(C)N(c1ccccc1)c(cc1)ccc1NC(CCl)=O
0.15	SKMEL	CLA01-O11	1.05484	NA	0.46209	0.144289	CC(C)N(c1ccccc1)c(cc1)ccc1NC(CCl)=O
0.07	SKMEL	CLA01-O11	1.06167	NA	0.588456	0.398839	CC(C)N(c1ccccc1)c(cc1)ccc1NC(CCl)=O
20	SKMEL	CLA02-C10	0.0101602	NA	0.00732495	0.0102099	[O-][N+](c(cc1)cc(NC(CCl)=O)c1F)=O
10	SKMEL	CLA02-C10	0.00917042	NA	0.00853616	0.00935905	[O-][N+](c(cc1)cc(NC(CCl)=O)c1F)=O
5	SKMEL	CLA02-C10	0.0371867	NA	0.0072096	0.0119115	[O-][N+](c(cc1)cc(NC(CCl)=O)c1F)=O
2.5	SKMEL	CLA02-C10	0.279556	NA	0.00847849	0.00992626	[O-][N+](c(cc1)cc(NC(CCl)=O)c1F)=O
1.25	SKMEL	CLA02-C10	1.02709	NA	0.011247	0.0147476	[O-][N+](c(cc1)cc(NC(CCl)=O)c1F)=O
0.6	SKMEL	CLA02-C10	1.03797	NA	0.0509863	0.0141804	[O-][N+](c(cc1)cc(NC(CCl)=O)c1F)=O
0.3	SKMEL	CLA02-C10	1.01923	NA	0.775464	0.314237	[O-][N+](c(cc1)cc(NC(CCl)=O)c1F)=O
0.15	SKMEL	CLA02-C10	0.995718	NA	0.934883	0.787578	[O-][N+](c(cc1)cc(NC(CCl)=O)c1F)=O
0.07	SKMEL	CLA02-C10	1.01062	NA	0.931941	0.804878	[O-][N+](c(cc1)cc(NC(CCl)=O)c1F)=O
20	SKMEL	CLA03-D13	0.0285563	NA	0.0108475	0.0127429	[O-][N+](c(cc1)cc(NC(CCl)=O)c1Cl)=O
10	SKMEL	CLA03-D13	0.964792	NA	0.010226	0.01115	[O-][N+](c(cc1)cc(NC(CCl)=O)c1Cl)=O
5	SKMEL	CLA03-D13	1.08592	NA	0.0445763	0.0168844	[O-][N+](c(cc1)cc(NC(CCl)=O)c1Cl)=O
2.5	SKMEL	CLA03-D13	1.07381	NA	0.494972	0.0296273	[O-][N+](c(cc1)cc(NC(CCl)=O)c1Cl)=O
1.25	SKMEL	CLA03-D13	1.05762	NA	0.891638	0.695126	[O-][N+](c(cc1)cc(NC(CCl)=O)c1Cl)=O
0.6	SKMEL	CLA03-D13	1.03197	NA	0.885424	0.916852	[O-][N+](c(cc1)cc(NC(CCl)=O)c1Cl)=O
0.3	SKMEL	CLA03-D13	1.06885	NA	0.878757	1.07869	[O-][N+](c(cc1)cc(NC(CCl)=O)c1Cl)=O
0.15	SKMEL	CLA03-D13	1.01366	NA	0.862881	1.01083	[O-][N+](c(cc1)cc(NC(CCl)=O)c1Cl)=O
0.07	SKMEL	CLA03-D13	1.06364	NA	0.798475	0.971647	[O-][N+](c(cc1)cc(NC(CCl)=O)c1Cl)=O
20	SKMEL	CLA02-L05	0.932264	NA	0.670418	0.0537376	Cc(ccc(C(Nc1ccccc1)=O)c1)c1NC(CCl)=O
10	SKMEL	CLA02-L05	0.981648	NA	0.771207	0.64245	Cc(ccc(C(Nc1ccccc1)=O)c1)c1NC(CCl)=O
5	SKMEL	CLA02-L05	0.994041	NA	0.88068	0.824377	Cc(ccc(C(Nc1ccccc1)=O)c1)c1NC(CCl)=O
2.5	SKMEL	CLA02-L05	1.00678	NA	0.949728	0.851696	Cc(ccc(C(Nc1ccccc1)=O)c1)c1NC(CCl)=O
1.25	SKMEL	CLA02-L05	1.03081	NA	0.990398	0.915941	Cc(ccc(C(Nc1ccccc1)=O)c1)c1NC(CCl)=O
0.6	SKMEL	CLA02-L05	1.03732	NA	0.949055	0.869709	Cc(ccc(C(Nc1ccccc1)=O)c1)c1NC(CCl)=O
0.3	SKMEL	CLA02-L05	1.04149	NA	0.903614	0.908736	Cc(ccc(C(Nc1ccccc1)=O)c1)c1NC(CCl)=O
0.15	SKMEL	CLA02-L05	1.01445	NA	0.932604	0.962774	Cc(ccc(C(Nc1ccccc1)=O)c1)c1NC(CCl)=O
0.07	SKMEL	CLA02-L05	1.04151	NA	0.901107	1.04983	Cc(ccc(C(Nc1ccccc1)=O)c1)c1NC(CCl)=O
20	SKMEL	CLA02-G16	0.959056	NA	0.618207	0.0442618	O=C(CCl)N1CC2=C3C=CC=CC3N=C2CC1
10	SKMEL	CLA02-G16	1.01172	NA	0.868742	0.898514	O=C(CCl)N1CC2=C3C=CC=CC3N=C2CC1
5	SKMEL	CLA02-G16	0.996209	NA	0.870942	1.05722	O=C(CCl)N1CC2=C3C=CC=CC3N=C2CC1
2.5	SKMEL	CLA02-G16	1.00909	NA	0.908791	1.05849	O=C(CCl)N1CC2=C3C=CC=CC3N=C2CC1
1.25	SKMEL	CLA02-G16	1.01439	NA	0.893975	0.971546	O=C(CCl)N1CC2=C3C=CC=CC3N=C2CC1
0.6	SKMEL	CLA02-G16	1.02831	NA	0.910643	1.14069	O=C(CCl)N1CC2=C3C=CC=CC3N=C2CC1
0.3	SKMEL	CLA02-G16	1.03253	NA	0.871868	0.950047	O=C(CCl)N1CC2=C3C=CC=CC3N=C2CC1
0.15	SKMEL	CLA02-G16	1.0173	NA	0.883095	1.03604	O=C(CCl)N1CC2=C3C=CC=CC3N=C2CC1
0.07	SKMEL	CLA02-G16	1.0119	NA	0.832108	1.07746	O=C(CCl)N1CC2=C3C=CC=CC3N=C2CC1
20	SKMEL	ACR11-N11	0.791367	NA	0.0386905	0.0378638	CC1(C)N(C(C=C)=O)c(cc(cc2)Cl)c2NC1=O
10	SKMEL	ACR11-N11	0.878402	NA	0.315166	0.118112	CC1(C)N(C(C=C)=O)c(cc(cc2)Cl)c2NC1=O
5	SKMEL	ACR11-N11	0.926068	NA	0.804315	0.668833	CC1(C)N(C(C=C)=O)c(cc(cc2)Cl)c2NC1=O
2.5	SKMEL	ACR11-N11	0.939675	NA	0.887463	0.877932	CC1(C)N(C(C=C)=O)c(cc(cc2)Cl)c2NC1=O
1.25	SKMEL	ACR11-N11	0.989784	NA	0.923425	0.899407	CC1(C)N(C(C=C)=O)c(cc(cc2)Cl)c2NC1=O
0.6	SKMEL	ACR11-N11	0.981547	NA	0.960627	0.891212	CC1(C)N(C(C=C)=O)c(cc(cc2)Cl)c2NC1=O
0.3	SKMEL	ACR11-N11	0.990451	NA	0.954923	0.897429	CC1(C)N(C(C=C)=O)c(cc(cc2)Cl)c2NC1=O
0.15	SKMEL	ACR11-N11	0.996305	NA	0.932168	0.805595	CC1(C)N(C(C=C)=O)c(cc(cc2)Cl)c2NC1=O
0.07	SKMEL	ACR11-N11	1.00392	NA	0.935516	0.964397	CC1(C)N(C(C=C)=O)c(cc(cc2)Cl)c2NC1=O
20	SKMEL	ACR01-F20	0.892852	NA	1.01705	0.819207	C=CC(NCc(cc1)ccc1C(N(CCc1ccccc1)c1nc(-c2ccccc2)cs1)=O)=O
10	SKMEL	ACR01-F20	0.937489	NA	0.981403	0.99939	C=CC(NCc(cc1)ccc1C(N(CCc1ccccc1)c1nc(-c2ccccc2)cs1)=O)=O
5	SKMEL	ACR01-F20	0.952683	NA	0.95923	1.02378	C=CC(NCc(cc1)ccc1C(N(CCc1ccccc1)c1nc(-c2ccccc2)cs1)=O)=O
2.5	SKMEL	ACR01-F20	0.988231	NA	0.934792	0.893598	C=CC(NCc(cc1)ccc1C(N(CCc1ccccc1)c1nc(-c2ccccc2)cs1)=O)=O
1.25	SKMEL	ACR01-F20	1.00266	NA	0.952971	0.92378	C=CC(NCc(cc1)ccc1C(N(CCc1ccccc1)c1nc(-c2ccccc2)cs1)=O)=O
0.6	SKMEL	ACR01-F20	1.01185	NA	0.917029	0.941768	C=CC(NCc(cc1)ccc1C(N(CCc1ccccc1)c1nc(-c2ccccc2)cs1)=O)=O
0.3	SKMEL	ACR01-F20	1.01812	NA	0.945461	1.01524	C=CC(NCc(cc1)ccc1C(N(CCc1ccccc1)c1nc(-c2ccccc2)cs1)=O)=O
0.15	SKMEL	ACR01-F20	1.00389	NA	0.879061	1.0503	C=CC(NCc(cc1)ccc1C(N(CCc1ccccc1)c1nc(-c2ccccc2)cs1)=O)=O
0.07	SKMEL	ACR01-F20	1.02457	NA	0.898432	0.985976	C=CC(NCc(cc1)ccc1C(N(CCc1ccccc1)c1nc(-c2ccccc2)cs1)=O)=O
20	SKMEL	CLA02-O17	0.979458	NA	0.0659019	0.0402468	CCOc(cc1)cc2c1nc(NC(CCl)=O)s2
10	SKMEL	CLA02-O17	0.977339	NA	0.885465	0.036134	CCOc(cc1)cc2c1nc(NC(CCl)=O)s2
5	SKMEL	CLA02-O17	1.01453	NA	0.960764	0.324031	CCOc(cc1)cc2c1nc(NC(CCl)=O)s2
2.5	SKMEL	CLA02-O17	1.00805	NA	0.938614	0.872797	CCOc(cc1)cc2c1nc(NC(CCl)=O)s2
1.25	SKMEL	CLA02-O17	1.02111	NA	0.93538	0.933314	CCOc(cc1)cc2c1nc(NC(CCl)=O)s2
0.6	SKMEL	CLA02-O17	1.03128	NA	0.946851	1.07521	CCOc(cc1)cc2c1nc(NC(CCl)=O)s2
0.3	SKMEL	CLA02-O17	1.03303	NA	0.945448	0.919506	CCOc(cc1)cc2c1nc(NC(CCl)=O)s2
0.15	SKMEL	CLA02-O17	1.04104	NA	0.946485	0.991481	CCOc(cc1)cc2c1nc(NC(CCl)=O)s2
0.07	SKMEL	CLA02-O17	1.0365	NA	0.858006	1.00294	CCOc(cc1)cc2c1nc(NC(CCl)=O)s2
20	SKMEL	CLA03-M11	0.0565942	NA	0.00665927	0.00890805	O=C(CCl)Nc1cc(-c2cc(CCCC3)c3cc2)nn1-c1ccccc1
10	SKMEL	CLA03-M11	0.997688	NA	1.00953	0.170402	O=C(CCl)Nc1cc(-c2cc(CCCC3)c3cc2)nn1-c1ccccc1
5	SKMEL	CLA03-M11	1.00043	NA	0.998368	0.143966	O=C(CCl)Nc1cc(-c2cc(CCCC3)c3cc2)nn1-c1ccccc1
2.5	SKMEL	CLA03-M11	1.02024	NA	1.04185	0.872701	O=C(CCl)Nc1cc(-c2cc(CCCC3)c3cc2)nn1-c1ccccc1
1.25	SKMEL	CLA03-M11	1.01823	NA	1.03277	0.881034	O=C(CCl)Nc1cc(-c2cc(CCCC3)c3cc2)nn1-c1ccccc1
0.6	SKMEL	CLA03-M11	1.02415	NA	1.00712	0.968678	O=C(CCl)Nc1cc(-c2cc(CCCC3)c3cc2)nn1-c1ccccc1
0.3	SKMEL	CLA03-M11	1.00894	NA	0.95789	0.977874	O=C(CCl)Nc1cc(-c2cc(CCCC3)c3cc2)nn1-c1ccccc1
0.15	SKMEL	CLA03-M11	1.02705	NA	0.974081	1.05316	O=C(CCl)Nc1cc(-c2cc(CCCC3)c3cc2)nn1-c1ccccc1
0.07	SKMEL	CLA03-M11	1.00781	NA	0.951753	1.02672	O=C(CCl)Nc1cc(-c2cc(CCCC3)c3cc2)nn1-c1ccccc1
20	SKMEL	CLA04-G12	0.745972	NA	0.0109924	0.04914	O=C(CCl)N(CCC1)c(cc2)c1cc2S(N1CCCCC1)(=O)=O
10	SKMEL	CLA04-G12	0.981083	NA	0.547634	0.043953	O=C(CCl)N(CCC1)c(cc2)c1cc2S(N1CCCCC1)(=O)=O
5	SKMEL	CLA04-G12	1.00047	NA	0.906595	0.104832	O=C(CCl)N(CCC1)c(cc2)c1cc2S(N1CCCCC1)(=O)=O
2.5	SKMEL	CLA04-G12	1.01896	NA	0.993293	0.430794	O=C(CCl)N(CCC1)c(cc2)c1cc2S(N1CCCCC1)(=O)=O
1.25	SKMEL	CLA04-G12	1.02105	NA	0.975283	0.960688	O=C(CCl)N(CCC1)c(cc2)c1cc2S(N1CCCCC1)(=O)=O
0.6	SKMEL	CLA04-G12	1.00441	NA	0.95013	0.93721	O=C(CCl)N(CCC1)c(cc2)c1cc2S(N1CCCCC1)(=O)=O
0.3	SKMEL	CLA04-G12	1.04391	NA	0.940256	1.02102	O=C(CCl)N(CCC1)c(cc2)c1cc2S(N1CCCCC1)(=O)=O
0.15	SKMEL	CLA04-G12	1.03739	NA	0.914607	0.971335	O=C(CCl)N(CCC1)c(cc2)c1cc2S(N1CCCCC1)(=O)=O
0.07	SKMEL	CLA04-G12	1.05397	NA	0.893181	0.90718	O=C(CCl)N(CCC1)c(cc2)c1cc2S(N1CCCCC1)(=O)=O
20	SKMEL	ACR11-N10	0.94189	NA	0.0805519	0.0261457	COc1cc(F)cc2c1nc(NC(C=C)=O)s2
10	SKMEL	ACR11-N10	1.003	NA	0.772515	0.734724	COc1cc(F)cc2c1nc(NC(C=C)=O)s2
5	SKMEL	ACR11-N10	1.03937	NA	0.872211	0.886016	COc1cc(F)cc2c1nc(NC(C=C)=O)s2
2.5	SKMEL	ACR11-N10	1.04755	NA	0.903661	0.918038	COc1cc(F)cc2c1nc(NC(C=C)=O)s2
1.25	SKMEL	ACR11-N10	1.04573	NA	0.949469	0.995593	COc1cc(F)cc2c1nc(NC(C=C)=O)s2
0.6	SKMEL	ACR11-N10	1.03957	NA	0.957859	1.03907	COc1cc(F)cc2c1nc(NC(C=C)=O)s2
0.3	SKMEL	ACR11-N10	1.04557	NA	0.610479	0.957109	COc1cc(F)cc2c1nc(NC(C=C)=O)s2
0.15	SKMEL	ACR11-N10	1.03947	NA	0.897259	1.01675	COc1cc(F)cc2c1nc(NC(C=C)=O)s2
0.07	SKMEL	ACR11-N10	1.04362	NA	0.929331	1.03584	COc1cc(F)cc2c1nc(NC(C=C)=O)s2
20	SKMEL	ACR11-I08	0.874188	NA	0.0219664	0.0388493	COc1c2sc(NC(C=C)=O)nc2ccc1
10	SKMEL	ACR11-I08	0.946651	NA	0.810705	0.171708	COc1c2sc(NC(C=C)=O)nc2ccc1
5	SKMEL	ACR11-I08	0.991734	NA	0.859336	0.805753	COc1c2sc(NC(C=C)=O)nc2ccc1
2.5	SKMEL	ACR11-I08	1.00329	NA	0.879846	0.809312	COc1c2sc(NC(C=C)=O)nc2ccc1
1.25	SKMEL	ACR11-I08	1.01304	NA	0.941577	0.961447	COc1c2sc(NC(C=C)=O)nc2ccc1
0.6	SKMEL	ACR11-I08	1.00079	NA	0.904195	1.00504	COc1c2sc(NC(C=C)=O)nc2ccc1
0.3	SKMEL	ACR11-I08	1.015	NA	0.943695	1.03203	COc1c2sc(NC(C=C)=O)nc2ccc1
0.15	SKMEL	ACR11-I08	0.987459	NA	0.914649	1.05427	COc1c2sc(NC(C=C)=O)nc2ccc1
0.07	SKMEL	ACR11-I08	1.00409	NA	0.961493	0.972123	COc1c2sc(NC(C=C)=O)nc2ccc1
20	SKMEL	VSF03-N03	0.00182255	NA	0.479199	0.636577	CC(C)(C)NS(c(cc(c(F)c1)NS(C=Cc2ccc(C)cc2)(=O)=O)c1F)(=O)=O
10	SKMEL	VSF03-N03	0.260024	NA	0.908451	0.963834	CC(C)(C)NS(c(cc(c(F)c1)NS(C=Cc2ccc(C)cc2)(=O)=O)c1F)(=O)=O
5	SKMEL	VSF03-N03	0.844362	NA	0.988393	0.989415	CC(C)(C)NS(c(cc(c(F)c1)NS(C=Cc2ccc(C)cc2)(=O)=O)c1F)(=O)=O
2.5	SKMEL	VSF03-N03	0.925876	NA	0.937533	0.836813	CC(C)(C)NS(c(cc(c(F)c1)NS(C=Cc2ccc(C)cc2)(=O)=O)c1F)(=O)=O
1.25	SKMEL	VSF03-N03	1.00084	NA	0.939098	1.0441	CC(C)(C)NS(c(cc(c(F)c1)NS(C=Cc2ccc(C)cc2)(=O)=O)c1F)(=O)=O
0.6	SKMEL	VSF03-N03	1.00232	NA	0.925339	0.9212	CC(C)(C)NS(c(cc(c(F)c1)NS(C=Cc2ccc(C)cc2)(=O)=O)c1F)(=O)=O
0.3	SKMEL	VSF03-N03	1.03339	NA	0.93675	0.967363	CC(C)(C)NS(c(cc(c(F)c1)NS(C=Cc2ccc(C)cc2)(=O)=O)c1F)(=O)=O
0.15	SKMEL	VSF03-N03	1.03154	NA	0.902126	1.01441	CC(C)(C)NS(c(cc(c(F)c1)NS(C=Cc2ccc(C)cc2)(=O)=O)c1F)(=O)=O
0.07	SKMEL	VSF03-N03	1.01967	NA	0.90356	0.935901	CC(C)(C)NS(c(cc(c(F)c1)NS(C=Cc2ccc(C)cc2)(=O)=O)c1F)(=O)=O
50	SKMEL	ALD01-B06	0.0178105	NA	0.0150928	0.042343	C=CCN(C(Cl)=C(C=O)S1)C1=NS(c1cccs1)(=O)=O
25	SKMEL	ALD01-B06	0.893451	NA	0.0161409	0.0312868	C=CCN(C(Cl)=C(C=O)S1)C1=NS(c1cccs1)(=O)=O
12.5	SKMEL	ALD01-B06	1.03163	NA	0.0163505	0.0392849	C=CCN(C(Cl)=C(C=O)S1)C1=NS(c1cccs1)(=O)=O
6.25	SKMEL	ALD01-B06	1.01432	NA	0.199455	0.0663373	C=CCN(C(Cl)=C(C=O)S1)C1=NS(c1cccs1)(=O)=O
3.125	SKMEL	ALD01-B06	0.991429	NA	0.771408	0.34439	C=CCN(C(Cl)=C(C=O)S1)C1=NS(c1cccs1)(=O)=O
1.5	SKMEL	ALD01-B06	1.05178	NA	0.995598	0.753705	C=CCN(C(Cl)=C(C=O)S1)C1=NS(c1cccs1)(=O)=O
0.78	SKMEL	ALD01-B06	1.0184	NA	0.955246	0.953893	C=CCN(C(Cl)=C(C=O)S1)C1=NS(c1cccs1)(=O)=O
0.39	SKMEL	ALD01-B06	1.00594	NA	0.992454	0.929428	C=CCN(C(Cl)=C(C=O)S1)C1=NS(c1cccs1)(=O)=O
0.19	SKMEL	ALD01-B06	0.959278	NA	0.952101	0.935309	C=CCN(C(Cl)=C(C=O)S1)C1=NS(c1cccs1)(=O)=O
50	SKMEL	SFF02-M11	0.763422	NA	0.0118835	0.0297372	O=C1C(Oc(cc2)ccc2F)=C(C(F)(F)F)Oc2c1ccc(OS(F)(=O)=O)c2
25	SKMEL	SFF02-M11	1.23103	NA	0.0685284	0.150069	O=C1C(Oc(cc2)ccc2F)=C(C(F)(F)F)Oc2c1ccc(OS(F)(=O)=O)c2
12.5	SKMEL	SFF02-M11	1.11839	NA	0.622698	0.672891	O=C1C(Oc(cc2)ccc2F)=C(C(F)(F)F)Oc2c1ccc(OS(F)(=O)=O)c2
6.25	SKMEL	SFF02-M11	1.05096	NA	0.877996	1.07123	O=C1C(Oc(cc2)ccc2F)=C(C(F)(F)F)Oc2c1ccc(OS(F)(=O)=O)c2
3.125	SKMEL	SFF02-M11	1.02006	NA	0.906912	0.966113	O=C1C(Oc(cc2)ccc2F)=C(C(F)(F)F)Oc2c1ccc(OS(F)(=O)=O)c2
1.5	SKMEL	SFF02-M11	1.02105	NA	0.862943	0.940526	O=C1C(Oc(cc2)ccc2F)=C(C(F)(F)F)Oc2c1ccc(OS(F)(=O)=O)c2
0.78	SKMEL	SFF02-M11	1.0122	NA	0.941771	0.91805	O=C1C(Oc(cc2)ccc2F)=C(C(F)(F)F)Oc2c1ccc(OS(F)(=O)=O)c2
0.39	SKMEL	SFF02-M11	1.06265	NA	0.90711	0.963347	O=C1C(Oc(cc2)ccc2F)=C(C(F)(F)F)Oc2c1ccc(OS(F)(=O)=O)c2
0.19	SKMEL	SFF02-M11	1.06335	NA	0.937611	1.00519	O=C1C(Oc(cc2)ccc2F)=C(C(F)(F)F)Oc2c1ccc(OS(F)(=O)=O)c2
50	SKMEL	SFF02-J12	0.0187222	NA	0.0597232	0.0581446	O=C1N(c(cc2)ccc2S(F)(=O)=O)N=CC(Cl)=C1Cl
25	SKMEL	SFF02-J12	1.05868	NA	0.0403704	0.052047	O=C1N(c(cc2)ccc2S(F)(=O)=O)N=CC(Cl)=C1Cl
12.5	SKMEL	SFF02-J12	1.04981	NA	0.767246	0.323824	O=C1N(c(cc2)ccc2S(F)(=O)=O)N=CC(Cl)=C1Cl
6.25	SKMEL	SFF02-J12	1.05261	NA	0.891999	0.856272	O=C1N(c(cc2)ccc2S(F)(=O)=O)N=CC(Cl)=C1Cl
3.125	SKMEL	SFF02-J12	1.07834	NA	0.932057	0.859321	O=C1N(c(cc2)ccc2S(F)(=O)=O)N=CC(Cl)=C1Cl
1.5	SKMEL	SFF02-J12	1.07985	NA	0.916554	0.906794	O=C1N(c(cc2)ccc2S(F)(=O)=O)N=CC(Cl)=C1Cl
0.78	SKMEL	SFF02-J12	1.09719	NA	0.896161	0.876742	O=C1N(c(cc2)ccc2S(F)(=O)=O)N=CC(Cl)=C1Cl
0.39	SKMEL	SFF02-J12	1.02134	NA	0.864634	0.764808	O=C1N(c(cc2)ccc2S(F)(=O)=O)N=CC(Cl)=C1Cl
0.19	SKMEL	SFF02-J12	1.03638	NA	0.867548	0.837326	O=C1N(c(cc2)ccc2S(F)(=O)=O)N=CC(Cl)=C1Cl
50	SKMEL	SFF02-J03	0.755652	NA	0.692353	0.805428	CC(C)(C)c(cc1)ccc1C(Nc(cc1)ccc1OS(F)(=O)=O)=O
25	SKMEL	SFF02-J03	1.00237	NA	0.621038	0.711576	CC(C)(C)c(cc1)ccc1C(Nc(cc1)ccc1OS(F)(=O)=O)=O
12.5	SKMEL	SFF02-J03	0.646504	NA	0.627575	0.765533	CC(C)(C)c(cc1)ccc1C(Nc(cc1)ccc1OS(F)(=O)=O)=O
6.25	SKMEL	SFF02-J03	0.974602	NA	0.874802	0.95847	CC(C)(C)c(cc1)ccc1C(Nc(cc1)ccc1OS(F)(=O)=O)=O
3.125	SKMEL	SFF02-J03	1.03333	NA	0.997425	0.994114	CC(C)(C)c(cc1)ccc1C(Nc(cc1)ccc1OS(F)(=O)=O)=O
1.5	SKMEL	SFF02-J03	1.02386	NA	0.931854	1.04382	CC(C)(C)c(cc1)ccc1C(Nc(cc1)ccc1OS(F)(=O)=O)=O
0.78	SKMEL	SFF02-J03	1.02645	NA	0.945721	0.948986	CC(C)(C)c(cc1)ccc1C(Nc(cc1)ccc1OS(F)(=O)=O)=O
0.39	SKMEL	SFF02-J03	1.06326	NA	0.946712	0.929366	CC(C)(C)c(cc1)ccc1C(Nc(cc1)ccc1OS(F)(=O)=O)=O
0.19	SKMEL	SFF02-J03	1.05804	NA	0.916204	0.993133	CC(C)(C)c(cc1)ccc1C(Nc(cc1)ccc1OS(F)(=O)=O)=O
50	SKMEL	SFF02-H09	0.0296409	NA	0.00709939	0.0135227	O=C1Sc2cc(OS(F)(=O)=O)cc(-c(ccc(Cl)c3)c3Cl)c2O1
25	SKMEL	SFF02-H09	0.203421	NA	0.126166	0.210615	O=C1Sc2cc(OS(F)(=O)=O)cc(-c(ccc(Cl)c3)c3Cl)c2O1
12.5	SKMEL	SFF02-H09	1.21722	NA	0.546856	0.590602	O=C1Sc2cc(OS(F)(=O)=O)cc(-c(ccc(Cl)c3)c3Cl)c2O1
6.25	SKMEL	SFF02-H09	0.979432	NA	0.922718	1.10446	O=C1Sc2cc(OS(F)(=O)=O)cc(-c(ccc(Cl)c3)c3Cl)c2O1
3.125	SKMEL	SFF02-H09	1.12607	NA	0.877079	1.04834	O=C1Sc2cc(OS(F)(=O)=O)cc(-c(ccc(Cl)c3)c3Cl)c2O1
1.5	SKMEL	SFF02-H09	1.11564	NA	0.914807	0.943205	O=C1Sc2cc(OS(F)(=O)=O)cc(-c(ccc(Cl)c3)c3Cl)c2O1
0.78	SKMEL	SFF02-H09	1.11991	NA	0.863286	0.962813	O=C1Sc2cc(OS(F)(=O)=O)cc(-c(ccc(Cl)c3)c3Cl)c2O1
0.39	SKMEL	SFF02-H09	1.09279	NA	0.858012	0.992563	O=C1Sc2cc(OS(F)(=O)=O)cc(-c(ccc(Cl)c3)c3Cl)c2O1
0.19	SKMEL	SFF02-H09	1.12157	NA	0.88215	0.953347	O=C1Sc2cc(OS(F)(=O)=O)cc(-c(ccc(Cl)c3)c3Cl)c2O1
50	SKMEL	NN01-N13	0.0120818	NA	0.015101	0.0061169	Cc1cccc(-c2noc(CN(c(cc3)cc([N+]([O-])=O)c3F)C#N)n2)c1
25	SKMEL	NN01-N13	0.812787	NA	0.0184337	0.00657	Cc1cccc(-c2noc(CN(c(cc3)cc([N+]([O-])=O)c3F)C#N)n2)c1
12.5	SKMEL	NN01-N13	1.03209	NA	0.0325974	0.0194835	Cc1cccc(-c2noc(CN(c(cc3)cc([N+]([O-])=O)c3F)C#N)n2)c1
6.25	SKMEL	NN01-N13	1.00207	NA	0.247344	0.0478025	Cc1cccc(-c2noc(CN(c(cc3)cc([N+]([O-])=O)c3F)C#N)n2)c1
3.125	SKMEL	NN01-N13	1.01073	NA	0.954384	0.903262	Cc1cccc(-c2noc(CN(c(cc3)cc([N+]([O-])=O)c3F)C#N)n2)c1
1.5	SKMEL	NN01-N13	0.977426	NA	0.900229	1.00566	Cc1cccc(-c2noc(CN(c(cc3)cc([N+]([O-])=O)c3F)C#N)n2)c1
0.78	SKMEL	NN01-N13	0.999608	NA	0.906165	0.93498	Cc1cccc(-c2noc(CN(c(cc3)cc([N+]([O-])=O)c3F)C#N)n2)c1
0.39	SKMEL	NN01-N13	1.00653	NA	0.900646	1.01178	Cc1cccc(-c2noc(CN(c(cc3)cc([N+]([O-])=O)c3F)C#N)n2)c1
0.19	SKMEL	NN01-N13	1.00246	NA	0.910435	0.98029	Cc1cccc(-c2noc(CN(c(cc3)cc([N+]([O-])=O)c3F)C#N)n2)c1
50	SKMEL	CACR03-G15	0.940901	NA	0.0124025	0.00688863	CCCn1c(C)c(C=C(C(NCc2c(CN3CCN(CC)CC3)cccc2)=O)C#N)cc1C
25	SKMEL	CACR03-G15	1.02408	NA	0.788658	0.0273249	CCCn1c(C)c(C=C(C(NCc2c(CN3CCN(CC)CC3)cccc2)=O)C#N)cc1C
12.5	SKMEL	CACR03-G15	0.901589	NA	0.975895	0.881286	CCCn1c(C)c(C=C(C(NCc2c(CN3CCN(CC)CC3)cccc2)=O)C#N)cc1C
6.25	SKMEL	CACR03-G15	0.979046	NA	0.933987	1.10103	CCCn1c(C)c(C=C(C(NCc2c(CN3CCN(CC)CC3)cccc2)=O)C#N)cc1C
3.125	SKMEL	CACR03-G15	0.980234	NA	0.942589	1.09139	CCCn1c(C)c(C=C(C(NCc2c(CN3CCN(CC)CC3)cccc2)=O)C#N)cc1C
1.5	SKMEL	CACR03-G15	1.04675	NA	0.937588	1.00436	CCCn1c(C)c(C=C(C(NCc2c(CN3CCN(CC)CC3)cccc2)=O)C#N)cc1C
0.78	SKMEL	CACR03-G15	1.00834	NA	0.908982	1.01056	CCCn1c(C)c(C=C(C(NCc2c(CN3CCN(CC)CC3)cccc2)=O)C#N)cc1C
0.39	SKMEL	CACR03-G15	1.0394	NA	0.845069	1.00115	CCCn1c(C)c(C=C(C(NCc2c(CN3CCN(CC)CC3)cccc2)=O)C#N)cc1C
0.19	SKMEL	CACR03-G15	1.01853	NA	0.913983	0.989667	CCCn1c(C)c(C=C(C(NCc2c(CN3CCN(CC)CC3)cccc2)=O)C#N)cc1C
50	SKMEL	CACR05-J19	0.0519504	NA	0.034446	0.0257845	CCOc1cc(C=C(C(Nc2c(C)cc(C)cc2C)=O)C#N)cc(Br)c1OCC(N(C)C)=O
25	SKMEL	CACR05-J19	0.044011	NA	0.0225019	0.00875699	CCOc1cc(C=C(C(Nc2c(C)cc(C)cc2C)=O)C#N)cc(Br)c1OCC(N(C)C)=O
12.5	SKMEL	CACR05-J19	0.190655	NA	0.032953	0.0201897	CCOc1cc(C=C(C(Nc2c(C)cc(C)cc2C)=O)C#N)cc(Br)c1OCC(N(C)C)=O
6.25	SKMEL	CACR05-J19	1.05649	NA	0.717394	0.873024	CCOc1cc(C=C(C(Nc2c(C)cc(C)cc2C)=O)C#N)cc(Br)c1OCC(N(C)C)=O
3.125	SKMEL	CACR05-J19	0.977983	NA	0.868721	0.969837	CCOc1cc(C=C(C(Nc2c(C)cc(C)cc2C)=O)C#N)cc(Br)c1OCC(N(C)C)=O
1.5	SKMEL	CACR05-J19	1.024	NA	0.884931	1.01119	CCOc1cc(C=C(C(Nc2c(C)cc(C)cc2C)=O)C#N)cc(Br)c1OCC(N(C)C)=O
0.78	SKMEL	CACR05-J19	0.977894	NA	0.892716	1.00511	CCOc1cc(C=C(C(Nc2c(C)cc(C)cc2C)=O)C#N)cc(Br)c1OCC(N(C)C)=O
0.39	SKMEL	CACR05-J19	1.00371	NA	0.863496	0.996838	CCOc1cc(C=C(C(Nc2c(C)cc(C)cc2C)=O)C#N)cc(Br)c1OCC(N(C)C)=O
0.19	SKMEL	CACR05-J19	0.986834	NA	0.887597	1.06081	CCOc1cc(C=C(C(Nc2c(C)cc(C)cc2C)=O)C#N)cc(Br)c1OCC(N(C)C)=O
50	SKMEL	NN01-I07	0.0189292	NA	0.0143526	0.0138146	Cc(cc1)cc(N(Cc2nnc(Cc3c(C)cccc3)o2)C#N)c1F
25	SKMEL	NN01-I07	1.0544	NA	0.0129572	0.0142603	Cc(cc1)cc(N(Cc2nnc(Cc3c(C)cccc3)o2)C#N)c1F
12.5	SKMEL	NN01-I07	1.06433	NA	0.0299013	0.0260695	Cc(cc1)cc(N(Cc2nnc(Cc3c(C)cccc3)o2)C#N)c1F
6.25	SKMEL	NN01-I07	1.08785	NA	0.440247	0.121212	Cc(cc1)cc(N(Cc2nnc(Cc3c(C)cccc3)o2)C#N)c1F
3.125	SKMEL	NN01-I07	1.03286	NA	0.931526	0.930481	Cc(cc1)cc(N(Cc2nnc(Cc3c(C)cccc3)o2)C#N)c1F
1.5	SKMEL	NN01-I07	1.0694	NA	0.904914	1.10561	Cc(cc1)cc(N(Cc2nnc(Cc3c(C)cccc3)o2)C#N)c1F
0.78	SKMEL	NN01-I07	1.09942	NA	0.843217	0.987745	Cc(cc1)cc(N(Cc2nnc(Cc3c(C)cccc3)o2)C#N)c1F
0.39	SKMEL	NN01-I07	1.14959	NA	0.8787	0.979724	Cc(cc1)cc(N(Cc2nnc(Cc3c(C)cccc3)o2)C#N)c1F
0.19	SKMEL	NN01-I07	1.08158	NA	0.874614	0.938725	Cc(cc1)cc(N(Cc2nnc(Cc3c(C)cccc3)o2)C#N)c1F
50	SKMEL	CLA02-A06	0.0127883	NA	0.0146617	0.0289311	Cc1c(-c2ccccc2)sc(NC(CCl)=O)c1C(N1CCCCC1)=O
25	SKMEL	CLA02-A06	1.13994	NA	0.0225564	0.0351148	Cc1c(-c2ccccc2)sc(NC(CCl)=O)c1C(N1CCCCC1)=O
12.5	SKMEL	CLA02-A06	1.21037	NA	0.0269737	0.0512367	Cc1c(-c2ccccc2)sc(NC(CCl)=O)c1C(N1CCCCC1)=O
6.25	SKMEL	CLA02-A06	1.1307	NA	0.0510338	0.0525618	Cc1c(-c2ccccc2)sc(NC(CCl)=O)c1C(N1CCCCC1)=O
3.125	SKMEL	CLA02-A06	1.1108	NA	0.384962	0.0962897	Cc1c(-c2ccccc2)sc(NC(CCl)=O)c1C(N1CCCCC1)=O
1.5	SKMEL	CLA02-A06	1.17926	NA	0.854041	0.736528	Cc1c(-c2ccccc2)sc(NC(CCl)=O)c1C(N1CCCCC1)=O
0.78	SKMEL	CLA02-A06	1.16826	NA	0.885526	1.05875	Cc1c(-c2ccccc2)sc(NC(CCl)=O)c1C(N1CCCCC1)=O
0.39	SKMEL	CLA02-A06	1.22449	NA	0.923402	0.941034	Cc1c(-c2ccccc2)sc(NC(CCl)=O)c1C(N1CCCCC1)=O
0.19	SKMEL	CLA02-A06	1.31242	NA	0.823214	0.900839	Cc1c(-c2ccccc2)sc(NC(CCl)=O)c1C(N1CCCCC1)=O
50	SKMEL	CACR05-E10	0.0146217	NA	0.0145589	0.0246442	CC(c1ccccc1)NC(C(C#N)=Cc1cccc(Cl)c1Cl)=O
25	SKMEL	CACR05-E10	1.17504	NA	0.021353	0.00913533	CC(c1ccccc1)NC(C(C#N)=Cc1cccc(Cl)c1Cl)=O
12.5	SKMEL	CACR05-E10	1.2513	NA	0.0110647	0.0246442	CC(c1ccccc1)NC(C(C#N)=Cc1cccc(Cl)c1Cl)=O
6.25	SKMEL	CACR05-E10	1.23814	NA	0.667573	0.0586361	CC(c1ccccc1)NC(C(C#N)=Cc1cccc(Cl)c1Cl)=O
3.125	SKMEL	CACR05-E10	1.16521	NA	0.878773	0.91587	CC(c1ccccc1)NC(C(C#N)=Cc1cccc(Cl)c1Cl)=O
1.5	SKMEL	CACR05-E10	1.32805	NA	0.877414	0.894837	CC(c1ccccc1)NC(C(C#N)=Cc1cccc(Cl)c1Cl)=O
0.78	SKMEL	CACR05-E10	1.17419	NA	0.892847	0.89335	CC(c1ccccc1)NC(C(C#N)=Cc1cccc(Cl)c1Cl)=O
0.39	SKMEL	CACR05-E10	1.32264	NA	0.857129	0.895262	CC(c1ccccc1)NC(C(C#N)=Cc1cccc(Cl)c1Cl)=O
0.19	SKMEL	CACR05-E10	1.27745	NA	0.854897	0.900574	CC(c1ccccc1)NC(C(C#N)=Cc1cccc(Cl)c1Cl)=O
50	SKMEL	NN01-M08	0.193613	NA	0.0214783	0.0186372	Cc(cc1)cc(N(Cc2nnc(-c3ccco3)o2)C#N)c1F
25	SKMEL	NN01-M08	1.09533	NA	0.0186548	0.0199961	Cc(cc1)cc(N(Cc2nnc(-c3ccco3)o2)C#N)c1F
12.5	SKMEL	NN01-M08	1.1074	NA	0.276293	0.148515	Cc(cc1)cc(N(Cc2nnc(-c3ccco3)o2)C#N)c1F
6.25	SKMEL	NN01-M08	1.10779	NA	0.92286	0.795574	Cc(cc1)cc(N(Cc2nnc(-c3ccco3)o2)C#N)c1F
3.125	SKMEL	NN01-M08	1.21267	NA	0.953111	0.821394	Cc(cc1)cc(N(Cc2nnc(-c3ccco3)o2)C#N)c1F
1.5	SKMEL	NN01-M08	1.15947	NA	0.891499	0.776937	Cc(cc1)cc(N(Cc2nnc(-c3ccco3)o2)C#N)c1F
0.78	SKMEL	NN01-M08	1.14606	NA	0.919129	0.831489	Cc(cc1)cc(N(Cc2nnc(-c3ccco3)o2)C#N)c1F
0.39	SKMEL	NN01-M08	1.0704	NA	0.875366	0.839255	Cc(cc1)cc(N(Cc2nnc(-c3ccco3)o2)C#N)c1F
0.19	SKMEL	NN01-M08	1.23389	NA	0.834224	0.757523	Cc(cc1)cc(N(Cc2nnc(-c3ccco3)o2)C#N)c1F
50	SKMEL	CACR04-D04	0.0190449	NA	0.0131829	0.035029	CCN(C(C(C#N)=Cc(cc1)ccc1OC(F)F)=O)c1cccc2ccccc12
25	SKMEL	CACR04-D04	0.0228347	NA	0.0151803	0.0205266	CCN(C(C(C#N)=Cc(cc1)ccc1OC(F)F)=O)c1cccc2ccccc12
12.5	SKMEL	CACR04-D04	0.600657	NA	0.017677	0.0278893	CCN(C(C(C#N)=Cc(cc1)ccc1OC(F)F)=O)c1cccc2ccccc12
6.25	SKMEL	CACR04-D04	1.14125	NA	0.281035	0.159304	CCN(C(C(C#N)=Cc(cc1)ccc1OC(F)F)=O)c1cccc2ccccc12
3.125	SKMEL	CACR04-D04	1.16514	NA	0.87656	0.821062	CCN(C(C(C#N)=Cc(cc1)ccc1OC(F)F)=O)c1cccc2ccccc12
1.5	SKMEL	CACR04-D04	1.07995	NA	0.951263	0.918563	CCN(C(C(C#N)=Cc(cc1)ccc1OC(F)F)=O)c1cccc2ccccc12
0.78	SKMEL	CACR04-D04	1.19937	NA	0.865075	0.933066	CCN(C(C(C#N)=Cc(cc1)ccc1OC(F)F)=O)c1cccc2ccccc12
0.39	SKMEL	CACR04-D04	1.18054	NA	0.842904	0.953592	CCN(C(C(C#N)=Cc(cc1)ccc1OC(F)F)=O)c1cccc2ccccc12
0.19	SKMEL	CACR04-D04	1.14351	NA	0.914911	1.02655	CCN(C(C(C#N)=Cc(cc1)ccc1OC(F)F)=O)c1cccc2ccccc12
50	SKMEL	CACR05-G08	0.0300636	NA	0.0202788	0.00745829	CC(c1ccccc1)NC(C(C#N)=Cc1ccc(C(F)(F)F)cc1)=O
25	SKMEL	CACR05-G08	0.426137	NA	0.0201732	0.00726202	CC(c1ccccc1)NC(C(C#N)=Cc1ccc(C(F)(F)F)cc1)=O
12.5	SKMEL	CACR05-G08	0.863922	NA	0.0284115	0.0143278	CC(c1ccccc1)NC(C(C#N)=Cc1ccc(C(F)(F)F)cc1)=O
6.25	SKMEL	CACR05-G08	0.877729	NA	0.873891	0.619235	CC(c1ccccc1)NC(C(C#N)=Cc1ccc(C(F)(F)F)cc1)=O
3.125	SKMEL	CACR05-G08	0.904006	NA	0.971589	0.955054	CC(c1ccccc1)NC(C(C#N)=Cc1ccc(C(F)(F)F)cc1)=O
1.5	SKMEL	CACR05-G08	0.96222	NA	0.954056	0.963886	CC(c1ccccc1)NC(C(C#N)=Cc1ccc(C(F)(F)F)cc1)=O
0.78	SKMEL	CACR05-G08	0.958783	NA	0.907583	0.918744	CC(c1ccccc1)NC(C(C#N)=Cc1ccc(C(F)(F)F)cc1)=O
0.39	SKMEL	CACR05-G08	0.97827	NA	0.915822	0.888322	CC(c1ccccc1)NC(C(C#N)=Cc1ccc(C(F)(F)F)cc1)=O
0.19	SKMEL	CACR05-G08	0.934996	NA	0.933883	0.901668	CC(c1ccccc1)NC(C(C#N)=Cc1ccc(C(F)(F)F)cc1)=O
50	SKMEL	NN01-E11	1.01807	NA	0.0126077	0.00981194	Cc(cc1)cc(N(Cc2noc(Cc3c(C)cccc3)n2)C#N)c1F
25	SKMEL	NN01-E11	1.11916	NA	0.0811095	0.12592	Cc(cc1)cc(N(Cc2noc(Cc3c(C)cccc3)n2)C#N)c1F
12.5	SKMEL	NN01-E11	1.06727	NA	0.806997	0.861202	Cc(cc1)cc(N(Cc2noc(Cc3c(C)cccc3)n2)C#N)c1F
6.25	SKMEL	NN01-E11	0.984859	NA	0.973419	1.07052	Cc(cc1)cc(N(Cc2noc(Cc3c(C)cccc3)n2)C#N)c1F
3.125	SKMEL	NN01-E11	1.03135	NA	0.941269	1.00593	Cc(cc1)cc(N(Cc2noc(Cc3c(C)cccc3)n2)C#N)c1F
1.5	SKMEL	NN01-E11	1.08115	NA	0.929082	1.05928	Cc(cc1)cc(N(Cc2noc(Cc3c(C)cccc3)n2)C#N)c1F
0.78	SKMEL	NN01-E11	1.16801	NA	0.921937	1.01758	Cc(cc1)cc(N(Cc2noc(Cc3c(C)cccc3)n2)C#N)c1F
0.39	SKMEL	NN01-E11	1.01227	NA	0.919206	0.993663	Cc(cc1)cc(N(Cc2noc(Cc3c(C)cccc3)n2)C#N)c1F
0.19	SKMEL	NN01-E11	1.05253	NA	0.894831	0.95646	Cc(cc1)cc(N(Cc2noc(Cc3c(C)cccc3)n2)C#N)c1F
50	SKMEL	ARYL01-G05	0.0330638	NA	0.0146509	0.00933095	CS(c(nc1)nc(C(N=C2SC=CN2Cc(ccc(Cl)c2)c2Cl)=O)c1Cl)(=O)=O
25	SKMEL	ARYL01-G05	0.56893	NA	0.0119493	0.00734564	CS(c(nc1)nc(C(N=C2SC=CN2Cc(ccc(Cl)c2)c2Cl)=O)c1Cl)(=O)=O
12.5	SKMEL	ARYL01-G05	1.06409	NA	0.00945553	0.00615446	CS(c(nc1)nc(C(N=C2SC=CN2Cc(ccc(Cl)c2)c2Cl)=O)c1Cl)(=O)=O
6.25	SKMEL	ARYL01-G05	1.07268	NA	0.0124688	0.00913242	CS(c(nc1)nc(C(N=C2SC=CN2Cc(ccc(Cl)c2)c2Cl)=O)c1Cl)(=O)=O
3.125	SKMEL	ARYL01-G05	1.19116	NA	0.671239	0.466548	CS(c(nc1)nc(C(N=C2SC=CN2Cc(ccc(Cl)c2)c2Cl)=O)c1Cl)(=O)=O
1.5	SKMEL	ARYL01-G05	1.1519	NA	0.81941	0.900536	CS(c(nc1)nc(C(N=C2SC=CN2Cc(ccc(Cl)c2)c2Cl)=O)c1Cl)(=O)=O
0.78	SKMEL	ARYL01-G05	1.15659	NA	0.810682	0.906095	CS(c(nc1)nc(C(N=C2SC=CN2Cc(ccc(Cl)c2)c2Cl)=O)c1Cl)(=O)=O
0.39	SKMEL	ARYL01-G05	1.12328	NA	0.861596	0.846139	CS(c(nc1)nc(C(N=C2SC=CN2Cc(ccc(Cl)c2)c2Cl)=O)c1Cl)(=O)=O
0.19	SKMEL	ARYL01-G05	1.14885	NA	0.823047	0.879293	CS(c(nc1)nc(C(N=C2SC=CN2Cc(ccc(Cl)c2)c2Cl)=O)c1Cl)(=O)=O
50	SKMEL	ARYL01-M07	0.169082	NA	0.0205059	0.0161667	COCCN(CC(N=C1C=CC=CC11)=NC1=O)C(c(nc(c(Cl)c1Cl)Cl)c1Cl)=O
25	SKMEL	ARYL01-M07	1.27028	NA	0.0327886	0.0200623	COCCN(CC(N=C1C=CC=CC11)=NC1=O)C(c(nc(c(Cl)c1Cl)Cl)c1Cl)=O
12.5	SKMEL	ARYL01-M07	1.13373	NA	0.38066	0.118426	COCCN(CC(N=C1C=CC=CC11)=NC1=O)C(c(nc(c(Cl)c1Cl)Cl)c1Cl)=O
6.25	SKMEL	ARYL01-M07	1.01426	NA	0.824399	0.433775	COCCN(CC(N=C1C=CC=CC11)=NC1=O)C(c(nc(c(Cl)c1Cl)Cl)c1Cl)=O
3.125	SKMEL	ARYL01-M07	1.1478	NA	0.955345	0.920725	COCCN(CC(N=C1C=CC=CC11)=NC1=O)C(c(nc(c(Cl)c1Cl)Cl)c1Cl)=O
1.5	SKMEL	ARYL01-M07	1.18005	NA	0.918289	0.895988	COCCN(CC(N=C1C=CC=CC11)=NC1=O)C(c(nc(c(Cl)c1Cl)Cl)c1Cl)=O
0.78	SKMEL	ARYL01-M07	1.07384	NA	0.935047	0.94663	COCCN(CC(N=C1C=CC=CC11)=NC1=O)C(c(nc(c(Cl)c1Cl)Cl)c1Cl)=O
0.39	SKMEL	ARYL01-M07	1.12211	NA	0.866764	0.932217	COCCN(CC(N=C1C=CC=CC11)=NC1=O)C(c(nc(c(Cl)c1Cl)Cl)c1Cl)=O
0.19	SKMEL	ARYL01-M07	1.17738	NA	0.911002	0.866771	COCCN(CC(N=C1C=CC=CC11)=NC1=O)C(c(nc(c(Cl)c1Cl)Cl)c1Cl)=O
50	SKMEL	ARYL01-O06	0.048275	NA	0.0135318	0.0121644	CS(c(nc1)nc(C(Nc2cc(C(Nc3cc(C(F)(F)F)ccc3)=O)ccc2)=O)c1Cl)(=O)=O
25	SKMEL	ARYL01-O06	1.08334	NA	0.0230041	0.0184564	CS(c(nc1)nc(C(Nc2cc(C(Nc3cc(C(F)(F)F)ccc3)=O)ccc2)=O)c1Cl)(=O)=O
12.5	SKMEL	ARYL01-O06	1.08296	NA	0.20512	0.0448826	CS(c(nc1)nc(C(Nc2cc(C(Nc3cc(C(F)(F)F)ccc3)=O)ccc2)=O)c1Cl)(=O)=O
6.25	SKMEL	ARYL01-O06	1.05209	NA	0.838069	0.759857	CS(c(nc1)nc(C(Nc2cc(C(Nc3cc(C(F)(F)F)ccc3)=O)ccc2)=O)c1Cl)(=O)=O
3.125	SKMEL	ARYL01-O06	1.03239	NA	0.920839	0.998951	CS(c(nc1)nc(C(Nc2cc(C(Nc3cc(C(F)(F)F)ccc3)=O)ccc2)=O)c1Cl)(=O)=O
1.5	SKMEL	ARYL01-O06	1.00721	NA	0.97677	0.931837	CS(c(nc1)nc(C(Nc2cc(C(Nc3cc(C(F)(F)F)ccc3)=O)ccc2)=O)c1Cl)(=O)=O
0.78	SKMEL	ARYL01-O06	1.04804	NA	0.919486	0.967282	CS(c(nc1)nc(C(Nc2cc(C(Nc3cc(C(F)(F)F)ccc3)=O)ccc2)=O)c1Cl)(=O)=O
0.39	SKMEL	ARYL01-O06	1.02013	NA	0.927718	0.957215	CS(c(nc1)nc(C(Nc2cc(C(Nc3cc(C(F)(F)F)ccc3)=O)ccc2)=O)c1Cl)(=O)=O
0.19	SKMEL	ARYL01-O06	1.00979	NA	0.949256	0.881082	CS(c(nc1)nc(C(Nc2cc(C(Nc3cc(C(F)(F)F)ccc3)=O)ccc2)=O)c1Cl)(=O)=O
50	SKMEL	CACR05-C11	0.0310003	NA	0.00760269	0.0287367	COc1ccc(C(C(F)(F)F)(NC2=O)N(c(cccc3)c3S3)C3=C2C#N)cc1
25	SKMEL	CACR05-C11	0.592767	NA	0.007109	0.0231437	COc1ccc(C(C(F)(F)F)(NC2=O)N(c(cccc3)c3S3)C3=C2C#N)cc1
12.5	SKMEL	CACR05-C11	0.600477	NA	0.112559	0.0846673	COc1ccc(C(C(F)(F)F)(NC2=O)N(c(cccc3)c3S3)C3=C2C#N)cc1
6.25	SKMEL	CACR05-C11	0.69871	NA	0.463171	0.34947	COc1ccc(C(C(F)(F)F)(NC2=O)N(c(cccc3)c3S3)C3=C2C#N)cc1
3.125	SKMEL	CACR05-C11	0.76543	NA	0.652152	0.681003	COc1ccc(C(C(F)(F)F)(NC2=O)N(c(cccc3)c3S3)C3=C2C#N)cc1
1.5	SKMEL	CACR05-C11	0.852147	NA	0.848144	0.920347	COc1ccc(C(C(F)(F)F)(NC2=O)N(c(cccc3)c3S3)C3=C2C#N)cc1
0.78	SKMEL	CACR05-C11	0.820469	NA	0.861276	1.03472	COc1ccc(C(C(F)(F)F)(NC2=O)N(c(cccc3)c3S3)C3=C2C#N)cc1
0.39	SKMEL	CACR05-C11	1.00121	NA	0.9141	0.948891	COc1ccc(C(C(F)(F)F)(NC2=O)N(c(cccc3)c3S3)C3=C2C#N)cc1
0.19	SKMEL	CACR05-C11	1.09585	NA	0.884182	0.85053	COc1ccc(C(C(F)(F)F)(NC2=O)N(c(cccc3)c3S3)C3=C2C#N)cc1
50	SKMEL	ARYL01-N05	0.949939	NA	0.246064	0.118002	COc(cc1)ccc1NS(c(cc(cc1)NC(c2cc(F)ncc2)=O)c1N1CCCCC1)(=O)=O
25	SKMEL	ARYL01-N05	0.996732	NA	0.684255	0.20758	COc(cc1)ccc1NS(c(cc(cc1)NC(c2cc(F)ncc2)=O)c1N1CCCCC1)(=O)=O
12.5	SKMEL	ARYL01-N05	1.00219	NA	0.965106	0.732558	COc(cc1)ccc1NS(c(cc(cc1)NC(c2cc(F)ncc2)=O)c1N1CCCCC1)(=O)=O
6.25	SKMEL	ARYL01-N05	1.03746	NA	1.06681	1.1348	COc(cc1)ccc1NS(c(cc(cc1)NC(c2cc(F)ncc2)=O)c1N1CCCCC1)(=O)=O
3.125	SKMEL	ARYL01-N05	1.00681	NA	1.00298	1.02003	COc(cc1)ccc1NS(c(cc(cc1)NC(c2cc(F)ncc2)=O)c1N1CCCCC1)(=O)=O
1.5	SKMEL	ARYL01-N05	1.02049	NA	0.992447	1.07817	COc(cc1)ccc1NS(c(cc(cc1)NC(c2cc(F)ncc2)=O)c1N1CCCCC1)(=O)=O
0.78	SKMEL	ARYL01-N05	1.02899	NA	0.940319	1.0028	COc(cc1)ccc1NS(c(cc(cc1)NC(c2cc(F)ncc2)=O)c1N1CCCCC1)(=O)=O
0.39	SKMEL	ARYL01-N05	1.07713	NA	0.946383	0.974591	COc(cc1)ccc1NS(c(cc(cc1)NC(c2cc(F)ncc2)=O)c1N1CCCCC1)(=O)=O
0.19	SKMEL	ARYL01-N05	0.961389	NA	0.927128	0.920973	COc(cc1)ccc1NS(c(cc(cc1)NC(c2cc(F)ncc2)=O)c1N1CCCCC1)(=O)=O
50	SKMEL	CACR05-O12	0.0159128	NA	0.549841	0.353843	COc1cc(C(CSC2=C(C(Nc(cc3)ccc3Cl)=O)C#N)(N2c2ccccc2)O)cc(OC)c1OC
25	SKMEL	CACR05-O12	0.0125287	NA	0.588636	0.348014	COc1cc(C(CSC2=C(C(Nc(cc3)ccc3Cl)=O)C#N)(N2c2ccccc2)O)cc(OC)c1OC
12.5	SKMEL	CACR05-O12	0.00917052	NA	0.684691	0.592401	COc1cc(C(CSC2=C(C(Nc(cc3)ccc3Cl)=O)C#N)(N2c2ccccc2)O)cc(OC)c1OC
6.25	SKMEL	CACR05-O12	0.00671644	NA	0.73041	0.707254	COc1cc(C(CSC2=C(C(Nc(cc3)ccc3Cl)=O)C#N)(N2c2ccccc2)O)cc(OC)c1OC
3.125	SKMEL	CACR05-O12	0.004779	NA	0.818222	0.944948	COc1cc(C(CSC2=C(C(Nc(cc3)ccc3Cl)=O)C#N)(N2c2ccccc2)O)cc(OC)c1OC
1.5	SKMEL	CACR05-O12	0.637054	NA	0.935487	0.95639	COc1cc(C(CSC2=C(C(Nc(cc3)ccc3Cl)=O)C#N)(N2c2ccccc2)O)cc(OC)c1OC
0.78	SKMEL	CACR05-O12	1.11741	NA	0.967799	1.13342	COc1cc(C(CSC2=C(C(Nc(cc3)ccc3Cl)=O)C#N)(N2c2ccccc2)O)cc(OC)c1OC
0.39	SKMEL	CACR05-O12	1.09067	NA	0.913287	0.963299	COc1cc(C(CSC2=C(C(Nc(cc3)ccc3Cl)=O)C#N)(N2c2ccccc2)O)cc(OC)c1OC
0.19	SKMEL	CACR05-O12	1.20216	NA	0.972634	0.967401	COc1cc(C(CSC2=C(C(Nc(cc3)ccc3Cl)=O)C#N)(N2c2ccccc2)O)cc(OC)c1OC
