# Supplementary material for: Electrophilic compound screening identifies GPX4-dependent ferroptosis as a senescence vulnerability
Source: Nat Cell Biol. 2026 Apr 24;28(5):915–29. doi: 10.1038/s41556-026-01921-z (PMC13179136; doi:10.1038/s41556-026-01921-z)
Supplement: Supplementary file 5 — Concentration of compounds and probes used in pulldown experiments. [file 41556_2026_1921_MOESM5_ESM.xlsx]

## Sheet: Table S3
Concentration of compounds and probes used in pull-down experiments
Compound	Probe	Name on this study	Concentration (mM)
CLA01-P20		SCLA1	10
	ESG-112	SCLA1a	5
	ESG-119	SCLA1b	5
CLA02-O17		SCLA2	10
	ESG-159	SCLA2a	5
	ESG-182	SCLA2b	5
CLA04-G12		SCLA3	10
	ESG-165	SCLA3a	7
	ESG-181	SCLA3b	10
CLA03-M11		SCLA4	5
	ACA-022	SCLA4a	5
	ACA-030	SCLA4b	2.5
RSL3		RSL3	1
	Ferroptosis inducer-1	Alk-RSL3	1
