# Supplementary material for: Electrophilic compound screening identifies GPX4-dependent ferroptosis as a senescence vulnerability
Source: Nat Cell Biol. 2026 Apr 24;28(5):915–29. doi: 10.1038/s41556-026-01921-z (PMC13179136; doi:10.1038/s41556-026-01921-z)
Supplement: Supplementary file 6 — Proteomics data. [file 41556_2026_1921_MOESM6_ESM.xlsx]

## Sheet: MS-ABPP data
Combined differential abundance testing data for each compound/probe competition experiment in SK-MEL103 cells (non-senescent or etoposide-/tozasertib-induced senescence)
Related to Figure 3c-e
Uniprot_id	Gene_names	Compound_id	Probe_id	Inducer	n_obs	log2fc	pval	adj_pval	std_error	Senescence_selectivity
P30519	HMOX2	SCLA2	SCLA2b	Toza	7	-2.72808	2.63403e-05	0.0912428	0.160786	-0.0437019
O75150	RNF40	SCLA2	SCLA2b	Toza	7	-1.51302	8.0197e-05	0.110371	0.102857	-0.657794
Q9Y3E0	GOLT1B	SCLA2	SCLA2b	Toza	7	-1.14926	9.55865e-05	0.110371	0.0958824	0.673604
Q7L2J0	MEPCE	SCLA2	SCLA2b	Toza	7	-0.833996	0.000188267	0.124251	0.0571202	0.398015
Q9UNL2	SSR3	SCLA2	SCLA2b	Toza	7	-1.38612	0.000207727	0.124251	0.143256	0.987677
P78417	GSTO1	SCLA2	SCLA2b	Toza	7	-3.8997	0.000215215	0.124251	0.296036	-0.723299
Q13510	ASAH1	SCLA2	SCLA2b	Toza	7	-3.28763	0.000261051	0.129183	0.286298	0.247651
P47895	ALDH1A3	SCLA2	SCLA2b	Toza	7	-2.99608	0.00034793	0.129603	0.211148	-0.28529
Q9H0W8	SMG9	SCLA2	SCLA2b	Toza	7	-2.67912	0.000368855	0.129603	0.313314	0.730571
Q9BVL4	SELENOO	SCLA2	SCLA2b	Toza	7	-1.69184	0.000374143	0.129603	0.197314	NA
P38606	ATP6V1A	SCLA2	SCLA2b	Toza	7	-3.39612	0.00042942	0.135228	0.256458	0.0668895
O60443	GSDME	SCLA2	SCLA2b	Toza	7	-2.73901	0.000486239	0.139459	0.266596	-0.349744
Q86X76	NIT1	SCLA2	SCLA2b	Toza	7	-1.52899	0.000553172	0.139459	0.180751	0.811091
Q9NZI7	UBP1	SCLA2	SCLA2b	Toza	7	-0.27946	0.000592823	0.139459	0.0345498	NA
Q9H7Z7	PTGES2	SCLA2	SCLA2b	Toza	7	-4.51598	0.000653605	0.139459	0.438528	0.472497
Q8N2G8	GHDC	SCLA2	SCLA2b	Toza	7	-1.86035	0.000666629	0.139459	0.232935	0.764597
P03915	MT-ND5	SCLA2	SCLA2b	Toza	7	-2.38151	0.00068441	0.139459	0.294092	0.157491
P43251	BTD	SCLA2	SCLA2b	Toza	7	-3.04519	0.000783863	0.15085	0.374373	1.38157
Q9BRA2	TXNDC17	SCLA2	SCLA2b	Toza	7	-2.15196	0.000880954	0.15451	0.300604	0.796184
Q9Y3D9	MRPS23	SCLA2	SCLA2b	Toza	7	-1.87891	0.00089209	0.15451	0.171062	-0.585439
Q0VDG4	SCRN3	SCLA2	SCLA2b	Toza	8	-4.04748	0.00100343	0.160776	0.482667	0.135378
P10768	ESD	SCLA2	SCLA2b	Toza	7	-0.635667	0.0010211	0.160776	0.0921495	0.236352
Q96FX7	TRMT61A	SCLA2	SCLA2b	Toza	7	-1.97022	0.00121321	0.18272	0.291703	-0.264805
Q9H019	MTFR1L	SCLA2	SCLA2b	Toza	7	-1.60204	0.00195018	0.272153	0.230557	0.161841
P10599	TXN	SCLA2	SCLA2b	Toza	7	-1.7995	0.002034	0.272153	0.306144	-1.15823
Q9NZ08	ERAP1	SCLA2	SCLA2b	Toza	7	-1.33004	0.00204272	0.272153	0.212284	NA
Q9P032	NDUFAF4	SCLA2	SCLA2b	Toza	7	-0.718488	0.00220753	0.278036	0.120826	NA
O00267	SUPT5H	SCLA2	SCLA2b	Toza	7	-1.09187	0.00226093	0.278036	0.188939	-0.378495
Q02318	CYP27A1	SCLA2	SCLA2b	Toza	7	-1.31388	0.00234705	0.278036	0.227087	0.943794
Q9Y680	FKBP7	SCLA2	SCLA2b	Toza	7	-0.7112	0.00240793	0.278036	0.122745	NA
Q9Y6D0	SELENOK	SCLA2	SCLA2b	Toza	7	-2.91608	0.00253109	0.282829	0.521483	1.5925
O43396	TXNL1	SCLA2	SCLA2b	Toza	7	-2.13239	0.00264481	0.2863	0.280273	-0.44883
Q9Y6K0	CEPT1	SCLA2	SCLA2b	Toza	7	-2.94253	0.00286773	0.301025	0.398538	0.105999
P12277	CKB	SCLA2	SCLA2b	Toza	7	-0.867607	0.00306975	0.302305	0.154218	0.0798402
Q9BXF6	RAB11FIP5	SCLA2	SCLA2b	Toza	7	-0.660388	0.00312468	0.302305	0.111815	-0.0245013
Q16537	PPP2R5E	SCLA2	SCLA2b	Toza	7	0.294636	0.00317548	0.302305	0.0551352	-0.270405
O95197	RTN3	SCLA2	SCLA2b	Toza	7	-2.91562	0.003229	0.302305	0.273258	-0.6482
Q6DCA0	AMMECR1L	SCLA2	SCLA2b	Toza	7	-1.43273	0.0034285	0.311144	0.267516	-0.0194885
Q96AE4	FUBP1	SCLA2	SCLA2b	Toza	7	-0.983684	0.00356054	0.311144	0.177672	0.853123
Q8NBS9	TXNDC5	SCLA2	SCLA2b	Toza	7	-1.19879	0.0036161	0.311144	0.193902	-0.167485
Q96GQ5	RUSF1	SCLA2	SCLA2b	Toza	7	-2.05274	0.00388986	0.311144	0.276846	0.102157
Q9UI30	TRMT112	SCLA2	SCLA2b	Toza	7	-1.30907	0.00404045	0.311144	0.210025	-0.015031
O94901	SUN1	SCLA2	SCLA2b	Toza	7	-0.683159	0.00404195	0.311144	0.126128	0.0182195
P53634	CTSC	SCLA2	SCLA2b	Toza	7	-1.30503	0.0041289	0.311144	0.26082	-0.300845
P82912	MRPS11	SCLA2	SCLA2b	Toza	7	-0.840435	0.00418593	0.311144	0.136275	1.5161
P31942	HNRNPH3	SCLA2	SCLA2b	Toza	7	-1.05335	0.00422872	0.311144	0.201097	0.601688
P28288	ABCD3	SCLA2	SCLA2b	Toza	7	-0.915066	0.00428019	0.311144	0.17834	0.703174
Q9GZP9	DERL2	SCLA2	SCLA2b	Toza	6	-1.05949	0.00431146	0.311144	0.180969	NA
P51571	SSR4	SCLA2	SCLA2b	Toza	7	-1.46429	0.00474536	0.333318	0.296225	1.24283
Q9BPY3	FAM118B	SCLA2	SCLA2b	Toza	7	-2.13172	0.00483184	0.333318	0.340454	0.299908
O43813	LANCL1	SCLA2	SCLA2b	Toza	7	-0.769378	0.0049074	0.333318	0.119942	1.36643
Q9H330	TMEM245	SCLA2	SCLA2b	Toza	7	-1.39305	0.00517745	0.344898	0.292483	0.0116197
Q9H3N1	TMX1	SCLA2	SCLA2b	Toza	7	-2.8954	0.00568657	0.355046	0.409479	-0.00467042
Q13490	BIRC2	SCLA2	SCLA2b	Toza	7	-0.811007	0.00578826	0.355046	0.162145	-0.155353
Q9UL40	ZNF346	SCLA2	SCLA2b	Toza	7	-1.64918	0.00589764	0.355046	0.323585	0.123498
B7ZAQ6;P0CG08	GPR89A;GPR89B	SCLA2	SCLA2b	Toza	7	-0.82221	0.00590174	0.355046	0.161037	NA
P51688	SGSH	SCLA2	SCLA2b	Toza	7	-1.01548	0.00595407	0.355046	0.19549	1.16861
Q9UIF9	BAZ2A	SCLA2	SCLA2b	Toza	7	-0.722898	0.00606481	0.355046	0.14675	0.84081
Q07817	BCL2L1	SCLA2	SCLA2b	Toza	7	-1.46668	0.00618325	0.355046	0.314684	NA
Q10471	GALNT2	SCLA2	SCLA2b	Toza	7	-1.09534	0.00641611	0.355046	0.210079	NA
Q9BUJ2	HNRNPUL1	SCLA2	SCLA2b	Toza	7	-0.97092	0.00661014	0.355046	0.205821	0.744045
Q96IX5	ATP5MK	SCLA2	SCLA2b	Toza	7	-0.854802	0.00662683	0.355046	0.149282	0.41227
Q96AY3	FKBP10	SCLA2	SCLA2b	Toza	7	-1.97686	0.00665628	0.355046	0.442802	2.35636
Q9ULE6	PALD1	SCLA2	SCLA2b	Toza	7	-1.1976	0.00671452	0.355046	0.260744	-0.31587
Q12849	GRSF1	SCLA2	SCLA2b	Toza	7	-0.685177	0.00682089	0.355046	0.144327	0.339682
Q9BVK6	TMED9	SCLA2	SCLA2b	Toza	7	-1.51436	0.00690234	0.355046	0.320966	1.30191
O95881	TXNDC12	SCLA2	SCLA2b	Toza	7	-3.08565	0.00693695	0.355046	0.446096	0.0903153
Q7LBC6	KDM3B	SCLA2	SCLA2b	Toza	7	-1.0681	0.00696973	0.355046	0.242183	1.86537
Q5U5X0	LYRM7	SCLA2	SCLA2b	Toza	7	-0.922972	0.00714004	0.358451	0.210377	0.662382
P46199	MTIF2	SCLA2	SCLA2b	Toza	7	-1.16371	0.00732146	0.360082	0.213219	NA
Q2TAA5	ALG11	SCLA2	SCLA2b	Toza	7	-2.39891	0.00742695	0.360082	0.426891	1.05933
Q9H1E5	TMX4	SCLA2	SCLA2b	Toza	7	-2.01779	0.00749232	0.360082	0.409958	-0.429564
Q9BYD6	MRPL1	SCLA2	SCLA2b	Toza	7	-1.04393	0.00758833	0.360082	0.222259	NA
Q9Y2B0	CNPY2	SCLA2	SCLA2b	Toza	7	-0.715805	0.00779586	0.361406	0.140614	0.99081
P60510	PPP4C	SCLA2	SCLA2b	Toza	7	-0.769827	0.00803326	0.361406	0.174476	1.3472
Q13868	EXOSC2	SCLA2	SCLA2b	Toza	7	-0.910038	0.00807412	0.361406	0.212356	1.2832
Q07065	CKAP4	SCLA2	SCLA2b	Toza	7	-0.81854	0.00827688	0.361406	0.131286	-0.141321
O94766	B3GAT3	SCLA2	SCLA2b	Toza	7	-1.14123	0.00834648	0.361406	0.266909	NA
Q86U42	PABPN1	SCLA2	SCLA2b	Toza	7	-1.23205	0.00877764	0.361406	0.295764	NA
P26885	FKBP2	SCLA2	SCLA2b	Toza	7	-2.37651	0.00886493	0.361406	0.352777	2.49262
Q32P41	TRMT5	SCLA2	SCLA2b	Toza	7	-0.809186	0.0089149	0.361406	0.1878	1.26164
O96011	PEX11B	SCLA2	SCLA2b	Toza	7	-0.331748	0.00903318	0.361406	0.0802003	NA
Q8IVS2	MCAT	SCLA2	SCLA2b	Toza	7	-0.591326	0.00906427	0.361406	0.128225	NA
P10321	HLA-C	SCLA2	SCLA2b	Toza	7	-0.633944	0.00933846	0.361406	0.144808	0.679986
Q8NEY8	PPHLN1	SCLA2	SCLA2b	Toza	7	-0.727085	0.0093974	0.361406	0.177506	NA
Q96LJ7	DHRS1	SCLA2	SCLA2b	Toza	7	-3.0666	0.00972856	0.361406	0.492193	0.976759
P12429	ANXA3	SCLA2	SCLA2b	Toza	7	-0.62716	0.00979979	0.361406	0.153977	1.12653
P11166	SLC2A1	SCLA2	SCLA2b	Toza	7	-1.04793	0.00988056	0.361406	0.256451	0.139698
Q6RFH5	WDR74	SCLA2	SCLA2b	Toza	7	-0.822979	0.00990635	0.361406	0.14547	NA
O95714	HERC2	SCLA2	SCLA2b	Toza	7	1.2651	0.00993865	0.361406	0.313235	-0.577219
O94874	UFL1	SCLA2	SCLA2b	Toza	7	-0.96142	0.0100265	0.361406	0.213121	NA
Q9BW60	ELOVL1	SCLA2	SCLA2b	Toza	7	-1.5582	0.0102713	0.361406	0.244025	0.949995
O95400	CD2BP2	SCLA2	SCLA2b	Toza	7	-0.439225	0.0103836	0.361406	0.106379	0.863831
Q6UB99	ANKRD11	SCLA2	SCLA2b	Toza	7	3.21562	0.0104344	0.361406	0.576832	-4.74622
Q9BVC5	C2orf49	SCLA2	SCLA2b	Toza	7	-0.673454	0.0104851	0.361406	0.165944	0.866226
P39656	DDOST	SCLA2	SCLA2b	Toza	7	-1.20289	0.010683	0.361406	0.245966	1.75806
Q5JPE7	NOMO2	SCLA2	SCLA2b	Toza	7	-1.21708	0.0106921	0.361406	0.30582	NA
Q9P2X3	IMPACT	SCLA2	SCLA2b	Toza	7	1.00081	0.010877	0.361406	0.226531	-1.33908
Q96CW1	AP2M1	SCLA2	SCLA2b	Toza	7	-0.959418	0.010926	0.361406	0.231628	NA
Q8NCW5	NAXE	SCLA2	SCLA2b	Toza	7	-0.76481	0.0109608	0.361406	0.135387	1.13319
Q96GM8	TOE1	SCLA2	SCLA2b	Toza	7	-0.850998	0.0109633	0.361406	0.193486	0.650646
Q99611	SEPHS2	SCLA2	SCLA2b	Toza	7	-1.11217	0.0109753	0.361406	0.236563	0.837881
Q99622	C12orf57	SCLA2	SCLA2b	Toza	7	-0.572069	0.0109939	0.361406	0.137543	-0.100041
P22307	SCP2	SCLA2	SCLA2b	Toza	7	-1.10387	0.0110566	0.361406	0.26373	0.391471
Q9Y6E2	BZW2	SCLA2	SCLA2b	Toza	7	-0.801868	0.0111184	0.361406	0.204202	NA
P30520	ADSS2	SCLA2	SCLA2b	Toza	7	-0.657163	0.0111573	0.361406	0.155903	1.13163
Q9Y6C9	MTCH2	SCLA2	SCLA2b	Toza	7	0.830171	0.0111635	0.361406	0.197266	-1.28194
Q9BT22	ALG1	SCLA2	SCLA2b	Toza	7	-2.07618	0.011349	0.36401	0.405389	1.19567
Q14165	MLEC	SCLA2	SCLA2b	Toza	7	-0.840871	0.0115017	0.365096	0.204151	0.90745
P42771	CDKN2A	SCLA2	SCLA2b	Toza	7	-0.75494	0.0117266	0.365096	0.161045	NA
Q9NQE9	HINT3	SCLA2	SCLA2b	Toza	7	-0.565232	0.0117959	0.365096	0.139866	-0.395202
Q5VSL9	STRIP1	SCLA2	SCLA2b	Toza	7	-0.847968	0.0118195	0.365096	0.209359	NA
Q9BXS9	SLC26A6	SCLA2	SCLA2b	Toza	7	-1.36024	0.0124561	0.365096	0.278236	2.13084
Q6P1K8	GTF2H2C_2	SCLA2	SCLA2b	Toza	6	-0.927081	0.0125352	0.365096	0.214066	0.613288
P31937	HIBADH	SCLA2	SCLA2b	Toza	7	-0.929358	0.0126817	0.365096	0.231374	0.371564
Q9NQC7	CYLD	SCLA2	SCLA2b	Toza	7	-1.15006	0.0128223	0.365096	0.241492	-0.188647
Q9UFN0	NIPSNAP3A	SCLA2	SCLA2b	Toza	7	-1.15461	0.0128782	0.365096	0.302383	NA
P09960	LTA4H	SCLA2	SCLA2b	Toza	7	-0.867375	0.0129166	0.365096	0.212448	0.966227
P09651	HNRNPA1	SCLA2	SCLA2b	Toza	7	-0.720264	0.0129343	0.365096	0.189836	0.279182
P10253	GAA	SCLA2	SCLA2b	Toza	7	-0.976519	0.0129437	0.365096	0.230333	NA
Q9NQT4	EXOSC5	SCLA2	SCLA2b	Toza	7	-0.658631	0.0132113	0.365096	0.151544	1.51772
P51452	DUSP3	SCLA2	SCLA2b	Toza	7	-0.600326	0.0133936	0.365096	0.159273	NA
Q6IN84	MRM1	SCLA2	SCLA2b	Toza	7	-0.932145	0.013419	0.365096	0.248598	1.22109
Q9H089	LSG1	SCLA2	SCLA2b	Toza	7	-0.611706	0.0135098	0.365096	0.150786	1.19603
Q13144	EIF2B5	SCLA2	SCLA2b	Toza	7	-0.670564	0.0135949	0.365096	0.176981	1.1289
Q7Z4W1	DCXR	SCLA2	SCLA2b	Toza	7	-0.662125	0.0136225	0.365096	0.177664	0.635346
Q9NW64	RBM22	SCLA2	SCLA2b	Toza	7	-0.772255	0.0136971	0.365096	0.156742	0.807671
P11279	LAMP1	SCLA2	SCLA2b	Toza	7	-1.86055	0.01371	0.365096	0.484843	NA
O43169	CYB5B	SCLA2	SCLA2b	Toza	7	-0.963873	0.0138989	0.365096	0.227142	-0.578812
Q9BTU6	PI4K2A	SCLA2	SCLA2b	Toza	7	-0.530241	0.0140797	0.365096	0.115613	NA
Q9NRR5	UBQLN4	SCLA2	SCLA2b	Toza	7	0.947316	0.0142093	0.365096	0.256089	NA
Q15031	LARS2	SCLA2	SCLA2b	Toza	7	-0.685678	0.0143598	0.365096	0.184672	1.29587
Q08257	CRYZ	SCLA2	SCLA2b	Toza	7	-0.742696	0.0146646	0.365096	0.18224	0.980396
Q03169	TNFAIP2	SCLA2	SCLA2b	Toza	7	-0.529561	0.0146906	0.365096	0.141391	NA
P34059	GALNS	SCLA2	SCLA2b	Toza	7	-1.70602	0.014721	0.365096	0.41362	NA
P13995	MTHFD2	SCLA2	SCLA2b	Toza	6	-1.13448	0.0147216	0.365096	0.269449	1.34941
P50851	LRBA	SCLA2	SCLA2b	Toza	7	-0.934912	0.0147879	0.365096	0.208006	NA
P35237	SERPINB6	SCLA2	SCLA2b	Toza	7	-0.562691	0.0150159	0.365096	0.135878	0.806596
O43719	HTATSF1	SCLA2	SCLA2b	Toza	6	-0.832765	0.0150252	0.365096	0.155397	0.727931
Q9Y6E0	STK24	SCLA2	SCLA2b	Toza	7	-0.713536	0.0151043	0.365096	0.171904	1.69634
P07686	HEXB	SCLA2	SCLA2b	Toza	7	-1.21922	0.0152178	0.365096	0.250593	1.81136
Q13454	TUSC3	SCLA2	SCLA2b	Toza	7	-0.928064	0.0152919	0.365096	0.250559	1.05049
Q9BSD7	NTPCR	SCLA2	SCLA2b	Toza	7	-0.68696	0.0153403	0.365096	0.187891	0.748846
P37837	TALDO1	SCLA2	SCLA2b	Toza	7	-0.880083	0.015598	0.365096	0.235872	1.28692
P18754	RCC1	SCLA2	SCLA2b	Toza	7	-1.00755	0.0156537	0.365096	0.272098	1.61093
O60888	CUTA	SCLA2	SCLA2b	Toza	7	-1.10959	0.0156863	0.365096	0.281524	1.14353
P61421	ATP6V0D1	SCLA2	SCLA2b	Toza	7	-0.838668	0.0157354	0.365096	0.171817	NA
O75390	CS	SCLA2	SCLA2b	Toza	7	-0.844363	0.0157873	0.365096	0.185051	0.538287
P28074	PSMB5	SCLA2	SCLA2b	Toza	7	-0.7098	0.0158177	0.365096	0.19762	0.752615
Q9HDC9	APMAP	SCLA2	SCLA2b	Toza	7	-0.949363	0.0158226	0.365096	0.20481	0.685251
P20700	LMNB1	SCLA2	SCLA2b	Toza	7	-0.948957	0.0159287	0.365096	0.237954	0.924631
P10809	HSPD1	SCLA2	SCLA2b	Toza	7	-1.32944	0.0160204	0.365096	0.304799	0.983127
P27105	STOM	SCLA2	SCLA2b	Toza	7	-0.677938	0.0163472	0.370016	0.19	0.94146
P37108	SRP14	SCLA2	SCLA2b	Toza	7	-0.852267	0.0164499	0.370016	0.216334	1.4665
P51659	HSD17B4	SCLA2	SCLA2b	Toza	7	-1.09129	0.0166618	0.372365	0.227931	0.881368
A6NM11;A6NMS7;O60309	LRRC37A2;LRRC37A;LRRC37A3	SCLA2	SCLA2b	Toza	7	1.62	0.0169186	0.375598	0.449951	-3.2767
Q92643	PIGK	SCLA2	SCLA2b	Toza	7	-1.10894	0.0170233	0.375598	0.299825	NA
O95873	C6orf47	SCLA2	SCLA2b	Toza	7	-0.878866	0.0173861	0.378998	0.228747	NA
Q14554	PDIA5	SCLA2	SCLA2b	Toza	7	-1.68299	0.0175922	0.378998	0.326377	-0.134759
P13984	GTF2F2	SCLA2	SCLA2b	Toza	7	-1.25858	0.0176096	0.378998	0.327976	NA
P20020	ATP2B1	SCLA2	SCLA2b	Toza	7	-1.08966	0.0176151	0.378998	0.312904	0.949378
Q15125	EBP	SCLA2	SCLA2b	Toza	7	-1.08353	0.0178435	0.380973	0.275538	0.923926
Q13564	NAE1	SCLA2	SCLA2b	Toza	7	-0.956289	0.018124	0.380973	0.212629	NA
P36969	GPX4	SCLA2	SCLA2b	Toza	7	-2.83632	0.0182148	0.380973	0.595585	2.2073
Q969S9	GFM2	SCLA2	SCLA2b	Toza	7	-0.719426	0.0183123	0.380973	0.201708	NA
Q99757	TXN2	SCLA2	SCLA2b	Toza	7	-2.73849	0.0184574	0.380973	0.502501	2.15212
O00139	KIF2A	SCLA2	SCLA2b	Toza	7	-0.615978	0.0186391	0.380973	0.179498	0.695165
Q9Y2L1	DIS3	SCLA2	SCLA2b	Toza	7	-1.02841	0.0188506	0.380973	0.250513	1.40733
P83916	CBX1	SCLA2	SCLA2b	Toza	7	-0.750603	0.0189053	0.380973	0.18842	NA
P16278	GLB1	SCLA2	SCLA2b	Toza	7	-0.967284	0.0190644	0.380973	0.248612	1.35071
Q13263	TRIM28	SCLA2	SCLA2b	Toza	7	-0.911673	0.0192335	0.380973	0.232653	0.810368
P23284	PPIB	SCLA2	SCLA2b	Toza	7	-1.18712	0.0192477	0.380973	0.312031	1.02225
Q9NVM9	INTS13	SCLA2	SCLA2b	Toza	7	-1.05116	0.0193099	0.380973	0.306865	NA
Q9P015	MRPL15	SCLA2	SCLA2b	Toza	7	-0.731084	0.0194149	0.380973	0.183898	1.01703
Q9H307	PNN	SCLA2	SCLA2b	Toza	7	-1.06008	0.0194305	0.380973	0.26337	-0.227366
P30876	POLR2B	SCLA2	SCLA2b	Toza	7	-0.536822	0.019463	0.380973	0.141165	0.129709
Q96G03	PGM2	SCLA2	SCLA2b	Toza	7	-0.807808	0.0195304	0.380973	0.236856	0.825634
Q9NX20	MRPL16	SCLA2	SCLA2b	Toza	7	-1.13148	0.0196526	0.380973	0.318589	NA
Q15287	RNPS1	SCLA2	SCLA2b	Toza	7	1.29298	0.0199389	0.380973	0.340377	-0.821729
P05388	RPLP0	SCLA2	SCLA2b	Toza	7	-0.727344	0.02031	0.380973	0.206659	0.27831
P31946	YWHAB	SCLA2	SCLA2b	Toza	7	-0.707032	0.020417	0.380973	0.183711	0.850788
P61011	SRP54	SCLA2	SCLA2b	Toza	7	-0.435686	0.020434	0.380973	0.12419	0.291419
Q9BWM7	SFXN3	SCLA2	SCLA2b	Toza	7	-0.942941	0.0206483	0.380973	0.262002	0.664598
Q9BRX2	PELO	SCLA2	SCLA2b	Toza	7	0.741292	0.0207482	0.380973	0.222518	-0.656926
Q9UGQ3	SLC2A6	SCLA2	SCLA2b	Toza	7	-1.53547	0.0209444	0.380973	0.374083	NA
Q96J42	TXNDC15	SCLA2	SCLA2b	Toza	7	-0.695463	0.0209499	0.380973	0.196221	-0.283059
Q92626	PXDN	SCLA2	SCLA2b	Toza	7	-1.38821	0.0209875	0.380973	0.376507	NA
Q8WXF1	PSPC1	SCLA2	SCLA2b	Toza	7	-1.06809	0.0210255	0.380973	0.320912	1.72514
O60306	AQR	SCLA2	SCLA2b	Toza	7	-0.609105	0.0212858	0.380973	0.183143	0.308977
Q9NV56	MRGBP	SCLA2	SCLA2b	Toza	6	-0.631697	0.0214094	0.380973	0.15555	1.08276
Q5T3I0	GPATCH4	SCLA2	SCLA2b	Toza	7	-0.184322	0.0215062	0.380973	0.0484362	-0.00509983
Q08722	CD47	SCLA2	SCLA2b	Toza	7	-0.677145	0.0215655	0.380973	0.203179	NA
Q9Y6M1	IGF2BP2	SCLA2	SCLA2b	Toza	7	-0.939395	0.0216306	0.380973	0.214467	0.519863
Q14669	TRIP12	SCLA2	SCLA2b	Toza	7	-0.314639	0.0216382	0.380973	0.0954117	2.19696
Q9NUL7	DDX28	SCLA2	SCLA2b	Toza	7	-0.838965	0.0218064	0.380973	0.251243	0.0985756
Q0VGL1	LAMTOR4	SCLA2	SCLA2b	Toza	7	-1.06013	0.0218682	0.380973	0.26583	1.45673
Q13185	CBX3	SCLA2	SCLA2b	Toza	7	-0.740754	0.0218978	0.380973	0.141903	0.449885
P63010	AP2B1	SCLA2	SCLA2b	Toza	7	-0.986974	0.0219518	0.380973	0.300586	0.54763
O15084	ANKRD28	SCLA2	SCLA2b	Toza	7	-0.407845	0.0220471	0.380973	0.116275	NA
P35222	CTNNB1	SCLA2	SCLA2b	Toza	7	-1.00931	0.0220861	0.380973	0.293384	1.36686
Q8N0Y2	ZNF444	SCLA2	SCLA2b	Toza	7	-1.89619	0.0222131	0.380973	0.474366	NA
Q96T60	PNKP	SCLA2	SCLA2b	Toza	7	-0.784677	0.0222617	0.380973	0.196765	1.02808
P25685	DNAJB1	SCLA2	SCLA2b	Toza	7	-0.996115	0.0223399	0.380973	0.302911	2.10473
Q9UBT2	UBA2	SCLA2	SCLA2b	Toza	7	-1.09047	0.0224361	0.380973	0.334047	1.75995
P35232	PHB1	SCLA2	SCLA2b	Toza	7	-1.09182	0.0225799	0.381546	0.282766	1.06196
Q9HBH1	PDF	SCLA2	SCLA2b	Toza	7	-0.428851	0.0228129	0.383612	0.132001	0.530163
P14625	HSP90B1	SCLA2	SCLA2b	Toza	7	-1.509	0.0229992	0.384256	0.39317	1.29013
Q9Y234	LIPT1	SCLA2	SCLA2b	Toza	7	0.350205	0.0232713	0.384256	0.0889003	-0.45533
Q13838	DDX39B	SCLA2	SCLA2b	Toza	7	-0.806402	0.0232816	0.384256	0.22205	0.607607
P62753	RPS6	SCLA2	SCLA2b	Toza	7	-0.487454	0.0232949	0.384256	0.138438	0.221796
Q6KC79	NIPBL	SCLA2	SCLA2b	Toza	7	-0.764156	0.0236342	0.388005	0.233593	NA
P36776	LONP1	SCLA2	SCLA2b	Toza	7	-0.976697	0.0239347	0.390261	0.289376	1.38152
O94875	SORBS2	SCLA2	SCLA2b	Toza	7	-0.607074	0.023997	0.390261	0.18714	NA
O43818	RRP9	SCLA2	SCLA2b	Toza	7	-1.21725	0.024282	0.392877	0.296003	1.5764
Q99798	ACO2	SCLA2	SCLA2b	Toza	7	-1.15767	0.0243847	0.392877	0.363263	1.32998
O75844	ZMPSTE24	SCLA2	SCLA2b	Toza	7	-0.987069	0.0248634	0.397204	0.28747	1.3195
P15289	ARSA	SCLA2	SCLA2b	Toza	7	-1.10014	0.0248826	0.397204	0.311746	NA
Q9Y262	EIF3L	SCLA2	SCLA2b	Toza	7	-0.837039	0.0251937	0.398124	0.218953	0.507733
Q8NBJ5	COLGALT1	SCLA2	SCLA2b	Toza	7	-1.05507	0.0252813	0.398124	0.31686	1.49088
Q9Y2D4	EXOC6B	SCLA2	SCLA2b	Toza	7	-0.641568	0.025285	0.398124	0.174398	NA
P07093	SERPINE2	SCLA2	SCLA2b	Toza	7	0.658375	0.025409	0.398266	0.207524	-0.177949
Q96S52	PIGS	SCLA2	SCLA2b	Toza	7	-1.02339	0.025799	0.402557	0.298782	-0.442282
P55809	OXCT1	SCLA2	SCLA2b	Toza	7	-0.916971	0.0261967	0.405695	0.289887	1.24189
Q13148	TARDBP	SCLA2	SCLA2b	Toza	7	-0.857272	0.0265221	0.405695	0.269247	0.622007
Q09028	RBBP4	SCLA2	SCLA2b	Toza	7	-0.649953	0.026536	0.405695	0.17362	2.17573
Q8WVM0	TFB1M	SCLA2	SCLA2b	Toza	7	-0.933501	0.0266793	0.405695	0.171369	1.27498
P30050	RPL12	SCLA2	SCLA2b	Toza	7	-0.842031	0.0268681	0.405695	0.266541	1.42291
P49755	TMED10	SCLA2	SCLA2b	Toza	7	-0.871905	0.0269159	0.405695	0.278003	0.428863
Q9NYU2	UGGT1	SCLA2	SCLA2b	Toza	7	-1.42416	0.0269855	0.405695	0.457952	2.70136
Q9Y2Q9	MRPS28	SCLA2	SCLA2b	Toza	7	-0.774726	0.0273525	0.405695	0.232687	NA
O00748	CES2	SCLA2	SCLA2b	Toza	7	-1.00591	0.0273571	0.405695	0.263146	NA
Q9BQS8	FYCO1	SCLA2	SCLA2b	Toza	7	-0.515425	0.027492	0.405695	0.167369	NA
P61803	DAD1	SCLA2	SCLA2b	Toza	7	-0.620703	0.0275573	0.405695	0.200614	0.272024
Q14690	PDCD11	SCLA2	SCLA2b	Toza	7	-0.810388	0.0276838	0.405695	0.263481	0.269143
P49406	MRPL19	SCLA2	SCLA2b	Toza	7	-1.09403	0.0278515	0.405695	0.342009	NA
P09211	GSTP1	SCLA2	SCLA2b	Toza	7	-0.917847	0.0279718	0.405695	0.27635	0.45542
Q08AM6	VAC14	SCLA2	SCLA2b	Toza	7	-0.567468	0.028046	0.405695	0.159152	NA
Q9Y6M4	CSNK1G3	SCLA2	SCLA2b	Toza	7	0.570999	0.0282103	0.405695	0.150132	NA
Q9BZE4	GTPBP4	SCLA2	SCLA2b	Toza	7	-0.56577	0.0282216	0.405695	0.182105	0.648539
Q9HB07	MYG1	SCLA2	SCLA2b	Toza	7	-0.762842	0.0283257	0.405695	0.217823	1.17633
Q2M389	WASHC4	SCLA2	SCLA2b	Toza	7	-0.526383	0.0285374	0.405695	0.172761	0.467816
Q12791	KCNMA1	SCLA2	SCLA2b	Toza	7	-0.805192	0.0286781	0.405695	0.26423	NA
Q9NSE4	IARS2	SCLA2	SCLA2b	Toza	7	-0.964072	0.0288108	0.405695	0.317228	0.69352
Q15008	PSMD6	SCLA2	SCLA2b	Toza	7	-0.82026	0.0293563	0.405695	0.260704	0.738286
Q9UNS2	COPS3	SCLA2	SCLA2b	Toza	7	-0.795887	0.0293574	0.405695	0.262957	1.09188
Q13724	MOGS	SCLA2	SCLA2b	Toza	7	-1.01903	0.0294741	0.405695	0.321593	NA
Q9P0K7	RAI14	SCLA2	SCLA2b	Toza	7	-0.624459	0.0295752	0.405695	0.207014	0.929623
Q96T37	RBM15	SCLA2	SCLA2b	Toza	7	-0.655859	0.0298283	0.405695	0.208889	0.685162
Q8TB22	SPATA20	SCLA2	SCLA2b	Toza	7	-0.484629	0.0300178	0.405695	0.160406	NA
Q86U86	PBRM1	SCLA2	SCLA2b	Toza	7	-0.684388	0.0300196	0.405695	0.206687	1.05767
Q9H6Y2	WDR55	SCLA2	SCLA2b	Toza	7	-0.506072	0.0300362	0.405695	0.167525	NA
Q9H2W6	MRPL46	SCLA2	SCLA2b	Toza	7	-0.850618	0.0300906	0.405695	0.223123	1.0774
P0DMV8;P0DMV9	HSPA1A;HSPA1B	SCLA2	SCLA2b	Toza	7	-0.781904	0.0300964	0.405695	0.257267	0.665517
Q9H4G4	GLIPR2	SCLA2	SCLA2b	Toza	7	-0.497174	0.0302365	0.405695	0.158533	0.745685
O95831	AIFM1	SCLA2	SCLA2b	Toza	7	-0.968509	0.0303213	0.405695	0.293429	1.40813
P49419	ALDH7A1	SCLA2	SCLA2b	Toza	7	-0.698319	0.0303464	0.405695	0.200728	0.90312
Q13505	MTX1	SCLA2	SCLA2b	Toza	7	-1.09803	0.0303901	0.405695	0.302837	NA
Q9NZL9	MAT2B	SCLA2	SCLA2b	Toza	7	-0.967651	0.0307203	0.405695	0.321712	1.59669
P38646	HSPA9	SCLA2	SCLA2b	Toza	7	-1.12315	0.0307839	0.405695	0.310893	0.969225
Q92974	ARHGEF2	SCLA2	SCLA2b	Toza	7	-0.626572	0.0308126	0.405695	0.205391	0.453045
O15155	BET1	SCLA2	SCLA2b	Toza	7	-0.728399	0.0310073	0.405695	0.215735	1.43505
Q96T52	IMMP2L	SCLA2	SCLA2b	Toza	7	-2.12496	0.0311569	0.405695	0.57688	0.17478
Q15393	SF3B3	SCLA2	SCLA2b	Toza	7	-0.965488	0.031247	0.405695	0.267655	0.808388
Q9Y6A4	CFAP20	SCLA2	SCLA2b	Toza	7	-0.938944	0.0313307	0.405695	0.294167	1.25033
P98194	ATP2C1	SCLA2	SCLA2b	Toza	7	-0.609728	0.0313982	0.405695	0.185289	0.609239
P49189	ALDH9A1	SCLA2	SCLA2b	Toza	7	-0.866385	0.0314908	0.405695	0.29174	0.74556
Q02790	FKBP4	SCLA2	SCLA2b	Toza	7	-1.09024	0.0315286	0.405695	0.362409	1.58813
Q99832	CCT7	SCLA2	SCLA2b	Toza	7	-0.740272	0.0315702	0.405695	0.241337	0.50905
Q16222	UAP1	SCLA2	SCLA2b	Toza	7	-0.983698	0.031611	0.405695	0.270104	1.69117
Q9UHR6	ZNHIT2	SCLA2	SCLA2b	Toza	7	0.670493	0.0318488	0.405695	0.225894	NA
P04844	RPN2	SCLA2	SCLA2b	Toza	7	-1.51349	0.0322004	0.405695	0.391447	1.62389
Q9H270	VPS11	SCLA2	SCLA2b	Toza	7	-0.668656	0.0322768	0.405695	0.176756	NA
Q86WQ0	NR2C2AP	SCLA2	SCLA2b	Toza	6	1.18041	0.0324679	0.405695	0.283989	NA
O94979	SEC31A	SCLA2	SCLA2b	Toza	7	-0.871166	0.0326733	0.405695	0.26041	NA
P39687	ANP32A	SCLA2	SCLA2b	Toza	7	-0.812503	0.0332206	0.405695	0.251175	NA
Q9Y2Q3	GSTK1	SCLA2	SCLA2b	Toza	7	-0.802681	0.0336532	0.405695	0.263263	0.874737
Q12824	SMARCB1	SCLA2	SCLA2b	Toza	7	-0.834446	0.0336909	0.405695	0.265704	1.35529
P07942	LAMB1	SCLA2	SCLA2b	Toza	7	-1.09509	0.0336931	0.405695	0.345282	NA
O75947	ATP5PD	SCLA2	SCLA2b	Toza	7	-1.06216	0.0337473	0.405695	0.357307	1.66964
Q9Y230	RUVBL2	SCLA2	SCLA2b	Toza	7	-0.914262	0.0338246	0.405695	0.279252	0.780997
Q15436	SEC23A	SCLA2	SCLA2b	Toza	7	-0.749633	0.0339114	0.405695	0.258508	NA
Q6ZVX7	NCCRP1	SCLA2	SCLA2b	Toza	6	1.58281	0.0339583	0.405695	0.491877	-1.0295
O75382	TRIM3	SCLA2	SCLA2b	Toza	7	-0.701815	0.0340637	0.405695	0.229342	NA
Q9C0H2	TTYH3	SCLA2	SCLA2b	Toza	7	-0.961365	0.0340811	0.405695	0.311903	NA
Q00341	HDLBP	SCLA2	SCLA2b	Toza	7	-0.627743	0.0341282	0.405695	0.211129	0.819608
Q92544	TM9SF4	SCLA2	SCLA2b	Toza	7	-0.753519	0.0341607	0.405695	0.240391	NA
P63000	RAC1	SCLA2	SCLA2b	Toza	7	-0.823089	0.0343022	0.405695	0.280614	0.444314
Q9Y5P6	GMPPB	SCLA2	SCLA2b	Toza	7	-1.04836	0.0346312	0.405695	0.298822	2.02226
P49720	PSMB3	SCLA2	SCLA2b	Toza	7	-0.564106	0.0347584	0.405695	0.154379	0.650893
P36543	ATP6V1E1	SCLA2	SCLA2b	Toza	7	-0.739188	0.0348754	0.405695	0.243894	1.24351
P28332	ADH6	SCLA2	SCLA2b	Toza	6	-1.86671	0.0349646	0.405695	0.495311	NA
P24539	ATP5PB	SCLA2	SCLA2b	Toza	7	-0.673748	0.034976	0.405695	0.221642	1.23254
P24752	ACAT1	SCLA2	SCLA2b	Toza	7	0.842693	0.0350204	0.405695	0.272161	-0.19468
O75691	UTP20	SCLA2	SCLA2b	Toza	7	-0.680138	0.0353483	0.405695	0.22066	1.25398
O00159	MYO1C	SCLA2	SCLA2b	Toza	7	-0.983102	0.0353534	0.405695	0.3055	0.968833
Q00610	CLTC	SCLA2	SCLA2b	Toza	7	-0.901911	0.0355464	0.405695	0.306988	0.557899
P53621	COPA	SCLA2	SCLA2b	Toza	7	-0.79898	0.0356255	0.405695	0.228551	0.572782
Q8N1G4	LRRC47	SCLA2	SCLA2b	Toza	7	-0.786634	0.03565	0.405695	0.273646	0.994175
Q6UW02	CYP20A1	SCLA2	SCLA2b	Toza	7	-1.05148	0.0357431	0.405695	0.334675	NA
Q00765	REEP5	SCLA2	SCLA2b	Toza	7	-0.552337	0.0357946	0.405695	0.169396	-0.422808
Q14145	KEAP1	SCLA2	SCLA2b	Toza	7	-1.30423	0.0358386	0.405695	0.309186	-0.323237
P11021	HSPA5	SCLA2	SCLA2b	Toza	7	-1.10069	0.0359009	0.405695	0.346166	1.10794
Q14697	GANAB	SCLA2	SCLA2b	Toza	7	-1.25374	0.0359055	0.405695	0.390874	0.902738
P35606	COPB2	SCLA2	SCLA2b	Toza	7	-0.672973	0.0359255	0.405695	0.221026	1.05661
P22314	UBA1	SCLA2	SCLA2b	Toza	7	-0.930891	0.0359814	0.405695	0.32184	0.729516
Q9Y320	TMX2	SCLA2	SCLA2b	Toza	7	-0.892857	0.0360354	0.405695	0.298349	1.29534
O14656	TOR1A	SCLA2	SCLA2b	Toza	7	-0.809374	0.0363859	0.405695	0.247036	NA
Q96JB3	HIC2	SCLA2	SCLA2b	Toza	7	-1.02102	0.036507	0.405695	0.358887	0.951634
O15260	SURF4	SCLA2	SCLA2b	Toza	7	-1.08878	0.036513	0.405695	0.326628	0.913276
P04179	SOD2	SCLA2	SCLA2b	Toza	7	-1.03935	0.0366645	0.405695	0.360547	NA
P29317	EPHA2	SCLA2	SCLA2b	Toza	7	-1.08576	0.0366753	0.405695	0.342943	1.63798
Q03252	LMNB2	SCLA2	SCLA2b	Toza	7	-1.01799	0.0367116	0.405695	0.350176	1.97135
Q9UL25	RAB21	SCLA2	SCLA2b	Toza	7	-0.735543	0.0368021	0.405695	0.249172	1.07966
Q96LL9	DNAJC30	SCLA2	SCLA2b	Toza	7	-0.809589	0.0368668	0.405695	0.231781	0.321313
Q9NW82	WDR70	SCLA2	SCLA2b	Toza	7	0.489645	0.0372969	0.405695	0.14613	NA
Q96KP4	CNDP2	SCLA2	SCLA2b	Toza	7	-0.575777	0.0375613	0.405695	0.202996	-0.0737599
Q9UHQ1	NARF	SCLA2	SCLA2b	Toza	7	-0.769346	0.0376514	0.405695	0.260633	0.121821
P48444	ARCN1	SCLA2	SCLA2b	Toza	7	-0.655948	0.0379097	0.405695	0.228677	0.995277
O95292	VAPB	SCLA2	SCLA2b	Toza	7	-0.630424	0.0380056	0.405695	0.224759	1.1482
P54920	NAPA	SCLA2	SCLA2b	Toza	7	-0.707522	0.0380412	0.405695	0.239004	0.655864
Q9UPU9	SAMD4A	SCLA2	SCLA2b	Toza	7	-0.669	0.038276	0.405695	0.223153	NA
P05556	ITGB1	SCLA2	SCLA2b	Toza	7	-1.41104	0.0383111	0.405695	0.475367	1.93773
Q86UL3	GPAT4	SCLA2	SCLA2b	Toza	7	-0.769128	0.0385089	0.405695	0.248558	-0.452578
P02792	FTL	SCLA2	SCLA2b	Toza	7	-1.06471	0.038825	0.405695	0.366874	1.23692
Q9BZH6	WDR11	SCLA2	SCLA2b	Toza	7	-0.867985	0.0391397	0.405695	0.193415	NA
P21589	NT5E	SCLA2	SCLA2b	Toza	7	-1.22999	0.0391412	0.405695	0.430014	1.19218
P12956	XRCC6	SCLA2	SCLA2b	Toza	7	-0.729755	0.0391554	0.405695	0.233122	0.464088
Q07954	LRP1	SCLA2	SCLA2b	Toza	7	-1.15252	0.039249	0.405695	0.403143	NA
P14314	PRKCSH	SCLA2	SCLA2b	Toza	7	-2.27277	0.0392638	0.405695	0.675314	2.82305
Q9UNN5	FAF1	SCLA2	SCLA2b	Toza	7	-0.733946	0.0397615	0.405695	0.257911	NA
Q9H0D6	XRN2	SCLA2	SCLA2b	Toza	7	-0.837337	0.0400114	0.405695	0.299803	0.331904
P09874	PARP1	SCLA2	SCLA2b	Toza	7	-0.902968	0.0400247	0.405695	0.279168	0.62587
Q9Y265	RUVBL1	SCLA2	SCLA2b	Toza	7	-0.808703	0.0400539	0.405695	0.29118	0.587682
Q9H6R4	NOL6	SCLA2	SCLA2b	Toza	7	-0.651683	0.0401729	0.405695	0.236559	0.71976
Q9UHD1	CHORDC1	SCLA2	SCLA2b	Toza	7	-0.725563	0.040513	0.405695	0.25258	1.73182
Q8WVJ2	NUDCD2	SCLA2	SCLA2b	Toza	7	-0.943031	0.0406374	0.405695	0.278304	1.54059
Q15650	TRIP4	SCLA2	SCLA2b	Toza	6	-0.95915	0.0407156	0.405695	0.263457	NA
O43292	GPAA1	SCLA2	SCLA2b	Toza	7	-0.73374	0.0407761	0.405695	0.250841	NA
Q8IXI1	RHOT2	SCLA2	SCLA2b	Toza	7	-0.701924	0.0409475	0.405695	0.255267	1.17242
A8MWD9;P62308	SNRPGP15;SNRPG	SCLA2	SCLA2b	Toza	7	-0.822262	0.0409875	0.405695	0.276087	0.822823
Q01082	SPTBN1	SCLA2	SCLA2b	Toza	7	-1.07917	0.0409896	0.405695	0.341027	1.56811
O94915	FRYL	SCLA2	SCLA2b	Toza	7	-0.597909	0.041131	0.405695	0.218721	-0.831056
P50454	SERPINH1	SCLA2	SCLA2b	Toza	7	-0.969851	0.0415413	0.405695	0.35017	1.63989
P19447	ERCC3	SCLA2	SCLA2b	Toza	7	-0.705757	0.0415585	0.405695	0.232965	NA
Q9C0I1	MTMR12	SCLA2	SCLA2b	Toza	7	0.9857	0.0416446	0.405695	0.349344	NA
P51149	RAB7A	SCLA2	SCLA2b	Toza	7	-0.768669	0.0416845	0.405695	0.245726	0.516745
Q8WWC4	MAIP1	SCLA2	SCLA2b	Toza	7	-0.455325	0.0416897	0.405695	0.162811	0.910174
P00387	CYB5R3	SCLA2	SCLA2b	Toza	7	-0.578034	0.0417758	0.405695	0.211946	0.241237
P82933	MRPS9	SCLA2	SCLA2b	Toza	7	-0.596967	0.0418343	0.405695	0.203157	0.912395
P38117	ETFB	SCLA2	SCLA2b	Toza	7	-0.89402	0.0418377	0.405695	0.315191	1.09859
Q14008	CKAP5	SCLA2	SCLA2b	Toza	7	-0.631644	0.0419493	0.405695	0.215782	0.784146
P49368	CCT3	SCLA2	SCLA2b	Toza	7	-0.842358	0.042017	0.405695	0.285724	0.539536
Q53GS9	USP39	SCLA2	SCLA2b	Toza	7	-0.901659	0.0424894	0.405695	0.332705	NA
P22626	HNRNPA2B1	SCLA2	SCLA2b	Toza	7	-0.592962	0.0427452	0.405695	0.218939	0.0133774
O95470	SGPL1	SCLA2	SCLA2b	Toza	7	-0.788292	0.0432016	0.405695	0.285371	1.27455
Q8IUD2	ERC1	SCLA2	SCLA2b	Toza	7	-0.518487	0.043209	0.405695	0.190931	NA
P07305	H1-0	SCLA2	SCLA2b	Toza	7	0.755745	0.0432273	0.405695	0.268012	-0.516749
Q9BZZ5	API5	SCLA2	SCLA2b	Toza	7	-0.945223	0.0433671	0.405695	0.323058	1.31595
Q9P0M9	MRPL27	SCLA2	SCLA2b	Toza	7	-0.572454	0.0433972	0.405695	0.212094	0.517613
P50991	CCT4	SCLA2	SCLA2b	Toza	7	-0.747138	0.0435821	0.405695	0.266002	0.637639
Q9Y4W6	AFG3L2	SCLA2	SCLA2b	Toza	7	-0.806959	0.0436254	0.405695	0.297196	1.12662
P35268	RPL22	SCLA2	SCLA2b	Toza	7	-0.666728	0.043842	0.405695	0.218713	-0.0329782
P52565	ARHGDIA	SCLA2	SCLA2b	Toza	7	-0.752607	0.0438949	0.405695	0.270588	0.475054
Q9UNK0	STX8	SCLA2	SCLA2b	Toza	7	-0.996698	0.0439815	0.405695	0.227016	0.928843
Q9ULJ3	ZBTB21	SCLA2	SCLA2b	Toza	7	0.859947	0.0441795	0.405695	0.319673	-0.0172825
O96000	NDUFB10	SCLA2	SCLA2b	Toza	7	-0.992364	0.0442959	0.405695	0.298019	NA
P01903	HLA-DRA	SCLA2	SCLA2b	Toza	7	-1.18453	0.0446533	0.405695	0.384027	1.71134
Q96CS3	FAF2	SCLA2	SCLA2b	Toza	7	-0.771227	0.0447222	0.405695	0.289606	0.286962
O75448	MED24	SCLA2	SCLA2b	Toza	7	-0.745972	0.0447822	0.405695	0.261234	0.735056
P55884	EIF3B	SCLA2	SCLA2b	Toza	7	-0.575126	0.044832	0.405695	0.177016	1.40717
P43490	NAMPT	SCLA2	SCLA2b	Toza	7	-0.589092	0.0450114	0.405695	0.218867	0.584529
Q8WV74	NUDT8	SCLA2	SCLA2b	Toza	7	-1.91206	0.045039	0.405695	0.579317	0.717677
Q9NUI1	DECR2	SCLA2	SCLA2b	Toza	7	-0.915466	0.0450536	0.405695	0.288872	-0.27151
Q6YN16	HSDL2	SCLA2	SCLA2b	Toza	7	-0.720646	0.0458658	0.405695	0.255174	0.416975
Q02809	PLOD1	SCLA2	SCLA2b	Toza	7	-0.713137	0.0458868	0.405695	0.268299	1.32057
Q9H269	VPS16	SCLA2	SCLA2b	Toza	7	-0.767751	0.0459249	0.405695	0.289793	1.54046
Q9H9B4	SFXN1	SCLA2	SCLA2b	Toza	7	-0.751548	0.0459643	0.405695	0.280482	1.23448
Q9Y6I9	TEX264	SCLA2	SCLA2b	Toza	7	-0.43731	0.0459722	0.405695	0.165256	0.818617
P29692	EEF1D	SCLA2	SCLA2b	Toza	7	-0.742639	0.0460469	0.405695	0.281274	0.981456
P15153	RAC2	SCLA2	SCLA2b	Toza	7	-1.2962	0.0462113	0.405695	0.487829	NA
Q8WUA4	GTF3C2	SCLA2	SCLA2b	Toza	7	-0.4639	0.046318	0.405695	0.161894	0.950078
Q13045	FLII	SCLA2	SCLA2b	Toza	7	-0.718277	0.04632	0.405695	0.223041	0.676034
P38919	EIF4A3	SCLA2	SCLA2b	Toza	7	-0.842401	0.0464842	0.405695	0.295666	0.685403
O43795	MYO1B	SCLA2	SCLA2b	Toza	7	-0.83156	0.0465278	0.405695	0.265355	0.634573
Q96C19	EFHD2	SCLA2	SCLA2b	Toza	7	0.475315	0.0465442	0.405695	0.149588	-0.345833
Q75QN2	INTS8	SCLA2	SCLA2b	Toza	6	-0.654896	0.0465468	0.405695	0.219713	0.150312
Q92905	COPS5	SCLA2	SCLA2b	Toza	7	-0.734329	0.0466747	0.405695	0.254605	NA
P28838	LAP3	SCLA2	SCLA2b	Toza	7	-0.814501	0.0467942	0.405695	0.281392	1.37651
P61964	WDR5	SCLA2	SCLA2b	Toza	7	-1.0596	0.0468601	0.405695	0.403062	1.69268
Q8IXQ6	PARP9	SCLA2	SCLA2b	Toza	7	-0.668383	0.0469377	0.405695	0.218524	NA
Q15046	KARS1	SCLA2	SCLA2b	Toza	7	-0.605505	0.0470284	0.405695	0.219662	0.995723
P23786	CPT2	SCLA2	SCLA2b	Toza	7	-0.675061	0.047142	0.405695	0.255802	NA
Q9Y678	COPG1	SCLA2	SCLA2b	Toza	7	-0.660443	0.047218	0.405695	0.2116	0.323219
P19784	CSNK2A2	SCLA2	SCLA2b	Toza	7	-0.377259	0.047539	0.405695	0.143145	0.0442643
Q9H2M9	RAB3GAP2	SCLA2	SCLA2b	Toza	7	-0.59183	0.0475904	0.405695	0.212526	-0.203113
O15020	SPTBN2	SCLA2	SCLA2b	Toza	7	-2.17013	0.0477706	0.405695	0.53958	NA
P46459	NSF	SCLA2	SCLA2b	Toza	7	-0.777545	0.0478083	0.405695	0.261147	1.22146
O43504	LAMTOR5	SCLA2	SCLA2b	Toza	7	-1.12614	0.0478766	0.405695	0.422471	1.76961
Q6PIU2	NCEH1	SCLA2	SCLA2b	Toza	7	-0.486985	0.0480154	0.405695	0.186186	-1.08774
P06865	HEXA	SCLA2	SCLA2b	Toza	7	-0.99658	0.0480569	0.405695	0.382377	NA
Q08211	DHX9	SCLA2	SCLA2b	Toza	7	-0.808988	0.0482591	0.405695	0.305784	0.40083
P21281	ATP6V1B2	SCLA2	SCLA2b	Toza	7	-0.808072	0.0483107	0.405695	0.255842	0.957065
Q9UBE0	SAE1	SCLA2	SCLA2b	Toza	7	-0.723102	0.0484218	0.405695	0.225662	1.20346
Q92947	GCDH	SCLA2	SCLA2b	Toza	7	-0.723147	0.0484631	0.405695	0.276195	NA
Q99459	CDC5L	SCLA2	SCLA2b	Toza	7	-0.821964	0.0484909	0.405695	0.289487	1.72941
Q9BV38	WDR18	SCLA2	SCLA2b	Toza	7	-0.815829	0.0487683	0.405695	0.298938	1.72588
P62140	PPP1CB	SCLA2	SCLA2b	Toza	7	-0.617774	0.0488475	0.405695	0.238328	0.348735
Q5T440	IBA57	SCLA2	SCLA2b	Toza	7	-0.681383	0.0488513	0.405695	0.261687	0.564923
P62910	RPL32	SCLA2	SCLA2b	Toza	7	0.352755	0.0488687	0.405695	0.134498	-0.473271
Q9H0A0	NAT10	SCLA2	SCLA2b	Toza	7	-0.719349	0.0491175	0.405695	0.227723	0.570919
P25789	PSMA4	SCLA2	SCLA2b	Toza	7	-1.02146	0.0497896	0.405695	0.393496	1.75723
Q9Y3I0	RTCB	SCLA2	SCLA2b	Toza	7	-0.647105	0.0499012	0.405695	0.227258	1.63748
Q05655	PRKCD	SCLA2	SCLA2b	Toza	7	-1.211	0.0501749	0.405695	0.343917	NA
Q9NV31	IMP3	SCLA2	SCLA2b	Toza	7	-0.655371	0.0503284	0.405695	0.254059	1.22004
P17987	TCP1	SCLA2	SCLA2b	Toza	7	-0.667719	0.050447	0.405695	0.236617	0.53811
Q06265	EXOSC9	SCLA2	SCLA2b	Toza	7	-0.728763	0.0506002	0.405695	0.284263	1.15836
O94776	MTA2	SCLA2	SCLA2b	Toza	7	-0.674601	0.0506838	0.405695	0.243562	1.49964
P60900	PSMA6	SCLA2	SCLA2b	Toza	7	-0.799864	0.0507658	0.405695	0.300556	0.492244
P62304	SNRPE	SCLA2	SCLA2b	Toza	7	-0.668599	0.0508106	0.405695	0.222704	0.204272
Q00839	HNRNPU	SCLA2	SCLA2b	Toza	7	-0.679677	0.0508407	0.405695	0.263858	0.629513
P61160	ACTR2	SCLA2	SCLA2b	Toza	7	-0.818162	0.0508431	0.405695	0.303986	0.322481
Q8NI36	WDR36	SCLA2	SCLA2b	Toza	7	-0.611994	0.0510686	0.405695	0.238582	1.02976
Q9Y394	DHRS7	SCLA2	SCLA2b	Toza	7	-0.818746	0.051453	0.405695	0.321454	1.02826
Q9ULP9	TBC1D24	SCLA2	SCLA2b	Toza	7	-0.967521	0.0517609	0.405695	0.348082	1.01847
P13861	PRKAR2A	SCLA2	SCLA2b	Toza	7	-0.728329	0.0518822	0.405695	0.282847	1.58287
P30154	PPP2R1B	SCLA2	SCLA2b	Toza	6	-1.49324	0.0519468	0.405695	0.44025	2.43317
P34897	SHMT2	SCLA2	SCLA2b	Toza	7	-0.93186	0.0519488	0.405695	0.341092	0.906754
O95476	CTDNEP1	SCLA2	SCLA2b	Toza	7	-0.439047	0.0519524	0.405695	0.157161	0.402305
Q12769	NUP160	SCLA2	SCLA2b	Toza	7	-0.52893	0.052027	0.405695	0.205154	0.740621
Q9H0U4	RAB1B	SCLA2	SCLA2b	Toza	7	-0.806913	0.0521049	0.405695	0.318083	0.406433
O43707	ACTN4	SCLA2	SCLA2b	Toza	7	-1.16174	0.0521592	0.405695	0.456024	0.738612
Q9Y4L1	HYOU1	SCLA2	SCLA2b	Toza	7	-1.26802	0.0526244	0.405695	0.450629	NA
Q96RP9	GFM1	SCLA2	SCLA2b	Toza	7	-0.838485	0.0527635	0.405695	0.274576	1.60871
Q8IX12	CCAR1	SCLA2	SCLA2b	Toza	7	-0.816361	0.0529589	0.405695	0.303785	1.48792
Q14974	KPNB1	SCLA2	SCLA2b	Toza	7	-0.870804	0.0530019	0.405695	0.339414	0.371198
Q8TBC4	UBA3	SCLA2	SCLA2b	Toza	7	-0.655366	0.0530269	0.405695	0.227474	1.58236
O15269	SPTLC1	SCLA2	SCLA2b	Toza	7	-0.351989	0.0533322	0.405695	0.11756	0.038664
Q9UBB9	TFIP11	SCLA2	SCLA2b	Toza	7	-1.05012	0.0535155	0.405695	0.377142	0.806889
O43324	EEF1E1	SCLA2	SCLA2b	Toza	7	-0.662563	0.05358	0.405695	0.250853	NA
Q9Y450	HBS1L	SCLA2	SCLA2b	Toza	6	-0.998785	0.0536591	0.405695	0.329657	0.869503
P10644	PRKAR1A	SCLA2	SCLA2b	Toza	7	-0.485287	0.0536962	0.405695	0.168089	0.340658
P46776	RPL27A	SCLA2	SCLA2b	Toza	7	0.435263	0.0537256	0.405695	0.173292	-0.569872
Q15691	MAPRE1	SCLA2	SCLA2b	Toza	8	-1.30038	0.053813	0.405695	0.51863	1.7459
P07954	FH	SCLA2	SCLA2b	Toza	7	-0.767968	0.0538398	0.405695	0.303536	1.41426
Q5T4S7	UBR4	SCLA2	SCLA2b	Toza	7	-0.490041	0.0538509	0.405695	0.179753	1.5251
P35998	PSMC2	SCLA2	SCLA2b	Toza	7	-0.682204	0.0538599	0.405695	0.263755	0.891977
O43684	BUB3	SCLA2	SCLA2b	Toza	7	-0.676881	0.0543964	0.405695	0.240382	0.409193
P41091	EIF2S3	SCLA2	SCLA2b	Toza	7	-0.869038	0.0544627	0.405695	0.337096	1.00613
P35221	CTNNA1	SCLA2	SCLA2b	Toza	7	-0.872505	0.0545649	0.405695	0.287029	0.922857
P01889	HLA-B	SCLA2	SCLA2b	Toza	7	-0.613243	0.0546555	0.405695	0.24553	0.631773
P13196	ALAS1	SCLA2	SCLA2b	Toza	7	0.64454	0.054863	0.405695	0.216603	NA
P51572	BCAP31	SCLA2	SCLA2b	Toza	7	-0.663117	0.0549538	0.405695	0.263787	1.18192
P43243	MATR3	SCLA2	SCLA2b	Toza	7	-0.688356	0.0550997	0.405695	0.242561	0.553861
Q7Z3D6	DGLUCY	SCLA2	SCLA2b	Toza	7	-0.515953	0.0553319	0.405695	0.194264	NA
P17301	ITGA2	SCLA2	SCLA2b	Toza	7	-0.933061	0.0553877	0.405695	0.365237	NA
P33176	KIF5B	SCLA2	SCLA2b	Toza	7	-0.441586	0.0555255	0.405695	0.160951	0.841201
Q12797	ASPH	SCLA2	SCLA2b	Toza	7	-1.09393	0.0555406	0.405695	0.433344	NA
Q16666	IFI16	SCLA2	SCLA2b	Toza	7	-0.664537	0.0555469	0.405695	0.225042	0.471266
A3KMH1	VWA8	SCLA2	SCLA2b	Toza	7	-0.672077	0.0556879	0.405695	0.260483	NA
O60763	USO1	SCLA2	SCLA2b	Toza	7	-0.722639	0.0557314	0.405695	0.273193	0.522819
Q15029	EFTUD2	SCLA2	SCLA2b	Toza	7	-0.796654	0.0557828	0.405695	0.303049	0.537994
O75643	SNRNP200	SCLA2	SCLA2b	Toza	7	-0.964465	0.0558393	0.405695	0.387919	0.875165
Q9H553	ALG2	SCLA2	SCLA2b	Toza	7	-0.554914	0.0558837	0.405695	0.197618	-1.2452
Q6NYC1	JMJD6	SCLA2	SCLA2b	Toza	7	-0.409013	0.0558967	0.405695	0.163025	1.11549
Q5T653	MRPL2	SCLA2	SCLA2b	Toza	7	-0.979813	0.0559051	0.405695	0.379739	1.29465
P08758	ANXA5	SCLA2	SCLA2b	Toza	7	-0.86537	0.0562134	0.405695	0.332945	1.3501
P11717	IGF2R	SCLA2	SCLA2b	Toza	7	-1.15107	0.056282	0.405695	0.453045	0.606761
Q07021	C1QBP	SCLA2	SCLA2b	Toza	7	-0.931502	0.0564681	0.405695	0.309084	0.640127
Q9NZI8	IGF2BP1	SCLA2	SCLA2b	Toza	7	-0.87366	0.0565151	0.405695	0.326004	1.05425
Q9NQC3	RTN4	SCLA2	SCLA2b	Toza	8	-6.32445	0.0565829	0.405695	2.10947	3.20206
Q9NP72	RAB18	SCLA2	SCLA2b	Toza	7	-0.728419	0.0566658	0.405695	0.26583	1.48948
Q5JTV8	TOR1AIP1	SCLA2	SCLA2b	Toza	7	-1.22745	0.0567025	0.405695	0.462071	NA
O14818	PSMA7	SCLA2	SCLA2b	Toza	7	-0.673423	0.0567084	0.405695	0.268149	0.415775
Q96RR4	CAMKK2	SCLA2	SCLA2b	Toza	7	1.17735	0.0567852	0.405695	0.444395	-0.108344
P55084	HADHB	SCLA2	SCLA2b	Toza	7	-0.572017	0.0568019	0.405695	0.196963	-0.120482
P46779	RPL28	SCLA2	SCLA2b	Toza	7	-0.591247	0.0568186	0.405695	0.177895	0.551667
Q8TB37	NUBPL	SCLA2	SCLA2b	Toza	7	-1.03468	0.0570667	0.405695	0.369336	NA
Q9GZN1	ACTR6	SCLA2	SCLA2b	Toza	6	-1.07434	0.0572178	0.405695	0.402806	NA
Q10567	AP1B1	SCLA2	SCLA2b	Toza	7	-0.858384	0.0572189	0.405695	0.322913	1.18784
Q16531	DDB1	SCLA2	SCLA2b	Toza	7	-0.824261	0.0575521	0.405695	0.275832	0.362668
Q15738	NSDHL	SCLA2	SCLA2b	Toza	7	-1.00276	0.0575987	0.405695	0.377504	1.47455
Q92900	UPF1	SCLA2	SCLA2b	Toza	7	-0.657879	0.0576023	0.405695	0.232091	1.23928
P07339	CTSD	SCLA2	SCLA2b	Toza	7	-1.15055	0.0576227	0.405695	0.375707	0.735129
Q9Y5R4	HEMK1	SCLA2	SCLA2b	Toza	7	-0.598569	0.0576397	0.405695	0.18643	NA
Q9BQE4	SELENOS	SCLA2	SCLA2b	Toza	7	-1.65305	0.0577551	0.405695	0.483616	1.21447
Q96EY7	PTCD3	SCLA2	SCLA2b	Toza	7	-0.574362	0.0579189	0.405695	0.198814	NA
P50995	ANXA11	SCLA2	SCLA2b	Toza	7	0.374516	0.0579761	0.405695	0.152706	-0.383427
P07099	EPHX1	SCLA2	SCLA2b	Toza	6	-1.56249	0.0582047	0.405695	0.438936	NA
O43395	PRPF3	SCLA2	SCLA2b	Toza	7	-1.62939	0.0582182	0.405695	0.544284	2.13595
P02786	TFRC	SCLA2	SCLA2b	Toza	7	-1.44672	0.0582663	0.405695	0.56395	1.24903
Q08380	LGALS3BP	SCLA2	SCLA2b	Toza	7	-0.729541	0.0583008	0.405695	0.268734	NA
Q92616	GCN1	SCLA2	SCLA2b	Toza	7	-0.499415	0.0583085	0.405695	0.203357	-0.401337
Q8WYP5	AHCTF1	SCLA2	SCLA2b	Toza	7	-0.584234	0.0584433	0.405695	0.238918	1.14676
P49257	LMAN1	SCLA2	SCLA2b	Toza	7	-1.2117	0.0586027	0.405695	0.485509	2.19638
Q9BYD3	MRPL4	SCLA2	SCLA2b	Toza	7	-0.589745	0.0586321	0.405695	0.241422	NA
P35240	NF2	SCLA2	SCLA2b	Toza	7	-0.779517	0.05864	0.405695	0.317503	NA
P08708	RPS17	SCLA2	SCLA2b	Toza	7	-0.753161	0.0587529	0.405695	0.308699	1.07324
O75534	CSDE1	SCLA2	SCLA2b	Toza	7	-0.555459	0.058866	0.405695	0.227216	1.14266
P84095	RHOG	SCLA2	SCLA2b	Toza	7	-0.861408	0.0589812	0.405695	0.339188	0.416854
Q8N163	CCAR2	SCLA2	SCLA2b	Toza	7	-0.498319	0.0590031	0.405695	0.204374	0.0996719
Q9BZK7	TBL1XR1	SCLA2	SCLA2b	Toza	7	-0.743606	0.0591366	0.405695	0.30559	0.670079
Q92665	MRPS31	SCLA2	SCLA2b	Toza	7	-1.35127	0.0592323	0.405695	0.408379	NA
P48147	PREP	SCLA2	SCLA2b	Toza	7	-0.50424	0.0592514	0.405695	0.1908	NA
O15321	TM9SF1	SCLA2	SCLA2b	Toza	7	-0.727245	0.0592857	0.405695	0.29503	NA
Q9UBU9	NXF1	SCLA2	SCLA2b	Toza	7	-1.08211	0.0595267	0.405695	0.403865	0.819887
O14964	HGS	SCLA2	SCLA2b	Toza	7	-0.944742	0.0597284	0.405695	0.374689	1.28738
O94925	GLS	SCLA2	SCLA2b	Toza	7	-0.39442	0.0598533	0.405695	0.162337	0.201299
O60264	SMARCA5	SCLA2	SCLA2b	Toza	7	-0.806987	0.0598864	0.405695	0.284338	0.909768
P29401	TKT	SCLA2	SCLA2b	Toza	7	-0.703863	0.060011	0.405695	0.266667	0.261934
P46777	RPL5	SCLA2	SCLA2b	Toza	7	-0.833311	0.0601832	0.405695	0.340507	1.55462
O43747	AP1G1	SCLA2	SCLA2b	Toza	7	-0.410872	0.0604686	0.405695	0.149166	1.38277
Q12792	TWF1	SCLA2	SCLA2b	Toza	7	-0.808061	0.0605046	0.405695	0.269702	0.868486
Q99661	KIF2C	SCLA2	SCLA2b	Toza	7	-0.904098	0.0605314	0.405695	0.359381	0.959189
P61923	COPZ1	SCLA2	SCLA2b	Toza	7	-0.799371	0.0605744	0.405695	0.324357	NA
Q15233	NONO	SCLA2	SCLA2b	Toza	7	-0.527758	0.0605845	0.405695	0.216259	0.592276
Q1KMD3	HNRNPUL2	SCLA2	SCLA2b	Toza	7	-0.710155	0.0607983	0.405695	0.286319	1.20531
Q15418	RPS6KA1	SCLA2	SCLA2b	Toza	7	-0.813027	0.0608322	0.405695	0.285263	0.779518
P25786	PSMA1	SCLA2	SCLA2b	Toza	7	-0.750019	0.0608701	0.405695	0.311137	0.390672
P09104	ENO2	SCLA2	SCLA2b	Toza	7	-0.730113	0.0610388	0.405695	0.229684	0.955452
Q12802	AKAP13	SCLA2	SCLA2b	Toza	7	0.508158	0.061068	0.405695	0.163506	NA
Q9BTZ2	DHRS4	SCLA2	SCLA2b	Toza	7	-0.611384	0.0611046	0.405695	0.252255	NA
Q86XP3	DDX42	SCLA2	SCLA2b	Toza	7	-0.80757	0.0611353	0.405695	0.335055	1.42124
P23246	SFPQ	SCLA2	SCLA2b	Toza	7	-0.791737	0.0612807	0.405734	0.274172	0.691914
A1L020	MEX3A	SCLA2	SCLA2b	Toza	7	0.509203	0.061502	0.405734	0.211509	NA
P23396	RPS3	SCLA2	SCLA2b	Toza	7	-0.602628	0.0618201	0.405734	0.221524	0.444712
Q13610	PWP1	SCLA2	SCLA2b	Toza	7	-0.65992	0.061847	0.405734	0.266658	NA
P61619	SEC61A1	SCLA2	SCLA2b	Toza	7	-0.706072	0.0618935	0.405734	0.276627	0.337153
Q96J01	THOC3	SCLA2	SCLA2b	Toza	7	-0.529526	0.061943	0.405734	0.212376	1.47375
Q6P2Q9	PRPF8	SCLA2	SCLA2b	Toza	8	-0.741488	0.0620475	0.405734	0.317943	0.680381
Q96C86	DCPS	SCLA2	SCLA2b	Toza	7	-0.491277	0.0620783	0.405734	0.200511	NA
Q9P2R3	ANKFY1	SCLA2	SCLA2b	Toza	7	-0.580717	0.0623077	0.405864	0.239246	NA
P78524	DENND2B	SCLA2	SCLA2b	Toza	7	-0.805645	0.0623931	0.405864	0.253624	NA
O15121	DEGS1	SCLA2	SCLA2b	Toza	7	-0.43171	0.0625346	0.405864	0.179696	0.212361
P62258	YWHAE	SCLA2	SCLA2b	Toza	7	-0.613174	0.0626093	0.405864	0.256837	0.258067
Q9Y4P3	TBL2	SCLA2	SCLA2b	Toza	7	-0.589487	0.0627586	0.405864	0.244933	0.229761
P30046	DDT	SCLA2	SCLA2b	Toza	7	-0.877198	0.0628011	0.405864	0.267362	0.534313
P54687	BCAT1	SCLA2	SCLA2b	Toza	7	-0.923822	0.0629694	0.406194	0.310701	1.39187
P53396	ACLY	SCLA2	SCLA2b	Toza	7	-0.570825	0.0634343	0.408432	0.23142	0.442059
Q9Y5M8	SRPRB	SCLA2	SCLA2b	Toza	7	-0.85213	0.0635722	0.408561	0.348079	0.826008
Q12874	SF3A3	SCLA2	SCLA2b	Toza	7	-0.558246	0.0640045	0.410497	0.202714	0.779961
O15460	P4HA2	SCLA2	SCLA2b	Toza	7	-0.821373	0.0641254	0.410497	0.319675	0.81596
Q96A65	EXOC4	SCLA2	SCLA2b	Toza	7	-0.486828	0.0642291	0.410497	0.194246	0.864742
P16615	ATP2A2	SCLA2	SCLA2b	Toza	7	-0.86278	0.0645966	0.412086	0.245838	-0.497404
P35226	BMI1	SCLA2	SCLA2b	Toza	7	-0.630997	0.064782	0.412509	0.203953	2.04127
P29992	GNA11	SCLA2	SCLA2b	Toza	7	-0.952661	0.0649438	0.412681	0.402488	NA
Q7Z2W9	MRPL21	SCLA2	SCLA2b	Toza	7	-1.0974	0.0650473	0.412681	0.38034	1.89162
O43237	DYNC1LI2	SCLA2	SCLA2b	Toza	7	-0.390246	0.0652057	0.412887	0.165716	0.461435
P30040	ERP29	SCLA2	SCLA2b	Toza	7	-0.725312	0.0653511	0.412887	0.304039	0.554562
Q9BYD1	MRPL13	SCLA2	SCLA2b	Toza	7	-0.832904	0.0654373	0.412887	0.320607	1.4581
P07195	LDHB	SCLA2	SCLA2b	Toza	7	-0.624832	0.0659592	0.414949	0.222298	0.391781
Q96BR5	COA7	SCLA2	SCLA2b	Toza	7	-1.45171	0.0669368	0.414949	0.509002	NA
P40939	HADHA	SCLA2	SCLA2b	Toza	7	-0.794008	0.066966	0.414949	0.319501	0.637953
P30084	ECHS1	SCLA2	SCLA2b	Toza	7	-0.709641	0.0669681	0.414949	0.295629	0.26309
Q9UKM9	RALY	SCLA2	SCLA2b	Toza	7	-0.732818	0.0671023	0.414949	0.312614	0.820971
Q969X5	ERGIC1	SCLA2	SCLA2b	Toza	7	-0.694169	0.0671083	0.414949	0.290766	0.691332
Q9Y3C6	PPIL1	SCLA2	SCLA2b	Toza	7	-0.948123	0.0671675	0.414949	0.400907	1.37068
Q15075	EEA1	SCLA2	SCLA2b	Toza	7	-1.16035	0.0671726	0.414949	0.445146	NA
P13716	ALAD	SCLA2	SCLA2b	Toza	7	0.873243	0.0675308	0.414949	0.367238	NA
Q9H9P8	L2HGDH	SCLA2	SCLA2b	Toza	7	-0.450441	0.0678365	0.414949	0.18331	NA
O43809	NUDT21	SCLA2	SCLA2b	Toza	7	-0.628545	0.0681377	0.414949	0.257489	0.986877
P50281	MMP14	SCLA2	SCLA2b	Toza	7	-0.49474	0.068164	0.414949	0.205259	0.623393
P22570	FDXR	SCLA2	SCLA2b	Toza	7	-0.88572	0.0681645	0.414949	0.347478	-1.07981
P10155	RO60	SCLA2	SCLA2b	Toza	8	-1.3031	0.0682899	0.414949	0.538665	1.41466
Q9Y2P8	RCL1	SCLA2	SCLA2b	Toza	7	-0.724275	0.0684435	0.414949	0.283939	1.29826
Q14699	RFTN1	SCLA2	SCLA2b	Toza	7	-0.549317	0.0685162	0.414949	0.232779	0.617469
Q9NZM1	MYOF	SCLA2	SCLA2b	Toza	7	-0.88064	0.0686094	0.414949	0.377072	0.589372
Q96F86	EDC3	SCLA2	SCLA2b	Toza	7	0.401219	0.0686194	0.414949	0.157163	-0.819556
Q96B26	EXOSC8	SCLA2	SCLA2b	Toza	7	-0.553326	0.0686645	0.414949	0.206891	1.13099
P22033	MMUT	SCLA2	SCLA2b	Toza	7	-0.47045	0.0687754	0.414949	0.173714	NA
Q13308	PTK7	SCLA2	SCLA2b	Toza	7	-0.85783	0.0687789	0.414949	0.371093	NA
O14735	CDIPT	SCLA2	SCLA2b	Toza	7	-0.807139	0.0688078	0.414949	0.311546	0.363968
Q9UM22	EPDR1	SCLA2	SCLA2b	Toza	7	-1.12836	0.0688513	0.414949	0.470326	NA
P13489	RNH1	SCLA2	SCLA2b	Toza	7	-0.738952	0.0688731	0.414949	0.281157	0.315537
Q9BX68	HINT2	SCLA2	SCLA2b	Toza	7	-0.57801	0.0691975	0.414949	0.249775	NA
Q6NVY1	HIBCH	SCLA2	SCLA2b	Toza	7	-0.689422	0.0693651	0.414949	0.256189	0.78446
P29144	TPP2	SCLA2	SCLA2b	Toza	7	-0.534675	0.0694776	0.414949	0.206379	0.820211
P27694	RPA1	SCLA2	SCLA2b	Toza	7	-0.7095	0.0695542	0.414949	0.279361	1.17857
P61254	RPL26	SCLA2	SCLA2b	Toza	7	0.71796	0.0696644	0.414949	0.231912	-0.871783
P04406	GAPDH	SCLA2	SCLA2b	Toza	7	-0.638677	0.0697043	0.414949	0.268769	0.225924
O00567	NOP56	SCLA2	SCLA2b	Toza	7	-0.608277	0.0697373	0.414949	0.256069	0.463848
P43121	MCAM	SCLA2	SCLA2b	Toza	7	-0.653012	0.0697583	0.414949	0.283438	0.479372
P51398	DAP3	SCLA2	SCLA2b	Toza	7	-0.588292	0.0698142	0.414949	0.252766	0.639905
Q96PK6	RBM14	SCLA2	SCLA2b	Toza	7	-0.729619	0.0698409	0.414949	0.280908	0.720994
Q92878	RAD50	SCLA2	SCLA2b	Toza	7	-0.695921	0.0699845	0.414949	0.301652	0.427576
P34932	HSPA4	SCLA2	SCLA2b	Toza	7	-0.71437	0.0701091	0.414949	0.30387	0.453388
P55795	HNRNPH2	SCLA2	SCLA2b	Toza	7	-0.523793	0.0702821	0.414949	0.203599	0.321826
Q9UJ68	MSRA	SCLA2	SCLA2b	Toza	7	-1.08441	0.0703162	0.414949	0.3623	1.31113
O95571	ETHE1	SCLA2	SCLA2b	Toza	7	-0.653017	0.0707789	0.415913	0.279809	1.43089
O75369	FLNB	SCLA2	SCLA2b	Toza	7	-0.829568	0.0710054	0.415913	0.345665	0.694812
Q04721	NOTCH2	SCLA2	SCLA2b	Toza	7	-0.514692	0.071288	0.415913	0.221149	NA
P46939	UTRN	SCLA2	SCLA2b	Toza	7	-0.735141	0.0713622	0.415913	0.28095	0.796324
P09622	DLD	SCLA2	SCLA2b	Toza	7	-0.862155	0.0713624	0.415913	0.355918	0.672558
Q9BSJ2	TUBGCP2	SCLA2	SCLA2b	Toza	7	-0.286289	0.0713719	0.415913	0.113256	0.37389
Q9P260	RELCH	SCLA2	SCLA2b	Toza	6	-1.36862	0.0714767	0.415913	0.481823	0.909683
Q6NUK1	SLC25A24	SCLA2	SCLA2b	Toza	7	-0.782247	0.0716232	0.415913	0.338623	1.36237
Q8TAF3	WDR48	SCLA2	SCLA2b	Toza	7	-0.605126	0.0716822	0.415913	0.248912	0.645094
Q15477	SKIC2	SCLA2	SCLA2b	Toza	7	-0.34082	0.0717039	0.415913	0.124871	0.450778
O95168	NDUFB4	SCLA2	SCLA2b	Toza	7	-0.681764	0.071898	0.415913	0.295693	1.15471
P08582	MELTF	SCLA2	SCLA2b	Toza	7	-1.1034	0.0719203	0.415913	0.447102	1.47474
Q99497	PARK7	SCLA2	SCLA2b	Toza	7	-0.617737	0.072087	0.416112	0.270659	1.23256
Q63HN8	RNF213	SCLA2	SCLA2b	Toza	7	-0.542305	0.0722254	0.416112	0.230916	-0.523369
P26639	TARS1	SCLA2	SCLA2b	Toza	7	-0.669797	0.0724791	0.416112	0.264804	0.570416
Q13813	SPTAN1	SCLA2	SCLA2b	Toza	7	-0.926569	0.0729457	0.416112	0.363006	1.16607
Q8NEV4	MYO3A	SCLA2	SCLA2b	Toza	7	-0.326768	0.0730439	0.416112	0.129767	0.881363
O00264	PGRMC1	SCLA2	SCLA2b	Toza	7	-0.563866	0.0732028	0.416112	0.231831	1.25408
Q96TA1	NIBAN2	SCLA2	SCLA2b	Toza	7	-0.681814	0.0734556	0.416112	0.297721	0.688871
Q9NR30	DDX21	SCLA2	SCLA2b	Toza	7	-0.77774	0.0735594	0.416112	0.33039	0.622959
Q8WVM8	SCFD1	SCLA2	SCLA2b	Toza	7	-0.817882	0.0738152	0.416112	0.324365	-1.01575
Q8NI60	COQ8A	SCLA2	SCLA2b	Toza	7	1.2046	0.073842	0.416112	0.533876	NA
P06744	GPI	SCLA2	SCLA2b	Toza	7	-0.585728	0.0739033	0.416112	0.236286	-0.233282
O00244	ATOX1	SCLA2	SCLA2b	Toza	7	0.797087	0.0739283	0.416112	0.337811	-0.948628
Q9NVS2	MRPS18A	SCLA2	SCLA2b	Toza	7	-0.9938	0.0739736	0.416112	0.418595	1.18098
Q9P2I0	CPSF2	SCLA2	SCLA2b	Toza	7	-0.695276	0.0739899	0.416112	0.300734	0.942541
P78357	CNTNAP1	SCLA2	SCLA2b	Toza	7	-0.918484	0.074044	0.416112	0.347651	NA
Q6T4R5	NHS	SCLA2	SCLA2b	Toza	7	0.46312	0.0740885	0.416112	0.205482	-0.346078
Q86U90	YRDC	SCLA2	SCLA2b	Toza	7	-0.452281	0.0742744	0.416112	0.143415	NA
Q14142	TRIM14	SCLA2	SCLA2b	Toza	7	0.50934	0.0745054	0.416112	0.225039	NA
Q9BQ39	DDX50	SCLA2	SCLA2b	Toza	7	-0.611068	0.0745563	0.416112	0.262216	0.898915
P28331	NDUFS1	SCLA2	SCLA2b	Toza	7	-0.822532	0.0749367	0.416112	0.321512	1.37575
O75607	NPM3	SCLA2	SCLA2b	Toza	7	-1.23645	0.0749597	0.416112	0.391582	NA
O60684	KPNA6	SCLA2	SCLA2b	Toza	7	-0.751562	0.0750152	0.416112	0.219197	0.134241
Q13586	STIM1	SCLA2	SCLA2b	Toza	7	-0.780224	0.0750427	0.416112	0.297973	NA
P04439	HLA-A	SCLA2	SCLA2b	Toza	7	-0.596625	0.075169	0.416112	0.265513	0.131489
Q96QA5	GSDMA	SCLA2	SCLA2b	Toza	6	1.16886	0.0751934	0.416112	0.486252	-1.86012
Q14195	DPYSL3	SCLA2	SCLA2b	Toza	7	-0.566751	0.0753573	0.416112	0.206438	0.799046
P35613	BSG	SCLA2	SCLA2b	Toza	7	-1.37043	0.0753639	0.416112	0.600249	1.11621
Q96AA3	RFT1	SCLA2	SCLA2b	Toza	7	-0.544132	0.0754297	0.416112	0.179821	0.330511
O95202	LETM1	SCLA2	SCLA2b	Toza	7	-1.02463	0.0755246	0.416112	0.457607	NA
P82663	MRPS25	SCLA2	SCLA2b	Toza	7	-0.705092	0.0757636	0.416112	0.2778	NA
Q9H9Y6	POLR1B	SCLA2	SCLA2b	Toza	7	-0.658814	0.0761374	0.416112	0.28386	NA
Q8N5F7	NKAP	SCLA2	SCLA2b	Toza	7	0.567674	0.0762908	0.416112	0.247961	0.0224198
Q15599	NHERF2	SCLA2	SCLA2b	Toza	7	-0.637845	0.076349	0.416112	0.247895	NA
P53675	CLTCL1	SCLA2	SCLA2b	Toza	7	-1.24054	0.0764745	0.416112	0.454815	NA
Q13155	AIMP2	SCLA2	SCLA2b	Toza	6	1.01183	0.0765301	0.416112	0.385711	-1.68528
P35241	RDX	SCLA2	SCLA2b	Toza	7	-0.8811	0.0766351	0.416112	0.395295	1.87545
O76062	TM7SF2	SCLA2	SCLA2b	Toza	7	-1.07249	0.0768866	0.416112	0.415241	NA
P13674	P4HA1	SCLA2	SCLA2b	Toza	7	-0.972835	0.0772618	0.416112	0.421097	NA
Q9GZT3	SLIRP	SCLA2	SCLA2b	Toza	7	-0.801472	0.0773219	0.416112	0.356415	0.984521
Q96I99	SUCLG2	SCLA2	SCLA2b	Toza	7	-0.588682	0.0773301	0.416112	0.259424	0.496889
O60271	SPAG9	SCLA2	SCLA2b	Toza	7	-1.11177	0.0773471	0.416112	0.479023	NA
Q00537	CDK17	SCLA2	SCLA2b	Toza	7	-0.742592	0.0774663	0.416112	0.330781	1.0675
P55036	PSMD4	SCLA2	SCLA2b	Toza	7	-0.758145	0.0774663	0.416112	0.289951	1.43757
P11310	ACADM	SCLA2	SCLA2b	Toza	7	-0.671107	0.0774694	0.416112	0.281281	0.532454
P00505	GOT2	SCLA2	SCLA2b	Toza	7	-0.963091	0.0776548	0.416112	0.392953	0.774174
P26038	MSN	SCLA2	SCLA2b	Toza	7	-0.697492	0.0776652	0.416112	0.298915	2.22872
Q96QK1	VPS35	SCLA2	SCLA2b	Toza	7	-0.685253	0.0777128	0.416112	0.267242	1.4524
Q15785	TOMM34	SCLA2	SCLA2b	Toza	7	-0.522898	0.0777207	0.416112	0.21719	1.03233
Q16181	SEPTIN7	SCLA2	SCLA2b	Toza	7	-0.681542	0.0779793	0.41622	0.307476	1.18782
P84022	SMAD3	SCLA2	SCLA2b	Toza	7	-0.865566	0.0781932	0.41622	0.38632	1.25047
Q9H6V9	LDAH	SCLA2	SCLA2b	Toza	7	-0.963257	0.0782839	0.41622	0.412038	1.49264
Q9P035	HACD3	SCLA2	SCLA2b	Toza	7	-0.705982	0.0786514	0.41622	0.280077	0.624261
Q00403	GTF2B	SCLA2	SCLA2b	Toza	7	-0.675285	0.0789635	0.41622	0.2911	1.04119
Q9UJU6	DBNL	SCLA2	SCLA2b	Toza	7	-0.415984	0.0790076	0.41622	0.179657	0.308949
O95573	ACSL3	SCLA2	SCLA2b	Toza	7	-0.593047	0.0790113	0.41622	0.242582	0.306592
Q86TB9	PATL1	SCLA2	SCLA2b	Toza	7	0.406697	0.0793082	0.41622	0.1678	-0.556886
Q96JJ7	TMX3	SCLA2	SCLA2b	Toza	7	-0.355243	0.0793468	0.41622	0.143398	-0.272414
Q9NUJ1	ABHD10	SCLA2	SCLA2b	Toza	7	-0.752573	0.0795473	0.41622	0.30958	1.77965
P07203	GPX1	SCLA2	SCLA2b	Toza	7	-0.575589	0.0796412	0.41622	0.21778	0.415946
Q04637	EIF4G1	SCLA2	SCLA2b	Toza	7	-0.706274	0.0796514	0.41622	0.317335	0.653228
Q8N8Q8	COX18	SCLA2	SCLA2b	Toza	7	-1.12508	0.0796579	0.41622	0.391424	0.713125
Q6VN20	RANBP10	SCLA2	SCLA2b	Toza	7	-0.339248	0.0796838	0.41622	0.145705	NA
P53701	HCCS	SCLA2	SCLA2b	Toza	7	0.528001	0.0796882	0.41622	0.240494	NA
P54819	AK2	SCLA2	SCLA2b	Toza	7	-0.737117	0.0797407	0.41622	0.283959	1.18465
Q08J23	NSUN2	SCLA2	SCLA2b	Toza	7	-0.485371	0.0798974	0.41622	0.218045	0.12158
Q13740	ALCAM	SCLA2	SCLA2b	Toza	7	-0.581487	0.0800023	0.41622	0.265262	0.745448
P04062	GBA1	SCLA2	SCLA2b	Toza	7	-0.524285	0.0800239	0.41622	0.23923	0.785315
Q14764	MVP	SCLA2	SCLA2b	Toza	7	-0.5324	0.0801906	0.416372	0.223516	1.38396
Q16720	ATP2B3	SCLA2	SCLA2b	Toza	7	-1.26359	0.0802934	0.416372	0.548719	1.53067
Q96EY1	DNAJA3	SCLA2	SCLA2b	Toza	7	-0.808479	0.080557	0.416564	0.338514	NA
Q96B45	BORCS7	SCLA2	SCLA2b	Toza	7	-0.497849	0.080571	0.416564	0.227336	NA
Q9H6R0	DHX33	SCLA2	SCLA2b	Toza	7	-0.69997	0.0812209	0.418106	0.246686	1.12919
O60568	PLOD3	SCLA2	SCLA2b	Toza	7	-0.739238	0.0815818	0.418106	0.339675	1.36439
Q9NRL2	BAZ1A	SCLA2	SCLA2b	Toza	7	-0.506224	0.0817346	0.418106	0.228878	NA
O75251	NDUFS7	SCLA2	SCLA2b	Toza	7	-0.679142	0.0817808	0.418106	0.311382	0.342806
P30622	CLIP1	SCLA2	SCLA2b	Toza	7	-0.591797	0.0818963	0.418106	0.271118	NA
Q8N0V3	RBFA	SCLA2	SCLA2b	Toza	7	-1.06219	0.0820257	0.418106	0.404096	1.06398
Q9NZ45	CISD1	SCLA2	SCLA2b	Toza	7	0.798161	0.0820394	0.418106	0.367043	NA
P22234	PAICS	SCLA2	SCLA2b	Toza	7	-0.480691	0.0820537	0.418106	0.200454	0.494409
Q02978	SLC25A11	SCLA2	SCLA2b	Toza	7	-1.04291	0.08245	0.418106	0.47221	0.699364
P12004	PCNA	SCLA2	SCLA2b	Toza	7	-0.668121	0.082751	0.418106	0.30792	0.304188
Q9NR45	NANS	SCLA2	SCLA2b	Toza	7	-0.527996	0.0829804	0.418106	0.223819	0.790201
Q8TAG9	EXOC6	SCLA2	SCLA2b	Toza	7	-0.778249	0.0830186	0.418106	0.359937	NA
P43155	CRAT	SCLA2	SCLA2b	Toza	7	-0.602332	0.0831062	0.418106	0.268568	NA
Q01085	TIAL1	SCLA2	SCLA2b	Toza	7	-1.10539	0.0831738	0.418106	0.441064	1.81773
O95819	MAP4K4	SCLA2	SCLA2b	Toza	7	-0.537607	0.0832892	0.418106	0.245006	0.717992
P30530	AXL	SCLA2	SCLA2b	Toza	7	-0.437958	0.0832955	0.418106	0.182055	1.43789
Q15020	SART3	SCLA2	SCLA2b	Toza	7	-0.578004	0.0833675	0.418106	0.25918	NA
Q15005	SPCS2	SCLA2	SCLA2b	Toza	7	-0.35453	0.0833804	0.418106	0.162214	0.772715
P61247	RPS3A	SCLA2	SCLA2b	Toza	7	-0.822831	0.0834392	0.418106	0.334663	0.778993
O75396	SEC22B	SCLA2	SCLA2b	Toza	7	-0.604135	0.0834792	0.418106	0.272947	0.769836
Q96HH9	GRAMD2B	SCLA2	SCLA2b	Toza	7	-1.4101	0.0835083	0.418106	0.45832	1.67804
Q8TC12	RDH11	SCLA2	SCLA2b	Toza	7	-0.699702	0.0835246	0.418106	0.281821	0.503322
Q9NQW7	XPNPEP1	SCLA2	SCLA2b	Toza	7	-0.705598	0.0836971	0.418303	0.324954	0.725786
Q8TB61	SLC35B2	SCLA2	SCLA2b	Toza	7	-0.977076	0.0838054	0.418303	0.384716	1.53147
P07814	EPRS1	SCLA2	SCLA2b	Toza	7	-0.639616	0.083979	0.418566	0.26649	1.25232
P21980	TGM2	SCLA2	SCLA2b	Toza	7	-0.581566	0.0843346	0.419734	0.268766	1.16189
P42357	HAL	SCLA2	SCLA2b	Toza	7	1.28722	0.0845043	0.419976	0.573044	-1.68668
P23458	JAK1	SCLA2	SCLA2b	Toza	7	-0.751066	0.0847588	0.420147	0.285375	0.415304
P98170	XIAP	SCLA2	SCLA2b	Toza	7	-0.683076	0.0847814	0.420147	0.287844	NA
O15371	EIF3D	SCLA2	SCLA2b	Toza	7	-0.456797	0.0850116	0.420478	0.208569	0.973583
Q8IW45	NAXD	SCLA2	SCLA2b	Toza	7	-1.06857	0.0852783	0.420478	0.373971	0.389356
Q16740	CLPP	SCLA2	SCLA2b	Toza	7	-0.64868	0.0853458	0.420478	0.300364	0.903031
Q9UBX3	SLC25A10	SCLA2	SCLA2b	Toza	7	-0.915686	0.0853496	0.420478	0.406797	1.17071
O14908	GIPC1	SCLA2	SCLA2b	Toza	7	-0.623935	0.0854552	0.420478	0.253898	NA
P08236	GUSB	SCLA2	SCLA2b	Toza	6	-0.764985	0.0860251	0.422659	0.300627	NA
Q9HBH5	RDH14	SCLA2	SCLA2b	Toza	7	-0.515604	0.0861877	0.422659	0.238562	0.828162
Q01813	PFKP	SCLA2	SCLA2b	Toza	7	-0.616148	0.0862643	0.422659	0.254723	0.385187
Q9Y5J1	UTP18	SCLA2	SCLA2b	Toza	7	-0.78081	0.0864903	0.423167	0.348378	1.32717
Q9NVC3	SLC38A7	SCLA2	SCLA2b	Toza	7	-0.40834	0.0867089	0.423638	0.16573	NA
O43187	IRAK2	SCLA2	SCLA2b	Toza	6	0.541693	0.0868685	0.42382	0.185933	NA
P11177	PDHB	SCLA2	SCLA2b	Toza	7	-0.590993	0.0873579	0.423838	0.276683	0.203314
Q9P2K8	EIF2AK4	SCLA2	SCLA2b	Toza	7	-0.307015	0.0874349	0.423838	0.138517	0.430657
P46060	RANGAP1	SCLA2	SCLA2b	Toza	7	-0.662237	0.08745	0.423838	0.308775	0.620663
Q8NDA8	MROH1	SCLA2	SCLA2b	Toza	6	0.600696	0.0874597	0.423838	0.246362	NA
P07741	APRT	SCLA2	SCLA2b	Toza	7	-0.457739	0.087484	0.423838	0.213322	0.830551
Q5BKY9;Q8N9E0	FAM133B;FAM133A	SCLA2	SCLA2b	Toza	7	0.868726	0.0877529	0.4241	0.406705	NA
Q93050	ATP6V0A1	SCLA2	SCLA2b	Toza	7	-0.617936	0.0877829	0.4241	0.281208	NA
P61221	ABCE1	SCLA2	SCLA2b	Toza	7	-0.536699	0.0879829	0.424401	0.24411	0.537005
Q9P0U3	SENP1	SCLA2	SCLA2b	Toza	7	-0.527385	0.0880902	0.424401	0.218867	1.56581
Q14152	EIF3A	SCLA2	SCLA2b	Toza	7	-0.785488	0.0882373	0.424519	0.330447	1.43658
Q9NTJ5	SACM1L	SCLA2	SCLA2b	Toza	7	-0.599561	0.0884015	0.42472	0.255248	0.599396
P46087	NOP2	SCLA2	SCLA2b	Toza	7	-0.604499	0.0887736	0.425259	0.286282	0.707063
Q8NC54	KCT2	SCLA2	SCLA2b	Toza	7	0.508494	0.0888621	0.425259	0.232674	-0.685464
P19367	HK1	SCLA2	SCLA2b	Toza	7	-0.700331	0.089035	0.425259	0.297163	1.0979
Q13177	PAK2	SCLA2	SCLA2b	Toza	7	-0.518398	0.0890515	0.425259	0.242356	0.256595
Q15526	SURF1	SCLA2	SCLA2b	Toza	7	-0.595933	0.0894378	0.425259	0.253229	NA
P41161	ETV5	SCLA2	SCLA2b	Toza	7	-1.0832	0.0894407	0.425259	0.510348	1.60457
Q07960	ARHGAP1	SCLA2	SCLA2b	Toza	7	-0.493807	0.0894594	0.425259	0.223766	NA
O75794	CDC123	SCLA2	SCLA2b	Toza	7	-0.580358	0.0895885	0.425259	0.250078	0.286454
Q9NQG5	RPRD1B	SCLA2	SCLA2b	Toza	7	-0.848217	0.0896187	0.425259	0.32685	1.20979
P04792	HSPB1	SCLA2	SCLA2b	Toza	7	-0.399772	0.0897439	0.425271	0.189888	0.513302
P13807	GYS1	SCLA2	SCLA2b	Toza	7	-0.618533	0.0899703	0.425357	0.275801	-0.537321
P00367	GLUD1	SCLA2	SCLA2b	Toza	7	-0.800101	0.0902923	0.425357	0.381191	0.507424
P07737	PFN1	SCLA2	SCLA2b	Toza	7	-0.660254	0.0903519	0.425357	0.312438	0.0578826
P07910	HNRNPC	SCLA2	SCLA2b	Toza	7	-0.726737	0.0903522	0.425357	0.341645	0.139305
P21127	CDK11B	SCLA2	SCLA2b	Toza	7	-0.56175	0.090376	0.425357	0.258777	1.29846
O14920	IKBKB	SCLA2	SCLA2b	Toza	7	0.271928	0.0905145	0.425361	0.129839	NA
Q16513	PKN2	SCLA2	SCLA2b	Toza	7	-0.481444	0.0906225	0.425361	0.205197	NA
P23368	ME2	SCLA2	SCLA2b	Toza	7	-0.566942	0.0910325	0.425885	0.268342	1.10827
O43148	RNMT	SCLA2	SCLA2b	Toza	7	-0.572639	0.0910673	0.425885	0.274014	0.548008
P51784	USP11	SCLA2	SCLA2b	Toza	7	-0.445497	0.0911123	0.425885	0.210061	0.959861
P17152	TMEM11	SCLA2	SCLA2b	Toza	7	-0.909758	0.0913512	0.425885	0.379589	0.768968
Q96T51	RUFY1	SCLA2	SCLA2b	Toza	7	-0.531	0.0915668	0.425885	0.198247	0.700911
P30043	BLVRB	SCLA2	SCLA2b	Toza	7	-0.661155	0.0916576	0.425885	0.317268	NA
P60059	SEC61G	SCLA2	SCLA2b	Toza	7	-0.611585	0.0916907	0.425885	0.291514	0.66932
P51812	RPS6KA3	SCLA2	SCLA2b	Toza	7	0.334226	0.0917176	0.425885	0.151846	-0.151813
P05023	ATP1A1	SCLA2	SCLA2b	Toza	7	-0.630938	0.0920501	0.426856	0.281812	0.675069
Q9UJ83	HACL1	SCLA2	SCLA2b	Toza	7	-0.391705	0.0922436	0.427133	0.183474	0.721456
Q92667	AKAP1	SCLA2	SCLA2b	Toza	7	-0.381878	0.0928852	0.427133	0.143945	0.311183
Q9NUU7	DDX19A	SCLA2	SCLA2b	Toza	7	-0.546825	0.0929131	0.427133	0.263815	0.922014
Q5T9A4	ATAD3B	SCLA2	SCLA2b	Toza	7	-0.474848	0.0929516	0.427133	0.178742	0.0100868
Q13200	PSMD2	SCLA2	SCLA2b	Toza	7	-0.414938	0.093044	0.427133	0.186859	0.106297
P11169;Q8TDB8	SLC2A3;SLC2A14	SCLA2	SCLA2b	Toza	7	-0.740792	0.0930676	0.427133	0.357063	NA
Q9Y5Q9	GTF3C3	SCLA2	SCLA2b	Toza	7	-0.724159	0.0933443	0.427133	0.304748	1.13406
Q9BVI4	NOC4L	SCLA2	SCLA2b	Toza	7	-0.694223	0.0934125	0.427133	0.335065	0.731173
Q12872	SFSWAP	SCLA2	SCLA2b	Toza	7	0.487859	0.0934765	0.427133	0.235848	NA
P26641	EEF1G	SCLA2	SCLA2b	Toza	7	-0.545093	0.0937163	0.427133	0.255459	0.615306
Q9UHD8	SEPTIN9	SCLA2	SCLA2b	Toza	7	-0.344655	0.0937568	0.427133	0.162476	0.280437
P23634	ATP2B4	SCLA2	SCLA2b	Toza	7	-0.845402	0.0938089	0.427133	0.400252	0.487323
Q8IZH2	XRN1	SCLA2	SCLA2b	Toza	7	-0.528908	0.0938703	0.427133	0.218328	0.985541
P47985	UQCRFS1	SCLA2	SCLA2b	Toza	7	-0.842416	0.0941357	0.427133	0.408289	0.707949
P62249	RPS16	SCLA2	SCLA2b	Toza	7	-0.805435	0.0941418	0.427133	0.390518	0.357725
P48643	CCT5	SCLA2	SCLA2b	Toza	7	-0.572809	0.0942121	0.427133	0.259901	0.436831
Q8IYB8	SUPV3L1	SCLA2	SCLA2b	Toza	7	-0.861147	0.0942447	0.427133	0.381558	NA
O60341	KDM1A	SCLA2	SCLA2b	Toza	7	-1.00952	0.0944203	0.427133	0.487764	1.82751
Q92620	DHX38	SCLA2	SCLA2b	Toza	7	-0.67183	0.0944525	0.427133	0.314118	1.10398
Q05048	CSTF1	SCLA2	SCLA2b	Toza	7	-0.580858	0.0948005	0.428055	0.282388	1.04176
O94903	PLPBP	SCLA2	SCLA2b	Toza	7	-0.627127	0.0949037	0.428055	0.245972	1.25284
Q9GZS3	SKIC8	SCLA2	SCLA2b	Toza	7	-1.08082	0.0951874	0.428387	0.452784	1.04352
O00425	IGF2BP3	SCLA2	SCLA2b	Toza	7	-0.197389	0.0952247	0.428387	0.0960711	-0.000257262
P62847	RPS24	SCLA2	SCLA2b	Toza	7	0.484085	0.0955187	0.428545	0.225905	-0.6414
P18077	RPL35A	SCLA2	SCLA2b	Toza	7	-0.335962	0.0955204	0.428545	0.151984	-0.55648
P28072	PSMB6	SCLA2	SCLA2b	Toza	7	-0.899118	0.0956309	0.428545	0.417708	0.892103
P68402	PAFAH1B2	SCLA2	SCLA2b	Toza	7	-0.70614	0.0958846	0.428585	0.330524	2.09858
Q9NZJ6	COQ3	SCLA2	SCLA2b	Toza	7	-0.878413	0.0962324	0.428585	0.328392	NA
Q01844	EWSR1	SCLA2	SCLA2b	Toza	7	-0.657289	0.0962474	0.428585	0.313675	-0.143552
O00401	WASL	SCLA2	SCLA2b	Toza	7	0.800118	0.0962987	0.428585	0.385603	-1.14339
Q9HA77	CARS2	SCLA2	SCLA2b	Toza	7	-0.633736	0.0964072	0.428585	0.290899	1.63849
Q96QC0	PPP1R10	SCLA2	SCLA2b	Toza	7	-0.700789	0.0964719	0.428585	0.328559	NA
Q9Y263	PLAA	SCLA2	SCLA2b	Toza	7	-0.656297	0.0966494	0.428585	0.313798	0.586947
Q9NX63	CHCHD3	SCLA2	SCLA2b	Toza	7	-0.185623	0.0967015	0.428585	0.0908873	-0.311449
Q9UJ14	GGT7	SCLA2	SCLA2b	Toza	7	-0.377617	0.0968751	0.428585	0.1851	-0.482343
Q9P2K5	MYEF2	SCLA2	SCLA2b	Toza	7	-1.03032	0.0969891	0.428585	0.382911	1.75057
O60784	TOM1	SCLA2	SCLA2b	Toza	7	-0.451274	0.0972529	0.428585	0.194955	NA
Q13620	CUL4B	SCLA2	SCLA2b	Toza	7	-0.592999	0.0972799	0.428585	0.283199	0.880202
Q8TCS8	PNPT1	SCLA2	SCLA2b	Toza	7	-0.589424	0.0973589	0.428585	0.289349	1.80495
Q8WUM4	PDCD6IP	SCLA2	SCLA2b	Toza	7	0.934402	0.0974631	0.428585	0.364538	-0.823889
O00754	MAN2B1	SCLA2	SCLA2b	Toza	7	-1.1784	0.0974969	0.428585	0.494263	NA
P46940	IQGAP1	SCLA2	SCLA2b	Toza	7	-0.926634	0.0979509	0.428585	0.393307	1.66544
P35754	GLRX	SCLA2	SCLA2b	Toza	7	-1.16617	0.0981486	0.428585	0.557918	NA
P61158	ACTR3	SCLA2	SCLA2b	Toza	7	-0.72925	0.098302	0.428585	0.327146	1.41825
Q7Z3C6	ATG9A	SCLA2	SCLA2b	Toza	7	-1.5993	0.0983649	0.428585	0.580111	0.642983
A6NED2	RCCD1	SCLA2	SCLA2b	Toza	7	-0.866229	0.0984816	0.428585	0.394381	0.645729
Q9Y3T9	NOC2L	SCLA2	SCLA2b	Toza	7	-0.603294	0.0984953	0.428585	0.267175	0.935083
P61026	RAB10	SCLA2	SCLA2b	Toza	7	-0.687878	0.0986785	0.428585	0.290962	NA
O60942	RNGTT	SCLA2	SCLA2b	Toza	7	-0.483298	0.0988489	0.428585	0.207559	NA
Q9UMS4	PRPF19	SCLA2	SCLA2b	Toza	7	-0.946549	0.0990719	0.428585	0.46416	0.809459
Q96EH3	MALSU1	SCLA2	SCLA2b	Toza	7	-0.600736	0.0991175	0.428585	0.29695	NA
P16401	H1-5	SCLA2	SCLA2b	Toza	7	0.772013	0.0991562	0.428585	0.368926	-0.992782
P39023	RPL3	SCLA2	SCLA2b	Toza	7	-0.515989	0.0992759	0.428585	0.246488	-0.0961253
Q8TBF2	PRXL2B	SCLA2	SCLA2b	Toza	7	-0.832591	0.099399	0.428585	0.387793	NA
P30086	PEBP1	SCLA2	SCLA2b	Toza	7	-0.677431	0.0995853	0.428585	0.331305	0.0824976
Q15392	DHCR24	SCLA2	SCLA2b	Toza	7	-0.82074	0.100016	0.428585	0.38386	1.71066
Q8NCE2	MTMR14	SCLA2	SCLA2b	Toza	7	1.19527	0.100258	0.428585	0.532652	NA
Q9Y490	TLN1	SCLA2	SCLA2b	Toza	7	-1.12924	0.100397	0.428585	0.49604	0.606
P21333	FLNA	SCLA2	SCLA2b	Toza	7	-0.714196	0.100585	0.428585	0.346414	0.670898
Q15149	PLEC	SCLA2	SCLA2b	Toza	7	-0.846074	0.100623	0.428585	0.393862	0.726503
Q6PGP7	SKIC3	SCLA2	SCLA2b	Toza	7	-0.384985	0.100721	0.428585	0.188082	NA
Q9NTI5	PDS5B	SCLA2	SCLA2b	Toza	7	-0.788725	0.100746	0.428585	0.375	NA
Q14980	NUMA1	SCLA2	SCLA2b	Toza	7	-0.622578	0.100883	0.428585	0.309593	0.15512
O60716	CTNND1	SCLA2	SCLA2b	Toza	7	-0.662501	0.100972	0.428585	0.323677	1.26489
Q8IYH5	ZZZ3	SCLA2	SCLA2b	Toza	7	0.5924	0.101004	0.428585	0.231961	NA
P68400	CSNK2A1	SCLA2	SCLA2b	Toza	7	-0.923559	0.101207	0.428585	0.459646	1.37705
Q9H488	POFUT1	SCLA2	SCLA2b	Toza	7	-0.977365	0.101248	0.428585	0.474081	NA
Q9BQP7	MGME1	SCLA2	SCLA2b	Toza	7	-0.274055	0.101539	0.428585	0.131962	0.251336
P26640	VARS1	SCLA2	SCLA2b	Toza	7	-0.627438	0.10164	0.428585	0.278059	1.30153
Q9H8Y8	GORASP2	SCLA2	SCLA2b	Toza	7	1.01665	0.10177	0.428585	0.373064	-0.770374
P82650	MRPS22	SCLA2	SCLA2b	Toza	7	-1.28103	0.101801	0.428585	0.472972	NA
Q9Y285	FARSA	SCLA2	SCLA2b	Toza	7	-1.07265	0.101812	0.428585	0.403079	1.46329
Q9H8M9	EVA1A	SCLA2	SCLA2b	Toza	7	-1.11982	0.101934	0.428585	0.474826	NA
P51809	VAMP7	SCLA2	SCLA2b	Toza	7	0.214846	0.101979	0.428585	0.0963008	NA
Q9Y5X1	SNX9	SCLA2	SCLA2b	Toza	7	0.746572	0.102145	0.428585	0.343848	-0.631465
Q9NU22	MDN1	SCLA2	SCLA2b	Toza	7	-0.46067	0.102422	0.428585	0.230152	-0.000674398
O95182	NDUFA7	SCLA2	SCLA2b	Toza	7	-0.653925	0.102425	0.428585	0.318896	NA
Q9H3K2	GHITM	SCLA2	SCLA2b	Toza	7	-0.96779	0.102824	0.428585	0.346301	0.615118
Q9UJS0	SLC25A13	SCLA2	SCLA2b	Toza	7	-0.623525	0.102897	0.428585	0.307182	0.895779
P36551	CPOX	SCLA2	SCLA2b	Toza	7	-0.594174	0.102948	0.428585	0.294481	0.103957
Q9UBF2	COPG2	SCLA2	SCLA2b	Toza	7	-1.02798	0.103022	0.428585	0.414475	1.67119
O94906	PRPF6	SCLA2	SCLA2b	Toza	7	-0.697887	0.103036	0.428585	0.341729	0.392768
P30837	ALDH1B1	SCLA2	SCLA2b	Toza	7	-0.432789	0.103172	0.428585	0.188715	0.640847
O43776	NARS1	SCLA2	SCLA2b	Toza	7	-0.577571	0.103476	0.428585	0.289778	1.0497
P11940	PABPC1	SCLA2	SCLA2b	Toza	7	-0.700828	0.103516	0.428585	0.340459	0.785325
Q96C36	PYCR2	SCLA2	SCLA2b	Toza	7	-0.456604	0.103714	0.428585	0.217841	0.710793
Q9UQ80	PA2G4	SCLA2	SCLA2b	Toza	7	-0.733156	0.103722	0.428585	0.346784	0.577734
Q96SK2	TMEM209	SCLA2	SCLA2b	Toza	7	-0.540325	0.10375	0.428585	0.267811	1.29257
Q9P0L0	VAPA	SCLA2	SCLA2b	Toza	7	-0.595901	0.103788	0.428585	0.288923	1.3411
Q29RF7	PDS5A	SCLA2	SCLA2b	Toza	7	-0.479688	0.103822	0.428585	0.23697	0.657499
P59998	ARPC4	SCLA2	SCLA2b	Toza	7	-0.719028	0.104169	0.428585	0.356739	0.434617
P20290	BTF3	SCLA2	SCLA2b	Toza	7	0.550935	0.104203	0.428585	0.268257	-0.859193
Q9HD26	GOPC	SCLA2	SCLA2b	Toza	7	0.351021	0.104306	0.428585	0.150065	NA
Q92600	CNOT9	SCLA2	SCLA2b	Toza	7	-0.904918	0.104384	0.428585	0.383204	NA
P46100	ATRX	SCLA2	SCLA2b	Toza	7	-0.615447	0.104657	0.428585	0.306051	1.11675
P37198	NUP62	SCLA2	SCLA2b	Toza	6	0.565552	0.104896	0.428585	0.270356	0.162122
Q9Y4R8	TELO2	SCLA2	SCLA2b	Toza	7	-0.377855	0.10509	0.428585	0.190246	NA
Q15717	ELAVL1	SCLA2	SCLA2b	Toza	7	-0.302956	0.105136	0.428585	0.145303	0.0623832
Q13637	RAB32	SCLA2	SCLA2b	Toza	7	-0.784116	0.105161	0.428585	0.395904	NA
O95834	EML2	SCLA2	SCLA2b	Toza	7	-0.873618	0.105162	0.428585	0.441285	NA
Q96QR8	PURB	SCLA2	SCLA2b	Toza	7	0.268247	0.105173	0.428585	0.130589	-0.321786
P40227	CCT6A	SCLA2	SCLA2b	Toza	7	-0.620339	0.105188	0.428585	0.28896	-0.129025
P56192	MARS1	SCLA2	SCLA2b	Toza	7	-0.71049	0.105252	0.428585	0.32976	0.571482
Q99942	RNF5	SCLA2	SCLA2b	Toza	6	-1.03133	0.10529	0.428585	0.477653	NA
Q8IV08	PLD3	SCLA2	SCLA2b	Toza	7	-0.672325	0.105432	0.428659	0.304517	1.25566
Q6P1A2	LPCAT3	SCLA2	SCLA2b	Toza	7	-0.726694	0.105974	0.429726	0.335968	0.693564
Q02252	ALDH6A1	SCLA2	SCLA2b	Toza	7	-0.551086	0.106062	0.429726	0.230952	NA
Q9P2N5	RBM27	SCLA2	SCLA2b	Toza	7	-1.02765	0.106067	0.429726	0.37407	1.13938
O94967	WDR47	SCLA2	SCLA2b	Toza	7	-0.919653	0.106368	0.430443	0.370368	1.25809
P27797	CALR	SCLA2	SCLA2b	Toza	7	-0.752797	0.10655	0.430486	0.383014	1.22755
O60427	FADS1	SCLA2	SCLA2b	Toza	7	-0.443485	0.10664	0.430486	0.162698	0.267997
Q14966	ZNF638	SCLA2	SCLA2b	Toza	7	-0.494827	0.106797	0.430486	0.249958	1.00383
P49959	MRE11	SCLA2	SCLA2b	Toza	7	-0.380241	0.107148	0.430486	0.15424	NA
O43172	PRPF4	SCLA2	SCLA2b	Toza	7	-0.664515	0.107263	0.430486	0.306564	1.55407
O43815	STRN	SCLA2	SCLA2b	Toza	7	-0.758805	0.107267	0.430486	0.280186	NA
Q96C92	ENTR1	SCLA2	SCLA2b	Toza	7	0.775308	0.107272	0.430486	0.298333	NA
Q9BZJ0	CRNKL1	SCLA2	SCLA2b	Toza	7	-0.531659	0.107373	0.430486	0.246095	0.422815
Q9NY33	DPP3	SCLA2	SCLA2b	Toza	7	-0.774919	0.107543	0.430668	0.389491	2.09371
O95602	POLR1A	SCLA2	SCLA2b	Toza	7	-0.626744	0.107886	0.431405	0.320102	1.37507
Q8IZ73	RPUSD2	SCLA2	SCLA2b	Toza	7	-0.423211	0.107976	0.431405	0.210105	-0.881777
P49757	NUMB	SCLA2	SCLA2b	Toza	7	-0.494479	0.108314	0.431578	0.233086	NA
Q9BVC4	MLST8	SCLA2	SCLA2b	Toza	7	-0.914437	0.108343	0.431578	0.406658	NA
O96019	ACTL6A	SCLA2	SCLA2b	Toza	7	-0.817385	0.108393	0.431578	0.418736	1.23363
O95782	AP2A1	SCLA2	SCLA2b	Toza	7	-0.67755	0.108711	0.431714	0.339833	0.749401
Q13867	BLMH	SCLA2	SCLA2b	Toza	7	-1.32024	0.108829	0.431714	0.510968	-0.658809
Q92572	AP3S1	SCLA2	SCLA2b	Toza	7	0.680308	0.108908	0.431714	0.317331	-0.821419
P12270	TPR	SCLA2	SCLA2b	Toza	7	-0.791067	0.108926	0.431714	0.353306	1.11387
P45954	ACADSB	SCLA2	SCLA2b	Toza	7	-0.695086	0.109405	0.43312	0.357326	NA
P06733	ENO1	SCLA2	SCLA2b	Toza	7	-0.541729	0.109675	0.433692	0.273255	-0.00716608
P13010	XRCC5	SCLA2	SCLA2b	Toza	7	-0.579251	0.109904	0.433776	0.281815	1.06067
Q6DN03;Q6DRA6	H2BC20P;H2BC19P	SCLA2	SCLA2b	Toza	7	0.813181	0.109958	0.433776	0.354612	-1.15992
Q8WX92	NELFB	SCLA2	SCLA2b	Toza	7	-0.455523	0.110336	0.433776	0.226319	1.17847
P35579	MYH9	SCLA2	SCLA2b	Toza	7	-0.973335	0.110385	0.433776	0.459537	0.610013
Q9Y6D5	ARFGEF2	SCLA2	SCLA2b	Toza	7	-0.379899	0.110394	0.433776	0.195285	NA
Q6L8Q7	PDE12	SCLA2	SCLA2b	Toza	7	-0.524288	0.11047	0.433776	0.258718	0.391711
Q99733	NAP1L4	SCLA2	SCLA2b	Toza	7	-0.538158	0.11071	0.433776	0.250647	0.612617
Q14204	DYNC1H1	SCLA2	SCLA2b	Toza	7	-0.582781	0.110861	0.433776	0.275537	0.214616
Q12965	MYO1E	SCLA2	SCLA2b	Toza	7	-0.575678	0.110986	0.433776	0.280982	1.29824
Q8IZ81	ELMOD2	SCLA2	SCLA2b	Toza	7	-1.20594	0.111069	0.433776	0.552617	NA
P05455	SSB	SCLA2	SCLA2b	Toza	7	-1.11951	0.111078	0.433776	0.442701	0.963628
Q14997	PSME4	SCLA2	SCLA2b	Toza	7	-0.363643	0.111301	0.433776	0.183589	-0.764015
Q9NZL4	HSPBP1	SCLA2	SCLA2b	Toza	7	-1.09614	0.111355	0.433776	0.509446	NA
Q10713	PMPCA	SCLA2	SCLA2b	Toza	7	-0.414979	0.111556	0.433776	0.193061	1.03171
Q13938	CAPS	SCLA2	SCLA2b	Toza	7	-0.69377	0.111575	0.433776	0.35863	1.45606
Q5NDL2	EOGT	SCLA2	SCLA2b	Toza	7	-0.741527	0.112162	0.434721	0.359416	NA
Q9UJV9	DDX41	SCLA2	SCLA2b	Toza	7	-0.240351	0.112183	0.434721	0.121388	2.07855
O75533	SF3B1	SCLA2	SCLA2b	Toza	7	-0.633635	0.112405	0.434721	0.328241	0.607424
O75165	DNAJC13	SCLA2	SCLA2b	Toza	7	-0.638485	0.112555	0.434721	0.303045	NA
Q9NYK5	MRPL39	SCLA2	SCLA2b	Toza	7	-0.508046	0.112823	0.434721	0.259363	0.168024
P07996	THBS1	SCLA2	SCLA2b	Toza	7	-0.988182	0.113203	0.434721	0.488352	1.49728
P42285	MTREX	SCLA2	SCLA2b	Toza	7	-0.585919	0.113283	0.434721	0.303367	0.793701
O43242	PSMD3	SCLA2	SCLA2b	Toza	7	-0.467663	0.113311	0.434721	0.242695	1.03148
P50395	GDI2	SCLA2	SCLA2b	Toza	7	-0.577185	0.113478	0.434721	0.299978	0.339562
Q9Y5B9	SUPT16H	SCLA2	SCLA2b	Toza	7	-0.713604	0.113619	0.434721	0.369832	0.529841
P13804	ETFA	SCLA2	SCLA2b	Toza	7	-0.789918	0.113631	0.434721	0.407472	0.543011
Q658P3	STEAP3	SCLA2	SCLA2b	Toza	7	-0.527845	0.113883	0.434721	0.274903	1.28937
Q6NUQ1	RINT1	SCLA2	SCLA2b	Toza	7	-1.14147	0.113972	0.434721	0.44644	1.26779
Q92804	TAF15	SCLA2	SCLA2b	Toza	7	-0.890619	0.114014	0.434721	0.390361	1.23615
O75608	LYPLA1	SCLA2	SCLA2b	Toza	7	-0.513757	0.114079	0.434721	0.268122	0.230038
Q12996	CSTF3	SCLA2	SCLA2b	Toza	7	-0.81702	0.114208	0.434721	0.4254	1.03493
A3KN83	SBNO1	SCLA2	SCLA2b	Toza	7	-0.815997	0.114211	0.434721	0.376945	0.345434
Q9H2U2	PPA2	SCLA2	SCLA2b	Toza	7	-0.600319	0.114416	0.434721	0.301245	0.704961
O75439	PMPCB	SCLA2	SCLA2b	Toza	7	-0.468373	0.114513	0.434721	0.240389	0.533285
Q9Y5L0	TNPO3	SCLA2	SCLA2b	Toza	7	-0.568406	0.114516	0.434721	0.278216	NA
O75694	NUP155	SCLA2	SCLA2b	Toza	7	-0.498938	0.11467	0.434721	0.247826	0.351051
O14950;P19105	MYL12B;MYL12A	SCLA2	SCLA2b	Toza	7	-0.866432	0.114852	0.434721	0.44691	1.34116
P49840	GSK3A	SCLA2	SCLA2b	Toza	7	-0.896675	0.115051	0.434721	0.431028	0.520455
P78346	RPP30	SCLA2	SCLA2b	Toza	7	-0.520792	0.115086	0.434721	0.25967	0.638611
O15160	POLR1C	SCLA2	SCLA2b	Toza	7	-0.768764	0.1152	0.434721	0.38117	1.65836
Q9UPN3	MACF1	SCLA2	SCLA2b	Toza	7	-0.44516	0.115223	0.434721	0.221033	0.888192
Q5RI15	COX20	SCLA2	SCLA2b	Toza	7	-0.632662	0.115389	0.434721	0.329747	0.775748
Q9Y305	ACOT9	SCLA2	SCLA2b	Toza	7	-0.432517	0.115532	0.434721	0.226346	0.408387
P30044	PRDX5	SCLA2	SCLA2b	Toza	7	-0.477214	0.115546	0.434721	0.249416	0.225353
P79483	HLA-DRB3	SCLA2	SCLA2b	Toza	7	-0.927572	0.115583	0.434721	0.450938	0.70519
Q16401	PSMD5	SCLA2	SCLA2b	Toza	7	-0.737192	0.115947	0.435327	0.381945	0.68021
P08865	RPSA	SCLA2	SCLA2b	Toza	7	-0.679188	0.115995	0.435327	0.357526	0.640413
A2RRP1	NBAS	SCLA2	SCLA2b	Toza	7	-0.736876	0.116305	0.436019	0.372176	1.2255
Q86TN4	TRPT1	SCLA2	SCLA2b	Toza	7	-0.608969	0.117068	0.438405	0.275298	NA
P30038	ALDH4A1	SCLA2	SCLA2b	Toza	7	-1.10842	0.117197	0.438412	0.537781	NA
Q9H147	DNTTIP1	SCLA2	SCLA2b	Toza	7	-0.592537	0.117685	0.439762	0.230027	1.42142
O00468	AGRN	SCLA2	SCLA2b	Toza	7	-0.651737	0.117978	0.440204	0.339772	NA
O94905	ERLIN2	SCLA2	SCLA2b	Toza	7	-0.713437	0.118163	0.440204	0.374535	0.400574
Q5VT25	CDC42BPA	SCLA2	SCLA2b	Toza	7	-0.778676	0.118184	0.440204	0.366037	0.420182
P0C0S5;Q71UI9	H2AZ1;H2AZ2	SCLA2	SCLA2b	Toza	7	0.814304	0.1184	0.440321	0.336531	-0.802356
P40926	MDH2	SCLA2	SCLA2b	Toza	7	-0.811186	0.11847	0.440321	0.423678	0.646456
Q9Y6Y8	SEC23IP	SCLA2	SCLA2b	Toza	7	-0.464148	0.118875	0.441353	0.241981	1.2084
A5YKK6	CNOT1	SCLA2	SCLA2b	Toza	7	-0.488928	0.119234	0.442213	0.258062	0.543743
Q8IYM9	TRIM22	SCLA2	SCLA2b	Toza	7	-0.520561	0.119402	0.442361	0.277231	-1.58117
P56962	STX17	SCLA2	SCLA2b	Toza	7	-0.72882	0.119924	0.443628	0.322279	NA
Q8N9M1	C19orf47	SCLA2	SCLA2b	Toza	7	-0.469843	0.120073	0.443628	0.220102	1.46377
Q68EM7	ARHGAP17	SCLA2	SCLA2b	Toza	7	-0.628983	0.120128	0.443628	0.304395	0.421008
Q9BSJ8	ESYT1	SCLA2	SCLA2b	Toza	7	-0.751904	0.120514	0.44458	0.38558	0.72606
P62899	RPL31	SCLA2	SCLA2b	Toza	7	0.733781	0.120714	0.444843	0.328926	NA
Q13330	MTA1	SCLA2	SCLA2b	Toza	7	-0.477259	0.120891	0.445021	0.241	1.39088
Q6IAA8	LAMTOR1	SCLA2	SCLA2b	Toza	7	-0.44541	0.121285	0.445957	0.18397	NA
Q16555	DPYSL2	SCLA2	SCLA2b	Toza	7	-0.486765	0.12142	0.445957	0.259762	0.503421
Q96DV4	MRPL38	SCLA2	SCLA2b	Toza	7	-0.701908	0.121531	0.445957	0.376773	1.01981
Q99613	EIF3C	SCLA2	SCLA2b	Toza	7	-0.580817	0.121925	0.446136	0.283256	0.656733
P19623	SRM	SCLA2	SCLA2b	Toza	7	-0.44868	0.122064	0.446136	0.238116	-0.0317258
P56545	CTBP2	SCLA2	SCLA2b	Toza	7	-0.481176	0.122147	0.446136	0.241678	1.03496
P78347	GTF2I	SCLA2	SCLA2b	Toza	7	-0.557302	0.122208	0.446136	0.286235	0.262771
P55010	EIF5	SCLA2	SCLA2b	Toza	7	-0.627851	0.122239	0.446136	0.337736	0.5118
O00622	CCN1	SCLA2	SCLA2b	Toza	7	-0.558201	0.122353	0.446136	0.28903	NA
P12814	ACTN1	SCLA2	SCLA2b	Toza	7	-0.747535	0.1225	0.446205	0.386049	0.429908
P00338	LDHA	SCLA2	SCLA2b	Toza	7	-0.431567	0.122729	0.446569	0.207202	-0.0541124
Q96K37	SLC35E1	SCLA2	SCLA2b	Toza	7	-0.453478	0.123059	0.447122	0.244323	0.251278
O95822	MLYCD	SCLA2	SCLA2b	Toza	7	-0.528023	0.123203	0.447122	0.213896	NA
P62829	RPL23	SCLA2	SCLA2b	Toza	7	-0.698451	0.123275	0.447122	0.375088	0.293004
P62913	RPL11	SCLA2	SCLA2b	Toza	7	-0.770182	0.123422	0.447122	0.375773	0.61953
Q14376	GALE	SCLA2	SCLA2b	Toza	7	-0.525071	0.123682	0.447122	0.233808	0.285436
Q9BV86	NTMT1	SCLA2	SCLA2b	Toza	7	-0.707694	0.123901	0.447122	0.382769	-0.359199
Q9Y3B7	MRPL11	SCLA2	SCLA2b	Toza	7	-0.589571	0.12396	0.447122	0.283787	NA
P62136	PPP1CA	SCLA2	SCLA2b	Toza	7	-1.17514	0.123978	0.447122	0.592108	1.84248
Q96PD2	DCBLD2	SCLA2	SCLA2b	Toza	7	-0.52015	0.124043	0.447122	0.281267	1.29622
P36957	DLST	SCLA2	SCLA2b	Toza	7	-0.51603	0.124508	0.448332	0.258594	0.877358
Q969S3	ZNF622	SCLA2	SCLA2b	Toza	7	-0.546879	0.12504	0.449781	0.270198	0.723925
Q66PJ3	ARL6IP4	SCLA2	SCLA2b	Toza	7	0.932655	0.125414	0.450658	0.445359	-1.01328
P61353	RPL27	SCLA2	SCLA2b	Toza	7	-0.37805	0.126179	0.451538	0.200115	0.342877
O15446	POLR1G	SCLA2	SCLA2b	Toza	7	0.337739	0.12629	0.451538	0.155521	-0.0390686
P18887	XRCC1	SCLA2	SCLA2b	Toza	7	-0.568214	0.126325	0.451538	0.305787	NA
P26006	ITGA3	SCLA2	SCLA2b	Toza	7	-0.832827	0.126422	0.451538	0.441983	1.19827
Q8IYQ7	THNSL1	SCLA2	SCLA2b	Toza	7	-0.764515	0.126466	0.451538	0.321687	NA
Q14315	FLNC	SCLA2	SCLA2b	Toza	7	-0.655659	0.12649	0.451538	0.343503	0.88799
Q03701	CEBPZ	SCLA2	SCLA2b	Toza	7	-0.653272	0.126647	0.451538	0.290581	0.823264
Q16186	ADRM1	SCLA2	SCLA2b	Toza	7	-0.559879	0.126713	0.451538	0.268945	0.455104
Q07157	TJP1	SCLA2	SCLA2b	Toza	7	-0.489559	0.126901	0.451538	0.267062	0.900064
Q15654	TRIP6	SCLA2	SCLA2b	Toza	7	-0.472619	0.126963	0.451538	0.219406	0.903215
O00194	RAB27B	SCLA2	SCLA2b	Toza	7	0.804781	0.127516	0.453043	0.434604	NA
Q9NRW3	APOBEC3C	SCLA2	SCLA2b	Toza	7	-0.669553	0.127884	0.453528	0.346122	-0.477201
P42785	PRCP	SCLA2	SCLA2b	Toza	7	-0.727013	0.127977	0.453528	0.386265	NA
P35637	FUS	SCLA2	SCLA2b	Toza	7	-0.356893	0.128149	0.453528	0.195242	-0.134619
Q86U38	NOP9	SCLA2	SCLA2b	Toza	7	-0.447559	0.128177	0.453528	0.23588	0.675012
Q7L3B6	CDC37L1	SCLA2	SCLA2b	Toza	6	0.663431	0.128407	0.453564	0.313217	NA
P61960	UFM1	SCLA2	SCLA2b	Toza	7	-0.980679	0.128449	0.453564	0.517687	1.18219
Q7KZF4	SND1	SCLA2	SCLA2b	Toza	7	-0.541943	0.128758	0.453845	0.285089	0.383547
Q9Y295	DRG1	SCLA2	SCLA2b	Toza	7	-0.57914	0.12879	0.453845	0.309344	NA
Q5TAT6	COL13A1	SCLA2	SCLA2b	Toza	7	-0.390751	0.128999	0.454118	0.203671	0.681636
Q9H2P0	ADNP	SCLA2	SCLA2b	Toza	7	-0.430565	0.129295	0.454699	0.208308	0.35258
Q9NPD3	EXOSC4	SCLA2	SCLA2b	Toza	7	-0.523243	0.130017	0.45646	0.279953	0.306066
P28482	MAPK1	SCLA2	SCLA2b	Toza	8	-1.10462	0.130059	0.45646	0.562619	1.00566
P24844	MYL9	SCLA2	SCLA2b	Toza	7	0.575181	0.130565	0.456872	0.315925	-1.0779
Q8NBI6	XXYLT1	SCLA2	SCLA2b	Toza	7	-0.602401	0.130599	0.456872	0.30898	0.107319
Q9HD20	ATP13A1	SCLA2	SCLA2b	Toza	7	-0.478871	0.130609	0.456872	0.258238	1.22619
P27348	YWHAQ	SCLA2	SCLA2b	Toza	7	-0.514343	0.130862	0.456872	0.282345	0.691638
P49792	RANBP2	SCLA2	SCLA2b	Toza	7	-0.606053	0.131072	0.456872	0.301501	0.486552
P48426	PIP4K2A	SCLA2	SCLA2b	Toza	7	-0.357596	0.131285	0.456872	0.19471	0.30356
O00232	PSMD12	SCLA2	SCLA2b	Toza	7	-0.541718	0.131338	0.456872	0.299974	0.851329
Q9BPW8	NIPSNAP1	SCLA2	SCLA2b	Toza	7	-0.890177	0.131375	0.456872	0.459822	NA
P47224	RABIF	SCLA2	SCLA2b	Toza	7	-0.712601	0.13144	0.456872	0.383369	NA
Q14562	DHX8	SCLA2	SCLA2b	Toza	7	-0.879227	0.131496	0.456872	0.476334	NA
P54098	POLG	SCLA2	SCLA2b	Toza	7	-0.703738	0.131789	0.457048	0.359226	NA
P11802	CDK4	SCLA2	SCLA2b	Toza	7	-0.383579	0.13181	0.457048	0.202051	0.740266
Q9NUW8	TDP1	SCLA2	SCLA2b	Toza	7	-0.610487	0.13221	0.457529	0.336211	NA
P24928	POLR2A	SCLA2	SCLA2b	Toza	7	-0.527687	0.132213	0.457529	0.287019	0.897925
Q96ME1	FBXL18	SCLA2	SCLA2b	Toza	7	-1.33647	0.132648	0.458575	0.597216	NA
O75083	WDR1	SCLA2	SCLA2b	Toza	7	-0.596562	0.13302	0.459149	0.332777	0.329667
P05198	EIF2S1	SCLA2	SCLA2b	Toza	7	-0.601489	0.133178	0.459149	0.310857	0.507846
Q9NYP7	ELOVL5	SCLA2	SCLA2b	Toza	7	-0.614661	0.133404	0.459149	0.290841	0.817458
P0C0S8;P20671;Q16777;Q6FI13;Q96KK5;Q99878;Q9BTM1	H2AC17;H2AC7;H2AC20;H2AC19;H2AC12;H2AC14;H2AJ	SCLA2	SCLA2b	Toza	7	1.52527	0.133528	0.459149	0.698808	-2.34636
Q9HCK8	CHD8	SCLA2	SCLA2b	Toza	7	-0.457401	0.133572	0.459149	0.241519	0.456216
Q8NE71	ABCF1	SCLA2	SCLA2b	Toza	7	-0.446769	0.133716	0.459149	0.223541	1.09684
Q9UBQ0	VPS29	SCLA2	SCLA2b	Toza	7	-0.67306	0.133888	0.459149	0.364846	1.33242
P49916	LIG3	SCLA2	SCLA2b	Toza	7	-0.512257	0.134221	0.459149	0.283452	1.18786
P49748	ACADVL	SCLA2	SCLA2b	Toza	7	-0.488027	0.134374	0.459149	0.271849	1.07972
P62861	FAU	SCLA2	SCLA2b	Toza	7	0.55039	0.134421	0.459149	0.300791	-0.944774
O76031	CLPX	SCLA2	SCLA2b	Toza	7	-0.588557	0.134452	0.459149	0.300753	1.52172
Q9P258	RCC2	SCLA2	SCLA2b	Toza	7	-0.321715	0.134564	0.459149	0.18031	0.625531
P29353	SHC1	SCLA2	SCLA2b	Toza	7	0.407178	0.134616	0.459149	0.227243	NA
P46977	STT3A	SCLA2	SCLA2b	Toza	7	-0.54978	0.134765	0.459149	0.296402	0.0206217
P63165	SUMO1	SCLA2	SCLA2b	Toza	7	-0.789407	0.13485	0.459149	0.442121	1.42189
P50570	DNM2	SCLA2	SCLA2b	Toza	7	-0.404867	0.134994	0.459149	0.220203	NA
P53999	SUB1	SCLA2	SCLA2b	Toza	7	2.56079	0.135365	0.459149	1.43841	-2.73545
O60831	PRAF2	SCLA2	SCLA2b	Toza	7	-0.585065	0.135421	0.459149	0.28821	-0.250371
Q8IWB7	WDFY1	SCLA2	SCLA2b	Toza	7	-0.553132	0.135535	0.459149	0.309758	NA
Q53GQ0	HSD17B12	SCLA2	SCLA2b	Toza	7	-0.836561	0.135741	0.459149	0.413011	1.06202
P04150	NR3C1	SCLA2	SCLA2b	Toza	7	0.397074	0.135876	0.459149	0.217676	-0.673443
Q9Y6W5	WASF2	SCLA2	SCLA2b	Toza	7	-0.768295	0.13603	0.459149	0.344891	NA
P25788	PSMA3	SCLA2	SCLA2b	Toza	8	-1.08795	0.136062	0.459149	0.574349	1.3581
Q96HS1	PGAM5	SCLA2	SCLA2b	Toza	7	-0.73319	0.136109	0.459149	0.387171	0.54414
P30085	CMPK1	SCLA2	SCLA2b	Toza	7	-0.47131	0.136128	0.459149	0.265504	0.232565
Q96EM0	L3HYPDH	SCLA2	SCLA2b	Toza	7	-0.63433	0.136839	0.460562	0.335838	NA
P55072	VCP	SCLA2	SCLA2b	Toza	7	-0.964524	0.136894	0.460562	0.517924	0.600662
Q86W92	PPFIBP1	SCLA2	SCLA2b	Toza	7	-0.284636	0.136945	0.460562	0.152865	0.579178
Q8TCJ2	STT3B	SCLA2	SCLA2b	Toza	7	-0.420197	0.137082	0.460574	0.2375	0.268295
Q9H0C8	ILKAP	SCLA2	SCLA2b	Toza	7	-0.407634	0.137514	0.461579	0.216499	0.865462
O00142	TK2	SCLA2	SCLA2b	Toza	7	-0.465498	0.137716	0.461809	0.200231	NA
Q9NV70	EXOC1	SCLA2	SCLA2b	Toza	7	-0.19061	0.138064	0.462527	0.098181	-0.398413
Q9HB58	SP110	SCLA2	SCLA2b	Toza	7	-0.985461	0.138306	0.462892	0.471831	NA
Q13492	PICALM	SCLA2	SCLA2b	Toza	7	-0.832403	0.13874	0.463896	0.371062	1.333
O75427	LRCH4	SCLA2	SCLA2b	Toza	7	-0.524647	0.138973	0.464225	0.260493	NA
P62333	PSMC6	SCLA2	SCLA2b	Toza	7	-0.652481	0.139396	0.46519	0.363711	0.340596
P52907	CAPZA1	SCLA2	SCLA2b	Toza	7	-0.513745	0.139626	0.46551	0.28825	0.71502
Q9BY44	EIF2A	SCLA2	SCLA2b	Toza	7	-0.50207	0.139834	0.465756	0.285385	0.332178
Q96L92	SNX27	SCLA2	SCLA2b	Toza	7	-0.325749	0.13997	0.465759	0.184644	-0.073114
O94842	TOX4	SCLA2	SCLA2b	Toza	7	-0.510833	0.140537	0.466321	0.28459	1.08773
Q86UP2	KTN1	SCLA2	SCLA2b	Toza	7	-0.697833	0.140677	0.466321	0.365664	NA
Q15084	PDIA6	SCLA2	SCLA2b	Toza	7	-0.321127	0.140678	0.466321	0.178404	-0.0241866
Q9NVX2	NLE1	SCLA2	SCLA2b	Toza	7	-0.477644	0.140845	0.466321	0.266529	NA
Q969V3	NCLN	SCLA2	SCLA2b	Toza	7	-0.496772	0.140889	0.466321	0.272492	0.861916
Q9NP64	ZCCHC17	SCLA2	SCLA2b	Toza	7	0.517809	0.140977	0.466321	0.274675	-1.02217
Q14573	ITPR3	SCLA2	SCLA2b	Toza	7	-0.69437	0.14123	0.466321	0.396441	NA
Q6UB35	MTHFD1L	SCLA2	SCLA2b	Toza	7	-0.313819	0.141331	0.466321	0.179558	0.0564263
P62318	SNRPD3	SCLA2	SCLA2b	Toza	7	-1.07485	0.141464	0.466321	0.601105	1.0504
P17405	SMPD1	SCLA2	SCLA2b	Toza	7	-0.470617	0.14152	0.466321	0.248129	NA
P18206	VCL	SCLA2	SCLA2b	Toza	7	-0.718805	0.141636	0.466321	0.394444	0.755003
Q6SZW1	SARM1	SCLA2	SCLA2b	Toza	7	-0.421395	0.141983	0.466321	0.235589	0.585951
P78316	NOP14	SCLA2	SCLA2b	Toza	7	-0.758428	0.142172	0.466321	0.410092	1.36398
P18124	RPL7	SCLA2	SCLA2b	Toza	7	-0.457433	0.142269	0.466321	0.257806	0.278312
O95299	NDUFA10	SCLA2	SCLA2b	Toza	7	-0.709335	0.14235	0.466321	0.401813	1.39105
Q6NW34	NEPRO	SCLA2	SCLA2b	Toza	7	0.35137	0.142417	0.466321	0.185562	-0.0356395
Q9NP92	MRPS30	SCLA2	SCLA2b	Toza	7	-1.03814	0.142535	0.466321	0.488456	NA
Q92621	NUP205	SCLA2	SCLA2b	Toza	7	-0.477011	0.142562	0.466321	0.25141	1.02575
Q96RK0	CIC	SCLA2	SCLA2b	Toza	7	0.479257	0.142702	0.46633	0.274888	NA
Q8N201	INTS1	SCLA2	SCLA2b	Toza	7	-0.662908	0.142917	0.46633	0.376103	NA
Q8IUS5	EPHX4	SCLA2	SCLA2b	Toza	7	-0.60536	0.143009	0.46633	0.324396	0.830788
Q6BDS2	BLTP3A	SCLA2	SCLA2b	Toza	6	0.735255	0.143103	0.46633	0.319081	-0.877064
Q96JM3	CHAMP1	SCLA2	SCLA2b	Toza	7	-0.477743	0.143475	0.46644	0.275298	NA
Q9BU61	NDUFAF3	SCLA2	SCLA2b	Toza	7	-0.955357	0.14357	0.46644	0.529619	1.33187
Q9Y5Z9	UBIAD1	SCLA2	SCLA2b	Toza	7	-1.11792	0.143583	0.46644	0.583299	2.18064
O15144	ARPC2	SCLA2	SCLA2b	Toza	7	-0.637076	0.143675	0.46644	0.358631	1.3804
O14523	C2CD2L	SCLA2	SCLA2b	Toza	7	-1.23489	0.143954	0.466907	0.562666	1.07986
O75116	ROCK2	SCLA2	SCLA2b	Toza	7	-0.4412	0.144103	0.466954	0.227776	NA
P29083	GTF2E1	SCLA2	SCLA2b	Toza	7	-0.388727	0.144529	0.467895	0.216583	0.636234
Q3ZCQ8	TIMM50	SCLA2	SCLA2b	Toza	7	-0.710366	0.145461	0.469506	0.405471	NA
Q8WUH6	TMEM263	SCLA2	SCLA2b	Toza	7	1.35548	0.145536	0.469506	0.623416	-1.87775
O60613	SELENOF	SCLA2	SCLA2b	Toza	7	-1.30145	0.145584	0.469506	0.667114	0.199803
Q96EE3	SEH1L	SCLA2	SCLA2b	Toza	7	-0.573096	0.145624	0.469506	0.313288	NA
P19404	NDUFV2	SCLA2	SCLA2b	Toza	7	-0.437647	0.145832	0.469506	0.252469	1.22272
Q8NCN5	PDPR	SCLA2	SCLA2b	Toza	7	-0.531309	0.145888	0.469506	0.275334	0.790922
O00170	AIP	SCLA2	SCLA2b	Toza	7	0.392115	0.146033	0.469506	0.1993	-0.344373
Q6PIY7	TENT2	SCLA2	SCLA2b	Toza	7	0.456725	0.146111	0.469506	0.245619	NA
Q7Z3T8	ZFYVE16	SCLA2	SCLA2b	Toza	7	0.323566	0.146499	0.470318	0.18305	NA
Q5TH69	ARFGEF3	SCLA2	SCLA2b	Toza	7	0.608945	0.14684	0.470445	0.336399	0.00131108
Q9H299	SH3BGRL3	SCLA2	SCLA2b	Toza	7	-1.32632	0.146909	0.470445	0.673465	1.86064
P43897	TSFM	SCLA2	SCLA2b	Toza	7	-1.10041	0.146946	0.470445	0.637401	1.56055
Q9UBI6	GNG12	SCLA2	SCLA2b	Toza	7	-0.586937	0.147088	0.470464	0.342323	0.390302
Q5J8M3	EMC4	SCLA2	SCLA2b	Toza	7	-0.505674	0.147406	0.470574	0.292508	0.341162
Q15459	SF3A1	SCLA2	SCLA2b	Toza	7	-0.774012	0.147413	0.470574	0.421328	1.04972
O14786	NRP1	SCLA2	SCLA2b	Toza	7	-0.77441	0.147611	0.470574	0.443347	1.20914
O94927	HAUS5	SCLA2	SCLA2b	Toza	7	0.708896	0.147666	0.470574	0.384026	-0.832617
P10606	COX5B	SCLA2	SCLA2b	Toza	7	-1.14876	0.148007	0.471229	0.662343	1.58068
P09110	ACAA1	SCLA2	SCLA2b	Toza	7	-0.503251	0.148734	0.473109	0.294588	-0.187487
P31150	GDI1	SCLA2	SCLA2b	Toza	7	-1.19931	0.149247	0.474257	0.610073	NA
Q13283	G3BP1	SCLA2	SCLA2b	Toza	7	-0.465954	0.149369	0.474257	0.253217	0.873679
Q2M2I8	AAK1	SCLA2	SCLA2b	Toza	7	-0.383304	0.149609	0.474585	0.219203	0.31188
Q9ULV3	CIZ1	SCLA2	SCLA2b	Toza	7	0.429601	0.150097	0.474638	0.248924	0.122639
Q8TAQ2	SMARCC2	SCLA2	SCLA2b	Toza	7	-0.333332	0.150204	0.474638	0.187766	0.404418
P00390	GSR	SCLA2	SCLA2b	Toza	7	-0.32287	0.150353	0.474638	0.182961	0.654444
P23381	WARS1	SCLA2	SCLA2b	Toza	7	-0.481173	0.150386	0.474638	0.276272	1.28241
P11142	HSPA8	SCLA2	SCLA2b	Toza	7	-0.675017	0.150524	0.474638	0.397768	0.355939
P08574	CYC1	SCLA2	SCLA2b	Toza	7	-0.619754	0.150563	0.474638	0.35089	NA
Q06210	GFPT1	SCLA2	SCLA2b	Toza	7	-0.290621	0.150585	0.474638	0.168664	-0.0760281
Q8WUY1	THEM6	SCLA2	SCLA2b	Toza	7	-0.612686	0.151374	0.476482	0.343977	1.04873
Q8TED1	GPX8	SCLA2	SCLA2b	Toza	7	-0.407892	0.151445	0.476482	0.233375	-0.554844
Q6UN15	FIP1L1	SCLA2	SCLA2b	Toza	7	-0.369215	0.152138	0.478228	0.215165	0.507595
P50552	VASP	SCLA2	SCLA2b	Toza	7	-0.458317	0.152661	0.479187	0.27033	0.0205308
Q5SXM2	SNAPC4	SCLA2	SCLA2b	Toza	7	-0.678582	0.152828	0.479187	0.402529	NA
Q69YL0	NCBP2AS2	SCLA2	SCLA2b	Toza	7	1.54183	0.152858	0.479187	0.854209	-1.03173
P78356	PIP4K2B	SCLA2	SCLA2b	Toza	7	-0.291414	0.153033	0.4793	0.167761	0.40558
P32969	RPL9P9	SCLA2	SCLA2b	Toza	7	-0.543908	0.15361	0.479734	0.300601	1.3068
Q8N766	EMC1	SCLA2	SCLA2b	Toza	7	-0.557211	0.153636	0.479734	0.317803	NA
Q92769	HDAC2	SCLA2	SCLA2b	Toza	7	0.527436	0.154202	0.479734	0.310298	0.0423033
Q9Y4X5	ARIH1	SCLA2	SCLA2b	Toza	7	0.556162	0.15426	0.479734	0.312593	NA
Q15345	LRRC41	SCLA2	SCLA2b	Toza	7	-0.706976	0.15429	0.479734	0.326883	0.532602
Q9Y371	SH3GLB1	SCLA2	SCLA2b	Toza	7	-0.392172	0.154352	0.479734	0.207914	0.850192
P81605	DCD	SCLA2	SCLA2b	Toza	7	-0.887819	0.15449	0.479734	0.511049	1.03923
Q96AD5	PNPLA2	SCLA2	SCLA2b	Toza	7	-0.421093	0.154493	0.479734	0.239161	NA
P62280	RPS11	SCLA2	SCLA2b	Toza	7	-0.88779	0.154512	0.479734	0.462047	0.662735
P82921	MRPS21	SCLA2	SCLA2b	Toza	7	-0.563307	0.154582	0.479734	0.331883	0.908169
Q8TEQ6	GEMIN5	SCLA2	SCLA2b	Toza	7	-0.399725	0.154695	0.479734	0.238395	0.716525
Q86V21	AACS	SCLA2	SCLA2b	Toza	7	-0.607223	0.154869	0.479844	0.346684	0.855584
O14925	TIMM23	SCLA2	SCLA2b	Toza	7	-1.31867	0.155014	0.479866	0.681495	1.74653
Q9UFC0	LRWD1	SCLA2	SCLA2b	Toza	7	-0.642921	0.155252	0.48002	0.296572	1.06283
O14569	CYB561D2	SCLA2	SCLA2b	Toza	7	-1.05437	0.1554	0.48002	0.549839	NA
Q5JTZ9	AARS2	SCLA2	SCLA2b	Toza	7	-0.340908	0.155545	0.48002	0.203213	0.1994
Q96N67	DOCK7	SCLA2	SCLA2b	Toza	7	-0.401624	0.155693	0.48002	0.237426	0.71562
Q9Y2S7	POLDIP2	SCLA2	SCLA2b	Toza	7	-0.384643	0.155852	0.48002	0.209902	-0.153449
Q01484	ANK2	SCLA2	SCLA2b	Toza	7	-0.635513	0.155896	0.48002	0.343856	0.786027
Q92747	ARPC1A	SCLA2	SCLA2b	Toza	7	-0.705225	0.156304	0.480632	0.413662	1.14074
Q96EL3	MRPL53	SCLA2	SCLA2b	Toza	7	-0.666633	0.156372	0.480632	0.399779	1.05796
O75934	BCAS2	SCLA2	SCLA2b	Toza	7	-0.205155	0.156936	0.481939	0.122448	-0.519491
Q5JRX3	PITRM1	SCLA2	SCLA2b	Toza	7	-0.166564	0.157406	0.482952	0.100087	0.312752
P31040	SDHA	SCLA2	SCLA2b	Toza	7	-0.690009	0.157739	0.483548	0.415056	1.04658
P62879	GNB2	SCLA2	SCLA2b	Toza	7	-0.704642	0.158279	0.484773	0.423483	0.0648436
O60488	ACSL4	SCLA2	SCLA2b	Toza	7	-0.500808	0.158506	0.484974	0.29911	0.280559
P16152	CBR1	SCLA2	SCLA2b	Toza	7	-0.471589	0.158684	0.484974	0.262949	0.669591
P78332	RBM6	SCLA2	SCLA2b	Toza	7	-0.578663	0.158765	0.484974	0.343696	0.808494
O75152	ZC3H11A	SCLA2	SCLA2b	Toza	7	-0.36037	0.159219	0.485933	0.212038	0.837551
Q9BY77	POLDIP3	SCLA2	SCLA2b	Toza	7	-0.246904	0.159362	0.485942	0.138965	0.351094
P60842	EIF4A1	SCLA2	SCLA2b	Toza	7	-0.568427	0.159568	0.486141	0.31188	0.182752
O00231	PSMD11	SCLA2	SCLA2b	Toza	7	-0.565939	0.159802	0.486223	0.341563	0.491955
Q99541	PLIN2	SCLA2	SCLA2b	Toza	7	-0.535272	0.159875	0.486223	0.311177	NA
P29218	IMPA1	SCLA2	SCLA2b	Toza	7	-0.512558	0.160353	0.486892	0.307244	NA
P78383	SLC35B1	SCLA2	SCLA2b	Toza	7	-0.83155	0.160376	0.486892	0.495068	-0.701331
Q9NVS9	PNPO	SCLA2	SCLA2b	Toza	7	-0.578491	0.160723	0.487518	0.308921	0.423256
P42704	LRPPRC	SCLA2	SCLA2b	Toza	7	-0.719964	0.161215	0.488281	0.436191	0.744192
Q96F25	ALG14	SCLA2	SCLA2b	Toza	7	-0.697842	0.161314	0.488281	0.414561	NA
Q9BRL6	SRSF8	SCLA2	SCLA2b	Toza	7	-0.583788	0.161875	0.488281	0.339525	0.402405
Q96GK7	FAHD2A	SCLA2	SCLA2b	Toza	7	-0.497891	0.161942	0.488281	0.249542	NA
Q9H936	SLC25A22	SCLA2	SCLA2b	Toza	7	-0.236301	0.162214	0.488281	0.143669	-0.163316
Q14692	BMS1	SCLA2	SCLA2b	Toza	7	-0.737769	0.162271	0.488281	0.405687	1.95488
P52701	MSH6	SCLA2	SCLA2b	Toza	7	-0.618115	0.162407	0.488281	0.371843	0.595857
P78344	EIF4G2	SCLA2	SCLA2b	Toza	8	-1.47015	0.162441	0.488281	0.843676	1.46136
P51148	RAB5C	SCLA2	SCLA2b	Toza	7	-0.408929	0.162572	0.488281	0.249666	-0.08709
Q9BZE1	MRPL37	SCLA2	SCLA2b	Toza	7	-0.38769	0.162582	0.488281	0.227183	0.365074
Q9H0E2	TOLLIP	SCLA2	SCLA2b	Toza	7	-0.412577	0.162618	0.488281	0.201697	NA
P15880	RPS2	SCLA2	SCLA2b	Toza	7	-0.421339	0.162666	0.488281	0.239908	0.212267
Q10570	CPSF1	SCLA2	SCLA2b	Toza	7	-0.719024	0.162829	0.488348	0.433515	0.822961
O60462	NRP2	SCLA2	SCLA2b	Toza	7	-0.428219	0.163062	0.488622	0.249752	0.406257
O43819	SCO2	SCLA2	SCLA2b	Toza	7	-0.470603	0.163304	0.488718	0.287323	0.352319
Q92995	USP13	SCLA2	SCLA2b	Toza	6	1.47793	0.163376	0.488718	0.847224	NA
Q14149	MORC3	SCLA2	SCLA2b	Toza	6	0.620118	0.16395	0.489709	0.359516	-0.368441
Q13423	NNT	SCLA2	SCLA2b	Toza	7	-0.403033	0.164273	0.489709	0.241407	0.0277546
Q14151	SAFB2	SCLA2	SCLA2b	Toza	7	-0.510688	0.16451	0.489709	0.313365	0.568387
Q53ET0	CRTC2	SCLA2	SCLA2b	Toza	6	1.58795	0.164579	0.489709	0.771332	NA
P22087	FBL	SCLA2	SCLA2b	Toza	7	-0.427271	0.164715	0.489709	0.242554	0.124037
Q8NFV4	ABHD11	SCLA2	SCLA2b	Toza	6	-1.26288	0.164887	0.489709	0.607417	NA
Q8NEB9	PIK3C3	SCLA2	SCLA2b	Toza	7	-0.361873	0.164895	0.489709	0.222525	NA
P61163	ACTR1A	SCLA2	SCLA2b	Toza	7	-0.499053	0.164971	0.489709	0.305491	0.94599
Q8IWA0	WDR75	SCLA2	SCLA2b	Toza	7	-0.465481	0.16498	0.489709	0.267098	1.16735
P31153	MAT2A	SCLA2	SCLA2b	Toza	7	-0.236373	0.166189	0.492876	0.136704	0.113838
Q4G176	ACSF3	SCLA2	SCLA2b	Toza	7	0.371155	0.166624	0.493743	0.199098	NA
Q99961	SH3GL1	SCLA2	SCLA2b	Toza	7	-0.40157	0.167183	0.49418	0.247676	0.734785
Q9H1X3	DNAJC25	SCLA2	SCLA2b	Toza	7	-0.487303	0.167226	0.49418	0.283529	-0.218728
Q53GL7	PARP10	SCLA2	SCLA2b	Toza	7	0.80323	0.167374	0.49418	0.466433	NA
P56937	HSD17B7	SCLA2	SCLA2b	Toza	7	-1.00376	0.167801	0.49418	0.483774	NA
Q9BVC6	TMEM109	SCLA2	SCLA2b	Toza	7	0.702255	0.167835	0.49418	0.430305	0.276471
Q14353	GAMT	SCLA2	SCLA2b	Toza	7	0.762123	0.16791	0.49418	0.435204	NA
Q14166	TTLL12	SCLA2	SCLA2b	Toza	7	-0.553354	0.167921	0.49418	0.311527	1.50266
P09543	CNP	SCLA2	SCLA2b	Toza	7	-0.56847	0.168044	0.49418	0.344097	0.737457
P49005	POLD2	SCLA2	SCLA2b	Toza	6	-0.579076	0.168129	0.49418	0.307482	1.89308
Q86TI2	DPP9	SCLA2	SCLA2b	Toza	7	0.295013	0.168225	0.49418	0.160169	-0.768414
Q9UM54	MYO6	SCLA2	SCLA2b	Toza	7	-0.206181	0.168341	0.49418	0.127894	0.348926
Q9Y4C8	RBM19	SCLA2	SCLA2b	Toza	7	-0.604465	0.168563	0.494414	0.358323	0.682178
P17844	DDX5	SCLA2	SCLA2b	Toza	7	-0.57985	0.168883	0.49478	0.353484	0.327827
Q14444	CAPRIN1	SCLA2	SCLA2b	Toza	7	-0.407642	0.169178	0.49478	0.253812	0.604764
P26358	DNMT1	SCLA2	SCLA2b	Toza	7	-0.462556	0.169344	0.49478	0.287854	0.28056
Q96CN7	ISOC1	SCLA2	SCLA2b	Toza	7	-0.4134	0.169535	0.49478	0.248218	0.846243
Q8N3C0	ASCC3	SCLA2	SCLA2b	Toza	7	-0.316094	0.169605	0.49478	0.196937	0.567493
O95486	SEC24A	SCLA2	SCLA2b	Toza	7	-0.263671	0.169657	0.49478	0.162264	NA
P10301	RRAS	SCLA2	SCLA2b	Toza	7	-0.795192	0.169775	0.49478	0.466404	0.527704
P27144	AK4	SCLA2	SCLA2b	Toza	7	-0.713462	0.169831	0.49478	0.443779	NA
Q9Y4G6	TLN2	SCLA2	SCLA2b	Toza	7	-0.490051	0.170339	0.495843	0.30575	NA
Q9NPQ8	RIC8A	SCLA2	SCLA2b	Toza	7	-0.486896	0.170928	0.497067	0.304637	0.245419
Q9UPW6	SATB2	SCLA2	SCLA2b	Toza	6	-0.698305	0.171046	0.497067	0.338631	1.5436
Q8NI27	THOC2	SCLA2	SCLA2b	Toza	7	-0.868987	0.171335	0.497235	0.485804	0.726933
Q9UKU7	ACAD8	SCLA2	SCLA2b	Toza	7	-0.870504	0.171585	0.497235	0.47473	NA
O60524	NEMF	SCLA2	SCLA2b	Toza	7	-0.574176	0.171595	0.497235	0.344183	0.762406
P82673	MRPS35	SCLA2	SCLA2b	Toza	7	-0.452065	0.171716	0.497235	0.281429	NA
Q5SRE5	NUP188	SCLA2	SCLA2b	Toza	7	-0.262966	0.171822	0.497235	0.156157	0.439018
O14828	SCAMP3	SCLA2	SCLA2b	Toza	7	-0.346221	0.172185	0.49787	0.188155	-0.175184
Q9Y314	NOSIP	SCLA2	SCLA2b	Toza	7	-0.265093	0.172354	0.497944	0.166121	0.48566
Q8WWY3	PRPF31	SCLA2	SCLA2b	Toza	7	-0.49045	0.172594	0.498222	0.297995	0.918231
Q9UNX4	WDR3	SCLA2	SCLA2b	Toza	7	-0.929198	0.172796	0.498388	0.551901	1.00269
Q14126	DSG2	SCLA2	SCLA2b	Toza	7	-0.509675	0.172989	0.49853	0.308213	0.834944
O00560	SDCBP	SCLA2	SCLA2b	Toza	7	-0.399338	0.173429	0.499384	0.245951	NA
P00403	MT-CO2	SCLA2	SCLA2b	Toza	7	-0.652555	0.173864	0.500195	0.380228	1.53517
Q99943	AGPAT1	SCLA2	SCLA2b	Toza	7	-0.388695	0.174	0.500195	0.227529	NA
Q6SJ93	FAM111B	SCLA2	SCLA2b	Toza	7	-0.536429	0.174279	0.500582	0.290748	1.23153
P02545	LMNA	SCLA2	SCLA2b	Toza	7	-0.39213	0.174525	0.500793	0.245961	0.543616
P09001	MRPL3	SCLA2	SCLA2b	Toza	7	-0.529097	0.174794	0.500793	0.309917	NA
Q8IZV5	RDH10	SCLA2	SCLA2b	Toza	7	0.284591	0.175056	0.500793	0.175617	NA
P62266	RPS23	SCLA2	SCLA2b	Toza	7	-0.425587	0.175064	0.500793	0.267347	1.24937
Q8IZ52	CHPF	SCLA2	SCLA2b	Toza	7	-0.446691	0.175243	0.500793	0.282496	NA
Q9P2J5	LARS1	SCLA2	SCLA2b	Toza	7	-0.432985	0.175258	0.500793	0.273053	0.271043
Q13322	GRB10	SCLA2	SCLA2b	Toza	7	0.562717	0.175364	0.500793	0.275187	-0.817495
Q05519	SRSF11	SCLA2	SCLA2b	Toza	7	0.745274	0.175816	0.50167	0.379542	-0.0790342
Q16644	MAPKAPK3	SCLA2	SCLA2b	Toza	6	0.515125	0.176081	0.502011	0.285998	-0.878519
Q02543	RPL18A	SCLA2	SCLA2b	Toza	7	-0.452698	0.176586	0.50296	0.287794	-0.0536634
Q15067	ACOX1	SCLA2	SCLA2b	Toza	7	-0.419385	0.176714	0.50296	0.216748	0.491857
Q9Y613	FHOD1	SCLA2	SCLA2b	Toza	7	-0.481852	0.177029	0.50296	0.306459	NA
P19525	EIF2AK2	SCLA2	SCLA2b	Toza	7	-0.474997	0.177107	0.50296	0.302264	0.859911
O00151	PDLIM1	SCLA2	SCLA2b	Toza	7	-0.81216	0.177139	0.50296	0.511539	NA
Q9NPF4	OSGEP	SCLA2	SCLA2b	Toza	7	-0.593633	0.177783	0.504372	0.348494	NA
Q9BTE3	MCMBP	SCLA2	SCLA2b	Toza	7	0.438348	0.178346	0.504452	0.274873	-0.638385
Q9BQC3	DPH2	SCLA2	SCLA2b	Toza	7	0.46915	0.178489	0.504452	0.288912	-0.100365
P63220	RPS21	SCLA2	SCLA2b	Toza	7	-0.813973	0.178602	0.504452	0.427365	0.295464
P24534	EEF1B2	SCLA2	SCLA2b	Toza	7	-0.367778	0.178699	0.504452	0.21972	0.409621
Q6NYC8	PPP1R18	SCLA2	SCLA2b	Toza	7	-0.35951	0.178841	0.504452	0.226435	1.0444
P08238	HSP90AB1	SCLA2	SCLA2b	Toza	7	-0.557698	0.179124	0.504452	0.325734	0.623652
Q53EU6	GPAT3	SCLA2	SCLA2b	Toza	7	-0.222685	0.179186	0.504452	0.142565	-0.641349
Q15102	PAFAH1B3	SCLA2	SCLA2b	Toza	7	-0.47599	0.179489	0.504452	0.292424	0.378743
P40937	RFC5	SCLA2	SCLA2b	Toza	7	-0.860195	0.17955	0.504452	0.509178	1.49248
O75911	DHRS3	SCLA2	SCLA2b	Toza	7	0.241377	0.179596	0.504452	0.150039	-0.210996
Q460N5	PARP14	SCLA2	SCLA2b	Toza	7	-0.86096	0.179636	0.504452	0.492545	NA
Q96S55	WRNIP1	SCLA2	SCLA2b	Toza	7	-0.296589	0.179802	0.504452	0.188051	0.642494
Q9UHQ9	CYB5R1	SCLA2	SCLA2b	Toza	7	-0.874146	0.180163	0.504452	0.513571	NA
O15231	ZNF185	SCLA2	SCLA2b	Toza	7	-0.948884	0.180263	0.504452	0.53126	1.02793
Q99700	ATXN2	SCLA2	SCLA2b	Toza	7	0.337152	0.180293	0.504452	0.20339	-0.730655
Q9Y5X3	SNX5	SCLA2	SCLA2b	Toza	7	-0.511598	0.180296	0.504452	0.291735	NA
P15559	NQO1	SCLA2	SCLA2b	Toza	7	-0.421982	0.180392	0.504452	0.258811	1.44169
Q15628	TRADD	SCLA2	SCLA2b	Toza	6	-0.412757	0.180866	0.504452	0.225086	NA
P36871	PGM1	SCLA2	SCLA2b	Toza	7	2.32827	0.181061	0.504452	1.18526	NA
Q05209	PTPN12	SCLA2	SCLA2b	Toza	7	-0.444153	0.181131	0.504452	0.249714	NA
P54802	NAGLU	SCLA2	SCLA2b	Toza	7	-0.425215	0.181227	0.504452	0.273852	NA
O00469	PLOD2	SCLA2	SCLA2b	Toza	7	-0.479172	0.181239	0.504452	0.306876	NA
O75521	ECI2	SCLA2	SCLA2b	Toza	7	-0.546606	0.181283	0.504452	0.350051	1.27738
P06748	NPM1	SCLA2	SCLA2b	Toza	7	-0.631146	0.181306	0.504452	0.398522	0.188213
Q9GZN8	ADISSP	SCLA2	SCLA2b	Toza	6	-1.122	0.181683	0.505095	0.66499	NA
Q9UL15	BAG5	SCLA2	SCLA2b	Toza	7	0.451925	0.182255	0.505786	0.265834	-0.571246
Q7Z6J6	FRMD5	SCLA2	SCLA2b	Toza	7	0.718761	0.182507	0.505786	0.390458	NA
Q9BRR8	GPATCH1	SCLA2	SCLA2b	Toza	7	0.275573	0.182521	0.505786	0.170452	NA
Q9C0E8	LNPK	SCLA2	SCLA2b	Toza	7	-0.416829	0.182531	0.505786	0.246241	NA
O60313	OPA1	SCLA2	SCLA2b	Toza	7	-0.376594	0.182882	0.505786	0.228696	0.231393
O60814;P57053;P58876;P62807;Q5QNW6;Q93079;Q99877;Q99879;Q99880	H2BC12;H2BC12L;H2BC5;H2BC10;H2BC18;H2BC9;H2BC15;H2BC14;H2BC13	SCLA2	SCLA2b	Toza	7	0.844452	0.182921	0.505786	0.466059	-1.26647
Q5RKV6	EXOSC6	SCLA2	SCLA2b	Toza	7	-0.413232	0.182987	0.505786	0.227009	-0.0275651
Q15042	RAB3GAP1	SCLA2	SCLA2b	Toza	7	-0.578	0.183099	0.505786	0.329257	1.46992
Q04446	GBE1	SCLA2	SCLA2b	Toza	7	-0.449484	0.18348	0.505899	0.27921	NA
Q9UP95	SLC12A4	SCLA2	SCLA2b	Toza	7	-0.830255	0.183503	0.505899	0.533263	NA
P57678	GEMIN4	SCLA2	SCLA2b	Toza	7	0.350914	0.183578	0.505899	0.205507	-0.572913
Q96BI1	SLC22A18	SCLA2	SCLA2b	Toza	7	-0.420786	0.183959	0.506545	0.230734	-0.0619934
P50213	IDH3A	SCLA2	SCLA2b	Toza	7	-0.531247	0.184279	0.507023	0.345016	0.904087
Q9BXJ8	TMEM120A	SCLA2	SCLA2b	Toza	6	-0.8827	0.184516	0.507203	0.496398	NA
P49674	CSNK1E	SCLA2	SCLA2b	Toza	7	-0.333545	0.18465	0.507203	0.1923	0.461262
P51531	SMARCA2	SCLA2	SCLA2b	Toza	7	-0.613708	0.184783	0.507203	0.366319	0.848858
P53007	SLC25A1	SCLA2	SCLA2b	Toza	7	-0.52727	0.185849	0.508866	0.338371	0.904135
P04908;Q7L7L0;Q93077	H2AC8;H2AC25;H2AC6	SCLA2	SCLA2b	Toza	7	0.867703	0.185864	0.508866	0.501001	-1.41587
Q9UNE7	STUB1	SCLA2	SCLA2b	Toza	7	-0.35552	0.185945	0.508866	0.231286	0.782662
Q86VP6	CAND1	SCLA2	SCLA2b	Toza	7	-0.672787	0.18612	0.508866	0.431056	1.21936
Q92499	DDX1	SCLA2	SCLA2b	Toza	7	-0.603211	0.186124	0.508866	0.389575	0.777163
Q86VR2	RETREG3	SCLA2	SCLA2b	Toza	8	-1.06762	0.186378	0.509048	0.640868	0.992376
Q9H944	MED20	SCLA2	SCLA2b	Toza	7	-0.949277	0.186485	0.509048	0.578894	NA
Q96MH6	TMEM68	SCLA2	SCLA2b	Toza	7	-0.969167	0.186986	0.510015	0.527924	0.918986
Q92574	TSC1	SCLA2	SCLA2b	Toza	7	0.515855	0.187498	0.51075	0.335414	NA
Q9NZE8	MRPL35	SCLA2	SCLA2b	Toza	7	0.91901	0.187576	0.51075	0.565892	NA
O95825	CRYZL1	SCLA2	SCLA2b	Toza	7	0.293881	0.187791	0.51075	0.18922	NA
Q8TBA6	GOLGA5	SCLA2	SCLA2b	Toza	7	0.717473	0.187845	0.51075	0.470443	NA
Q8NBI5	SLC43A3	SCLA2	SCLA2b	Toza	7	-0.284208	0.188093	0.510884	0.185738	NA
Q03001	DST	SCLA2	SCLA2b	Toza	7	-0.35126	0.18834	0.510884	0.226302	0.596931
P20618	PSMB1	SCLA2	SCLA2b	Toza	7	-0.825136	0.188502	0.510884	0.539599	1.04876
Q15361	TTF1	SCLA2	SCLA2b	Toza	6	-0.979144	0.188858	0.510884	0.600419	0.57129
Q7Z3K3	POGZ	SCLA2	SCLA2b	Toza	7	-0.355955	0.188989	0.510884	0.228007	0.115596
O00483	NDUFA4	SCLA2	SCLA2b	Toza	7	-0.501724	0.189303	0.510884	0.328071	0.678976
P31689	DNAJA1	SCLA2	SCLA2b	Toza	7	-0.544462	0.18942	0.510884	0.3297	0.269808
Q96BM9	ARL8A	SCLA2	SCLA2b	Toza	7	-0.949367	0.18979	0.510884	0.600207	1.03267
Q13561	DCTN2	SCLA2	SCLA2b	Toza	7	0.462279	0.18985	0.510884	0.295388	-0.298514
P61106	RAB14	SCLA2	SCLA2b	Toza	7	-0.362279	0.190087	0.510884	0.238013	-0.412182
P14868	DARS1	SCLA2	SCLA2b	Toza	7	-0.385359	0.190099	0.510884	0.254152	0.584536
Q8TBK6	ZCCHC10	SCLA2	SCLA2b	Toza	7	0.750488	0.190204	0.510884	0.435433	NA
P54577	YARS1	SCLA2	SCLA2b	Toza	7	-0.402845	0.190251	0.510884	0.265669	0.101507
Q14789	GOLGB1	SCLA2	SCLA2b	Toza	8	-0.672498	0.190253	0.510884	0.423127	1.01963
P78406	RAE1	SCLA2	SCLA2b	Toza	7	-0.558204	0.190271	0.510884	0.365058	1.20813
O43823	AKAP8	SCLA2	SCLA2b	Toza	7	0.47287	0.190273	0.510884	0.278658	-0.38764
Q9NXF7	DCAF16	SCLA2	SCLA2b	Toza	6	0.429059	0.190401	0.510884	0.264705	NA
Q9NWT1	PAK1IP1	SCLA2	SCLA2b	Toza	7	-0.526625	0.190654	0.510922	0.342543	0.414813
O75400	PRPF40A	SCLA2	SCLA2b	Toza	7	0.295898	0.190711	0.510922	0.161693	-0.221551
O14744	PRMT5	SCLA2	SCLA2b	Toza	7	-0.382135	0.191218	0.511009	0.247734	0.834375
Q99615	DNAJC7	SCLA2	SCLA2b	Toza	7	-0.47545	0.191367	0.511009	0.295641	0.724343
Q86YH6	PDSS2	SCLA2	SCLA2b	Toza	7	-0.574082	0.191535	0.511009	0.344782	0.626585
P15170	GSPT1	SCLA2	SCLA2b	Toza	7	1.06155	0.191704	0.511009	0.664999	-0.578502
Q9UK59	DBR1	SCLA2	SCLA2b	Toza	7	-0.869734	0.191928	0.511009	0.533679	NA
Q9UMS0	NFU1	SCLA2	SCLA2b	Toza	7	-0.337245	0.192073	0.511009	0.220002	NA
Q08945	SSRP1	SCLA2	SCLA2b	Toza	7	-0.791251	0.192134	0.511009	0.475738	0.766955
Q8N684	CPSF7	SCLA2	SCLA2b	Toza	7	-0.552462	0.192321	0.511009	0.332882	0.283962
Q13085	ACACA	SCLA2	SCLA2b	Toza	7	0.440267	0.192328	0.511009	0.251169	-0.172228
Q9UI12	ATP6V1H	SCLA2	SCLA2b	Toza	7	-0.336278	0.192382	0.511009	0.216744	-0.207871
Q96PY5	FMNL2	SCLA2	SCLA2b	Toza	7	-2.17291	0.192638	0.511009	1.37124	NA
Q6UUV9	CRTC1	SCLA2	SCLA2b	Toza	6	0.880769	0.192819	0.511009	0.475313	NA
P31025	LCN1	SCLA2	SCLA2b	Toza	7	-0.59008	0.19284	0.511009	0.369487	-0.893902
Q9NQS1	AVEN	SCLA2	SCLA2b	Toza	6	0.316748	0.192915	0.511009	0.190644	-0.537707
Q9BRP4	PAAF1	SCLA2	SCLA2b	Toza	7	-0.671502	0.192956	0.511009	0.411785	NA
Q9H223	EHD4	SCLA2	SCLA2b	Toza	7	-0.457209	0.193447	0.511089	0.275601	0.390718
Q12904	AIMP1	SCLA2	SCLA2b	Toza	7	-0.63219	0.193606	0.511089	0.404645	1.24656
P22830	FECH	SCLA2	SCLA2b	Toza	7	-0.507735	0.19394	0.511089	0.317596	0.739701
Q8ND76	CCNY	SCLA2	SCLA2b	Toza	7	-0.210766	0.193981	0.511089	0.135613	0.271728
Q5HYI7	MTX3	SCLA2	SCLA2b	Toza	7	-0.455377	0.193985	0.511089	0.299707	NA
P36406	TRIM23	SCLA2	SCLA2b	Toza	6	-0.693058	0.194056	0.511089	0.374213	NA
Q96IG2	FBXL20	SCLA2	SCLA2b	Toza	7	-0.322859	0.194197	0.511089	0.207252	NA
Q92841	DDX17	SCLA2	SCLA2b	Toza	7	-0.40115	0.194206	0.511089	0.264375	0.39736
Q7Z7K0	CMC1	SCLA2	SCLA2b	Toza	7	-0.738483	0.194314	0.511089	0.435611	0.816152
P26368	U2AF2	SCLA2	SCLA2b	Toza	7	-0.556868	0.195069	0.51234	0.362927	0.34028
Q96P63	SERPINB12	SCLA2	SCLA2b	Toza	7	1.3951	0.195135	0.51234	0.910567	-1.13075
O60256	PRPSAP2	SCLA2	SCLA2b	Toza	7	-0.718059	0.195233	0.51234	0.448803	0.861478
Q13630	GFUS	SCLA2	SCLA2b	Toza	7	-0.346441	0.195417	0.512433	0.229485	0.536052
P11498	PC	SCLA2	SCLA2b	Toza	7	0.705227	0.19598	0.513521	0.408709	-0.357809
P52306	RAP1GDS1	SCLA2	SCLA2b	Toza	7	-0.683479	0.196258	0.513663	0.406688	1.46886
Q9Y2L6	FRMD4B	SCLA2	SCLA2b	Toza	7	-0.783594	0.196331	0.513663	0.496368	0.671867
Q9BR76	CORO1B	SCLA2	SCLA2b	Toza	7	-0.780393	0.196654	0.513732	0.522143	0.719881
A6NKT7	RGPD3	SCLA2	SCLA2b	Toza	7	-0.521493	0.196691	0.513732	0.340559	0.574717
P28715	ERCC5	SCLA2	SCLA2b	Toza	7	0.364319	0.196912	0.513732	0.2445	-0.117197
O60645	EXOC3	SCLA2	SCLA2b	Toza	7	-0.371791	0.19695	0.513732	0.24735	1.53074
P15586	GNS	SCLA2	SCLA2b	Toza	7	-0.638109	0.197394	0.513915	0.371312	NA
Q9Y3Z3	SAMHD1	SCLA2	SCLA2b	Toza	7	-0.429727	0.197465	0.513915	0.282663	0.761153
Q92930	RAB8B	SCLA2	SCLA2b	Toza	7	-0.997514	0.197678	0.513915	0.645873	NA
O60287	URB1	SCLA2	SCLA2b	Toza	7	-0.169928	0.197813	0.513915	0.110026	0.0410442
O75436	VPS26A	SCLA2	SCLA2b	Toza	7	-0.499146	0.197855	0.513915	0.335787	0.601646
P86790;P86791	CCZ1B;CCZ1	SCLA2	SCLA2b	Toza	7	-0.194393	0.198043	0.513915	0.130309	0.392728
P26196	DDX6	SCLA2	SCLA2b	Toza	7	-0.595737	0.198189	0.513915	0.374196	1.02611
P05165	PCCA	SCLA2	SCLA2b	Toza	7	0.663767	0.198207	0.513915	0.414568	-0.471706
P01911	HLA-DRB1	SCLA2	SCLA2b	Toza	7	-0.867132	0.198416	0.514049	0.533923	NA
Q99714	HSD17B10	SCLA2	SCLA2b	Toza	7	-0.430364	0.198565	0.514049	0.286065	-0.216233
P62701	RPS4X	SCLA2	SCLA2b	Toza	7	-0.503087	0.198704	0.514049	0.33473	0.53125
Q86W42	THOC6	SCLA2	SCLA2b	Toza	7	-0.051547	0.199122	0.514745	0.034273	-0.081528
Q9Y6D6	ARFGEF1	SCLA2	SCLA2b	Toza	6	1.12415	0.199767	0.515394	0.697934	NA
O95865	DDAH2	SCLA2	SCLA2b	Toza	7	-0.626693	0.199814	0.515394	0.383498	-0.175074
O43615	TIMM44	SCLA2	SCLA2b	Toza	7	-0.854517	0.199856	0.515394	0.495808	NA
Q13151	HNRNPA0	SCLA2	SCLA2b	Toza	7	-0.514568	0.199968	0.515394	0.346271	0.787144
Q9H845	ACAD9	SCLA2	SCLA2b	Toza	7	-0.406348	0.20016	0.515504	0.262053	-0.216795
Q9NUY8	TBC1D23	SCLA2	SCLA2b	Toza	7	-0.403741	0.200793	0.516751	0.255111	NA
Q709C8	VPS13C	SCLA2	SCLA2b	Toza	7	-0.404447	0.201351	0.517802	0.272049	0.540335
P20810	CAST	SCLA2	SCLA2b	Toza	7	0.282761	0.201588	0.518026	0.165693	0.0124246
Q9BZE2	PUS3	SCLA2	SCLA2b	Toza	7	-0.334905	0.202004	0.518713	0.182941	NA
P31276	HOXC13	SCLA2	SCLA2b	Toza	7	-0.202207	0.202356	0.51877	0.137831	NA
Q6YHK3	CD109	SCLA2	SCLA2b	Toza	7	-0.647654	0.202373	0.51877	0.378384	0.705741
Q9UHB9	SRP68	SCLA2	SCLA2b	Toza	7	-0.414282	0.202476	0.51877	0.281977	NA
P80723	BASP1	SCLA2	SCLA2b	Toza	6	1.8415	0.202773	0.519146	1.1529	NA
P28066	PSMA5	SCLA2	SCLA2b	Toza	7	-0.571979	0.203148	0.519723	0.390756	0.777025
Q9H3S7	PTPN23	SCLA2	SCLA2b	Toza	7	0.536615	0.20357	0.519999	0.351625	-0.948714
P25787	PSMA2	SCLA2	SCLA2b	Toza	7	-0.739843	0.203607	0.519999	0.471081	0.481281
P49327	FASN	SCLA2	SCLA2b	Toza	7	-0.412784	0.203775	0.519999	0.268682	0.324117
Q13506	NAB1	SCLA2	SCLA2b	Toza	7	0.451813	0.203882	0.519999	0.296446	-0.0538907
P35658	NUP214	SCLA2	SCLA2b	Toza	7	-0.49041	0.204006	0.519999	0.323224	1.282
Q9H2H8	PPIL3	SCLA2	SCLA2b	Toza	7	-1.09141	0.204721	0.520823	0.652314	1.61572
Q5T5S1	CCDC183	SCLA2	SCLA2b	Toza	6	-0.963155	0.204776	0.520823	0.604834	NA
O94964	SOGA1	SCLA2	SCLA2b	Toza	7	-0.392706	0.204781	0.520823	0.253042	NA
Q5TC12	ATPAF1	SCLA2	SCLA2b	Toza	7	-0.439772	0.20511	0.521278	0.289628	-0.276478
P30405	PPIF	SCLA2	SCLA2b	Toza	7	-0.846333	0.206195	0.522977	0.566273	1.30491
P27824	CANX	SCLA2	SCLA2b	Toza	7	-1.07965	0.206258	0.522977	0.657232	1.12017
Q9BTT0	ANP32E	SCLA2	SCLA2b	Toza	7	-0.895503	0.206305	0.522977	0.581235	1.65175
Q6PCB7	SLC27A1	SCLA2	SCLA2b	Toza	7	-0.47027	0.206429	0.522977	0.319789	-0.000207032
Q9UKX7	NUP50	SCLA2	SCLA2b	Toza	7	-0.563264	0.206534	0.522977	0.337729	1.01338
P60953	CDC42	SCLA2	SCLA2b	Toza	7	-0.542081	0.206867	0.523069	0.346344	0.80707
Q00535	CDK5	SCLA2	SCLA2b	Toza	7	-0.379501	0.206963	0.523069	0.241197	0.379327
Q7Z2W4	ZC3HAV1	SCLA2	SCLA2b	Toza	7	-0.374833	0.20708	0.523069	0.245987	0.497959
Q9P209	CEP72	SCLA2	SCLA2b	Toza	7	-2.64334	0.207174	0.523069	1.58495	NA
P22061	PCMT1	SCLA2	SCLA2b	Toza	7	0.423157	0.207448	0.523381	0.270925	-0.270076
Q8NBQ5	HSD17B11	SCLA2	SCLA2b	Toza	7	-0.337352	0.207778	0.523832	0.213653	0.6536
O14802	POLR3A	SCLA2	SCLA2b	Toza	7	-0.488453	0.20794	0.523857	0.306703	NA
Q9NXV6	CDKN2AIP	SCLA2	SCLA2b	Toza	7	-0.285494	0.20855	0.525012	0.197316	0.498391
Q9Y697	NFS1	SCLA2	SCLA2b	Toza	7	-0.47895	0.208796	0.525208	0.324144	0.661711
Q9BXP5	SRRT	SCLA2	SCLA2b	Toza	7	-0.637679	0.208931	0.525208	0.427073	0.127854
P62826	RAN	SCLA2	SCLA2b	Toza	8	-1.17322	0.20936	0.525669	0.793677	0.408043
Q8N6M0	OTUD6B	SCLA2	SCLA2b	Toza	6	-0.423271	0.209418	0.525669	0.239222	NA
Q16836	HADH	SCLA2	SCLA2b	Toza	7	-0.332603	0.210029	0.526583	0.210942	NA
O14981	BTAF1	SCLA2	SCLA2b	Toza	7	-1.02899	0.210219	0.526583	0.591176	NA
P55735	SEC13	SCLA2	SCLA2b	Toza	7	-0.482382	0.210341	0.526583	0.331011	NA
Q969M3	YIPF5	SCLA2	SCLA2b	Toza	7	-0.556487	0.21039	0.526583	0.381883	1.23779
Q16891	IMMT	SCLA2	SCLA2b	Toza	7	-0.422965	0.212044	0.530339	0.295218	0.251835
O95183	VAMP5	SCLA2	SCLA2b	Toza	7	-0.503934	0.212212	0.530378	0.303381	NA
Q9Y4A5	TRRAP	SCLA2	SCLA2b	Toza	7	-0.862092	0.212643	0.530775	0.480279	NA
P67936	TPM4	SCLA2	SCLA2b	Toza	7	-0.593566	0.212678	0.530775	0.387001	0.724082
O43390	HNRNPR	SCLA2	SCLA2b	Toza	7	-0.326309	0.212833	0.53078	0.214951	0.262773
Q13363	CTBP1	SCLA2	SCLA2b	Toza	7	-0.810126	0.213343	0.53167	0.505115	NA
P62937	PPIA	SCLA2	SCLA2b	Toza	8	-1.31891	0.213837	0.532517	0.891696	1.32855
Q9UKV8	AGO2	SCLA2	SCLA2b	Toza	6	-0.683781	0.214311	0.533314	0.447578	NA
Q9BWS9	CHID1	SCLA2	SCLA2b	Toza	7	-0.5627	0.214679	0.533556	0.36257	0.996886
P51532	SMARCA4	SCLA2	SCLA2b	Toza	7	-0.57174	0.214716	0.533556	0.398221	0.813927
O95140	MFN2	SCLA2	SCLA2b	Toza	7	-0.729437	0.21495	0.533627	0.438319	0.543154
Q6DKI1	RPL7L1	SCLA2	SCLA2b	Toza	7	-0.521043	0.215053	0.533627	0.360495	0.888954
Q14139	UBE4A	SCLA2	SCLA2b	Toza	7	-0.515673	0.215832	0.534927	0.357773	NA
P11586	MTHFD1	SCLA2	SCLA2b	Toza	7	-0.466351	0.215886	0.534927	0.298473	0.409528
Q9P2X0	DPM3	SCLA2	SCLA2b	Toza	7	-0.438807	0.21609	0.53505	0.309304	0.624137
Q5VTR2	RNF20	SCLA2	SCLA2b	Toza	7	-0.37603	0.216949	0.536689	0.265858	0.159809
Q15631	TSN	SCLA2	SCLA2b	Toza	7	-0.326368	0.217065	0.536689	0.223969	NA
Q6P6C2	ALKBH5	SCLA2	SCLA2b	Toza	7	-0.390139	0.217216	0.536689	0.27253	1.06138
Q9H3K6	BOLA2B	SCLA2	SCLA2b	Toza	7	-0.340118	0.21753	0.537082	0.24034	-0.256438
Q9Y2X0	MED16	SCLA2	SCLA2b	Toza	7	-0.653844	0.218192	0.538142	0.387338	1.14367
Q9HA92	RSAD1	SCLA2	SCLA2b	Toza	7	-0.300038	0.218615	0.538142	0.213063	0.518735
Q8N8S7	ENAH	SCLA2	SCLA2b	Toza	7	-0.940154	0.219149	0.538142	0.648069	NA
P13796	LCP1	SCLA2	SCLA2b	Toza	7	-0.204799	0.219207	0.538142	0.145222	0.297673
Q9Y399	MRPS2	SCLA2	SCLA2b	Toza	7	-0.40592	0.219236	0.538142	0.284706	NA
P52292	KPNA2	SCLA2	SCLA2b	Toza	7	-0.744202	0.219324	0.538142	0.529249	1.0829
O75718	CRTAP	SCLA2	SCLA2b	Toza	7	-0.963614	0.219426	0.538142	0.625734	NA
Q8ND04	SMG8	SCLA2	SCLA2b	Toza	7	-0.334426	0.219573	0.538142	0.224944	-0.00405496
Q9Y4B6	DCAF1	SCLA2	SCLA2b	Toza	7	-0.778136	0.219665	0.538142	0.54555	1.35172
P19388	POLR2E	SCLA2	SCLA2b	Toza	7	-0.647704	0.219695	0.538142	0.460416	NA
Q9ULV4	CORO1C	SCLA2	SCLA2b	Toza	7	-0.474656	0.22008	0.538142	0.337641	0.197217
Q9BRJ2	MRPL45	SCLA2	SCLA2b	Toza	7	-0.445376	0.220099	0.538142	0.29397	0.915294
Q86SX6	GLRX5	SCLA2	SCLA2b	Toza	7	-0.203447	0.220244	0.538142	0.144212	0.215497
P52788	SMS	SCLA2	SCLA2b	Toza	7	-0.533559	0.220368	0.538142	0.378411	1.32861
P08670	VIM	SCLA2	SCLA2b	Toza	8	-1.46031	0.220411	0.538142	0.985107	1.29964
Q5VTL8	PRPF38B	SCLA2	SCLA2b	Toza	7	0.590122	0.220453	0.538142	0.37344	0.0260459
P38571	LIPA	SCLA2	SCLA2b	Toza	7	-0.425419	0.220601	0.538142	0.303808	NA
P31939	ATIC	SCLA2	SCLA2b	Toza	7	-0.486367	0.220899	0.538283	0.345748	0.376558
P36507	MAP2K2	SCLA2	SCLA2b	Toza	7	-0.343385	0.220999	0.538283	0.244558	NA
P57088	TMEM33	SCLA2	SCLA2b	Toza	7	-0.345571	0.221125	0.538283	0.245252	-0.19785
Q14839	CHD4	SCLA2	SCLA2b	Toza	7	-0.524086	0.221538	0.538721	0.353004	0.349241
Q9BXS5	AP1M1	SCLA2	SCLA2b	Toza	7	-0.162157	0.221796	0.538721	0.111874	-0.11527
Q8NHH9	ATL2	SCLA2	SCLA2b	Toza	7	-0.780426	0.221933	0.538721	0.548936	NA
P30419	NMT1	SCLA2	SCLA2b	Toza	7	-0.491134	0.221953	0.538721	0.322764	1.00768
O15400	STX7	SCLA2	SCLA2b	Toza	7	-0.713156	0.22237	0.538721	0.481997	NA
P41240	CSK	SCLA2	SCLA2b	Toza	7	-0.338129	0.222382	0.538721	0.228333	0.110704
Q9H1H9	KIF13A	SCLA2	SCLA2b	Toza	7	-0.382704	0.222393	0.538721	0.259064	NA
P33121	ACSL1	SCLA2	SCLA2b	Toza	7	-0.32251	0.222897	0.539267	0.220706	NA
Q9Y3A5	SBDS	SCLA2	SCLA2b	Toza	6	-0.358466	0.222972	0.539267	0.239834	NA
O15213	WDR46	SCLA2	SCLA2b	Toza	7	-0.45759	0.223086	0.539267	0.269031	0.12721
Q6P1S2	C3orf33	SCLA2	SCLA2b	Toza	7	-0.786231	0.223625	0.539715	0.562521	0.028076
Q15165	PON2	SCLA2	SCLA2b	Toza	7	-0.521722	0.223749	0.539715	0.3602	NA
P42892	ECE1	SCLA2	SCLA2b	Toza	6	0.568862	0.223851	0.539715	0.351597	NA
Q15022	SUZ12	SCLA2	SCLA2b	Toza	7	0.29832	0.223895	0.539715	0.209018	-0.463215
O15511	ARPC5	SCLA2	SCLA2b	Toza	7	-0.764815	0.224859	0.540593	0.547886	1.49941
P51151	RAB9A	SCLA2	SCLA2b	Toza	7	-0.789884	0.224927	0.540593	0.513849	1.00123
Q9HCU5	PREB	SCLA2	SCLA2b	Toza	7	-0.396204	0.22497	0.540593	0.284562	0.924003
Q13613	MTMR1	SCLA2	SCLA2b	Toza	7	-0.303428	0.22499	0.540593	0.219248	0.0656995
Q9UHX1	PUF60	SCLA2	SCLA2b	Toza	7	-0.498763	0.225039	0.540593	0.354202	NA
Q01518	CAP1	SCLA2	SCLA2b	Toza	7	-0.69645	0.225352	0.540743	0.497753	1.25801
P56559	ARL4C	SCLA2	SCLA2b	Toza	7	0.230249	0.225414	0.540743	0.150109	NA
P11766	ADH5	SCLA2	SCLA2b	Toza	7	-0.488378	0.225999	0.541772	0.336149	0.683033
O15355	PPM1G	SCLA2	SCLA2b	Toza	7	-0.389274	0.226482	0.542411	0.281099	0.312328
P49588	AARS1	SCLA2	SCLA2b	Toza	7	-0.504947	0.226677	0.542411	0.356232	0.926672
Q9UHR5	SAP30BP	SCLA2	SCLA2b	Toza	7	-0.54519	0.226767	0.542411	0.341402	1.1937
P23528	CFL1	SCLA2	SCLA2b	Toza	8	-1.3046	0.22696	0.542411	0.879562	1.39178
P62191	PSMC1	SCLA2	SCLA2b	Toza	7	-0.508088	0.227049	0.542411	0.359166	0.28378
Q9NVH6	TMLHE	SCLA2	SCLA2b	Toza	7	-0.224276	0.227277	0.542583	0.162324	NA
P53677	AP3M2	SCLA2	SCLA2b	Toza	6	-0.703562	0.227469	0.542668	0.453191	0.34368
Q8TB36	GDAP1	SCLA2	SCLA2b	Toza	7	-0.876837	0.227692	0.542825	0.592873	NA
Q14331	FRG1	SCLA2	SCLA2b	Toza	7	-0.479808	0.228359	0.543875	0.348353	0.869489
P42126	ECI1	SCLA2	SCLA2b	Toza	7	-0.359183	0.228679	0.543875	0.261535	0.425384
Q6FI81	CIAPIN1	SCLA2	SCLA2b	Toza	7	0.487167	0.229158	0.543875	0.318517	-0.0186213
P84090	ERH	SCLA2	SCLA2b	Toza	7	-0.706043	0.229274	0.543875	0.505198	1.25669
Q6XZF7	DNMBP	SCLA2	SCLA2b	Toza	6	0.368753	0.229385	0.543875	0.238599	-0.251643
Q9NQT5	EXOSC3	SCLA2	SCLA2b	Toza	8	-0.75927	0.229475	0.543875	0.541339	0.914489
P49590	HARS2	SCLA2	SCLA2b	Toza	7	-0.526977	0.22951	0.543875	0.376549	1.30111
P27635	RPL10	SCLA2	SCLA2b	Toza	7	-0.362777	0.229773	0.543875	0.245463	0.808054
P60228	EIF3E	SCLA2	SCLA2b	Toza	7	-0.355241	0.229793	0.543875	0.259775	1.00872
P49321	NASP	SCLA2	SCLA2b	Toza	7	-0.830594	0.22982	0.543875	0.542589	0.559581
Q99575	POP1	SCLA2	SCLA2b	Toza	7	-0.391361	0.229934	0.543875	0.28338	0.4359
Q9UHB6	LIMA1	SCLA2	SCLA2b	Toza	7	-0.284607	0.230017	0.543875	0.199022	0.459759
Q96D53	COQ8B	SCLA2	SCLA2b	Toza	7	0.574586	0.230177	0.543883	0.36141	0.299694
Q9H490	PIGU	SCLA2	SCLA2b	Toza	7	-0.396263	0.23071	0.544772	0.290381	NA
P25205	MCM3	SCLA2	SCLA2b	Toza	7	-0.540701	0.231862	0.547009	0.380589	0.461582
Q8NG06	TRIM58	SCLA2	SCLA2b	Toza	7	-0.623249	0.231974	0.547009	0.426299	-0.162664
Q12788	TBL3	SCLA2	SCLA2b	Toza	7	-0.467084	0.23234	0.547502	0.313352	0.77855
Q9UKV3	ACIN1	SCLA2	SCLA2b	Toza	7	-0.478704	0.232741	0.548073	0.34298	1.52424
Q9NUQ2	AGPAT5	SCLA2	SCLA2b	Toza	7	-0.261948	0.233125	0.548561	0.184074	-0.133256
O15270	SPTLC2	SCLA2	SCLA2b	Toza	7	0.367329	0.23334	0.548561	0.235032	-0.399737
Q92506	HSD17B8	SCLA2	SCLA2b	Toza	7	-0.452858	0.233424	0.548561	0.330531	NA
Q13347	EIF3I	SCLA2	SCLA2b	Toza	7	-0.724582	0.233901	0.549259	0.518833	0.880842
P50402	EMD	SCLA2	SCLA2b	Toza	8	-1.26098	0.234038	0.549259	0.856125	1.28753
O43670	ZNF207	SCLA2	SCLA2b	Toza	7	0.237294	0.23433	0.549574	0.160471	-0.591529
P21796	VDAC1	SCLA2	SCLA2b	Toza	7	-0.508546	0.234713	0.550098	0.375395	-0.0713735
Q16877	PFKFB4	SCLA2	SCLA2b	Toza	7	0.62908	0.23491	0.550136	0.454108	NA
P83731	RPL24	SCLA2	SCLA2b	Toza	7	0.39508	0.235047	0.550136	0.266839	-0.46205
P35580	MYH10	SCLA2	SCLA2b	Toza	7	-0.618383	0.235529	0.550693	0.435037	0.472343
Q6P9B6	MEAK7	SCLA2	SCLA2b	Toza	7	-0.417673	0.236078	0.550693	0.268997	NA
Q92522	H1-10	SCLA2	SCLA2b	Toza	7	0.435066	0.23637	0.550693	0.311682	-0.561713
Q9NR12	PDLIM7	SCLA2	SCLA2b	Toza	7	-0.517033	0.2364	0.550693	0.374629	1.12594
Q16719	KYNU	SCLA2	SCLA2b	Toza	7	-0.419059	0.23647	0.550693	0.299936	0.684868
Q99536	VAT1	SCLA2	SCLA2b	Toza	7	-0.290526	0.236689	0.550693	0.199314	0.00268948
Q52LJ0	FAM98B	SCLA2	SCLA2b	Toza	7	-0.367863	0.236691	0.550693	0.265602	NA
Q96S97	MYADM	SCLA2	SCLA2b	Toza	7	-0.478342	0.237103	0.550693	0.354746	0.47056
P61006	RAB8A	SCLA2	SCLA2b	Toza	7	-1.57318	0.237407	0.550693	0.953498	2.19609
Q9ULC4	MCTS1	SCLA2	SCLA2b	Toza	7	-0.713704	0.23747	0.550693	0.486309	NA
P17535	JUND	SCLA2	SCLA2b	Toza	7	0.480023	0.237506	0.550693	0.320809	-0.430057
Q5JWF2	GNAS	SCLA2	SCLA2b	Toza	7	-0.29388	0.237745	0.550693	0.202621	-0.156848
Q13011	ECH1	SCLA2	SCLA2b	Toza	7	-0.695185	0.237797	0.550693	0.508262	1.24244
Q8NFQ8	TOR1AIP2	SCLA2	SCLA2b	Toza	7	-0.49029	0.2378	0.550693	0.359174	0.692301
P46013	MKI67	SCLA2	SCLA2b	Toza	7	-0.695651	0.237804	0.550693	0.509493	0.882001
Q9BVA1	TUBB2B	SCLA2	SCLA2b	Toza	7	-0.580021	0.2379	0.550693	0.364702	0.654733
Q8IZ83	ALDH16A1	SCLA2	SCLA2b	Toza	7	-0.313865	0.237987	0.550693	0.225211	0.724365
O75746	SLC25A12	SCLA2	SCLA2b	Toza	7	-1.00717	0.23831	0.551071	0.652453	NA
P20936	RASA1	SCLA2	SCLA2b	Toza	7	-0.79955	0.238669	0.551182	0.595239	-0.749106
P52272	HNRNPM	SCLA2	SCLA2b	Toza	8	-1.89142	0.238676	0.551182	1.30732	1.83023
Q9UIQ6	LNPEP	SCLA2	SCLA2b	Toza	7	-0.458055	0.239084	0.551757	0.327172	0.41417
Q9P1F3	ABRACL	SCLA2	SCLA2b	Toza	7	-0.424876	0.239469	0.55197	0.317909	0.161891
Q8N8N7	PTGR2	SCLA2	SCLA2b	Toza	7	-0.447035	0.239495	0.55197	0.327651	0.341889
Q9NPL8	TIMMDC1	SCLA2	SCLA2b	Toza	7	-0.637558	0.239853	0.552427	0.410906	0.743208
Q96I24	FUBP3	SCLA2	SCLA2b	Toza	8	-1.00179	0.240317	0.553129	0.700286	1.09678
P51610	HCFC1	SCLA2	SCLA2b	Toza	7	-0.245643	0.24063	0.553481	0.177106	0.544877
Q96C12	ARMC5	SCLA2	SCLA2b	Toza	7	-0.734328	0.240805	0.553517	0.494344	NA
P30825	SLC7A1	SCLA2	SCLA2b	Toza	7	-0.318164	0.241761	0.554553	0.239692	0.369943
Q6DD88	ATL3	SCLA2	SCLA2b	Toza	7	-0.878855	0.241778	0.554553	0.549813	1.57732
Q96PU5	NEDD4L	SCLA2	SCLA2b	Toza	7	0.389067	0.241886	0.554553	0.284796	-0.599007
Q15366	PCBP2	SCLA2	SCLA2b	Toza	7	0.389556	0.242151	0.554553	0.283487	-0.566132
Q8N9T8	KRI1	SCLA2	SCLA2b	Toza	7	0.481712	0.242441	0.554553	0.320482	-0.551322
O43156	TTI1	SCLA2	SCLA2b	Toza	7	-0.418421	0.242451	0.554553	0.303785	1.11041
Q96RQ3	MCCC1	SCLA2	SCLA2b	Toza	7	0.681667	0.242587	0.554553	0.430029	-0.49327
Q9NZD8	SPG21	SCLA2	SCLA2b	Toza	7	0.30652	0.242689	0.554553	0.196593	NA
Q13418	ILK	SCLA2	SCLA2b	Toza	7	-0.465096	0.242697	0.554553	0.34057	0.529247
Q9Y3P9	RABGAP1	SCLA2	SCLA2b	Toza	7	-0.494869	0.242917	0.554689	0.333917	NA
Q5TF58	IFFO2	SCLA2	SCLA2b	Toza	7	0.642657	0.243869	0.556496	0.48106	NA
P49591	SARS1	SCLA2	SCLA2b	Toza	7	-0.607538	0.244121	0.556706	0.437906	0.833212
O14618	CCS	SCLA2	SCLA2b	Toza	7	0.262879	0.244472	0.556915	0.166713	NA
O00186	STXBP3	SCLA2	SCLA2b	Toza	7	-0.416539	0.244534	0.556915	0.305765	0.741164
P48047	ATP5PO	SCLA2	SCLA2b	Toza	7	-0.656086	0.245074	0.557777	0.497499	0.307708
Q7KZ85	SUPT6H	SCLA2	SCLA2b	Toza	7	-0.613019	0.245449	0.558263	0.458169	1.06988
Q8N0X7	SPART	SCLA2	SCLA2b	Toza	7	0.532566	0.245758	0.558449	0.335838	-1.05716
O75886	STAM2	SCLA2	SCLA2b	Toza	7	-0.991762	0.246004	0.558449	0.64681	1.14837
Q9BTV4	TMEM43	SCLA2	SCLA2b	Toza	7	-0.224314	0.246125	0.558449	0.165574	0.258312
P14921	ETS1	SCLA2	SCLA2b	Toza	6	-0.83553	0.246226	0.558449	0.577888	NA
Q9BUT1	BDH2	SCLA2	SCLA2b	Toza	7	-0.798572	0.246713	0.558449	0.605418	NA
O00116	AGPS	SCLA2	SCLA2b	Toza	7	-0.403863	0.246738	0.558449	0.305152	0.0670247
P46976	GYG1	SCLA2	SCLA2b	Toza	7	0.295393	0.246882	0.558449	0.201502	-0.0894074
P11274	BCR	SCLA2	SCLA2b	Toza	7	-0.396702	0.247116	0.558449	0.284698	0.639549
Q53H47	SETMAR	SCLA2	SCLA2b	Toza	7	-0.653958	0.247145	0.558449	0.447149	NA
P46782	RPS5	SCLA2	SCLA2b	Toza	7	-0.408902	0.247426	0.558449	0.291244	0.439999
Q00534	CDK6	SCLA2	SCLA2b	Toza	7	-0.391495	0.247494	0.558449	0.255129	-0.211028
Q06830	PRDX1	SCLA2	SCLA2b	Toza	7	0.661589	0.247546	0.558449	0.448009	-0.0412067
P07196	NEFL	SCLA2	SCLA2b	Toza	7	-0.721446	0.248091	0.558449	0.514663	NA
Q8N983	MRPL43	SCLA2	SCLA2b	Toza	7	-0.515717	0.248232	0.558449	0.391003	0.236354
O94992	HEXIM1	SCLA2	SCLA2b	Toza	7	0.392662	0.248259	0.558449	0.281025	0.251778
Q9BRJ7	NUDT16L1	SCLA2	SCLA2b	Toza	7	0.361478	0.24831	0.558449	0.271763	-0.867865
P61313	RPL15	SCLA2	SCLA2b	Toza	7	1.19506	0.24837	0.558449	0.775349	-1.35266
P51153	RAB13	SCLA2	SCLA2b	Toza	7	-0.302269	0.248432	0.558449	0.21269	0.38789
Q9P2D1	CHD7	SCLA2	SCLA2b	Toza	7	0.461152	0.249028	0.558565	0.342151	NA
Q99996	AKAP9	SCLA2	SCLA2b	Toza	7	-1.02696	0.249135	0.558565	0.663913	NA
P60866	RPS20	SCLA2	SCLA2b	Toza	7	-0.861824	0.249222	0.558565	0.618774	1.43998
Q9BVG8	KIFC3	SCLA2	SCLA2b	Toza	7	0.458652	0.249279	0.558565	0.303227	-0.958921
Q9UQE7	SMC3	SCLA2	SCLA2b	Toza	7	-0.427929	0.24929	0.558565	0.296208	NA
P20073	ANXA7	SCLA2	SCLA2b	Toza	7	-0.557903	0.250029	0.559859	0.414839	0.53813
Q92576	PHF3	SCLA2	SCLA2b	Toza	7	0.510442	0.250471	0.560074	0.343057	NA
Q6UWE0	LRSAM1	SCLA2	SCLA2b	Toza	7	0.527932	0.250559	0.560074	0.406311	NA
Q9HCD5	NCOA5	SCLA2	SCLA2b	Toza	7	-0.243383	0.25061	0.560074	0.186457	0.807675
P25705	ATP5F1A	SCLA2	SCLA2b	Toza	7	-0.767211	0.25106	0.560716	0.552766	0.603085
O75351	VPS4B	SCLA2	SCLA2b	Toza	7	-0.790191	0.251372	0.560853	0.519526	0.359527
Q9HC07	TMEM165	SCLA2	SCLA2b	Toza	7	-0.623776	0.251445	0.560853	0.475277	0.494223
Q9NPH3	IL1RAP	SCLA2	SCLA2b	Toza	6	-0.37585	0.251848	0.561391	0.27218	NA
P01023	A2M	SCLA2	SCLA2b	Toza	7	-0.650215	0.252326	0.562079	0.502244	0.445232
P09525	ANXA4	SCLA2	SCLA2b	Toza	7	-0.698777	0.252481	0.562079	0.463973	1.0849
Q9UQ13	SHOC2	SCLA2	SCLA2b	Toza	6	0.199014	0.252837	0.562442	0.147026	NA
Q6P1M0	SLC27A4	SCLA2	SCLA2b	Toza	7	-0.335801	0.252969	0.562442	0.248396	0.982549
Q8IZQ5	SELENOH	SCLA2	SCLA2b	Toza	7	-0.929543	0.253352	0.562933	0.61258	0.49041
P36404	ARL2	SCLA2	SCLA2b	Toza	7	-0.379384	0.254312	0.564704	0.294639	NA
Q9GZT8	NIF3L1	SCLA2	SCLA2b	Toza	7	-0.41173	0.254819	0.564951	0.297866	NA
O75964	ATP5MG	SCLA2	SCLA2b	Toza	7	0.57431	0.255017	0.564951	0.419101	-1.34072
Q15334	LLGL1	SCLA2	SCLA2b	Toza	7	-0.368511	0.255108	0.564951	0.249466	0.649085
Q6IQ22	RAB12	SCLA2	SCLA2b	Toza	7	0.240934	0.255213	0.564951	0.169649	-0.522453
O75489	NDUFS3	SCLA2	SCLA2b	Toza	7	-0.39606	0.255239	0.564951	0.308147	0.599709
Q92520	FAM3C	SCLA2	SCLA2b	Toza	7	-0.718697	0.25569	0.565588	0.475159	1.12484
O75027	ABCB7	SCLA2	SCLA2b	Toza	7	-0.325174	0.256063	0.56605	0.218114	0.249854
Q9HD33	MRPL47	SCLA2	SCLA2b	Toza	7	-0.745355	0.256484	0.56662	0.517685	NA
O60547	GMDS	SCLA2	SCLA2b	Toza	7	0.474682	0.256845	0.567057	0.353346	-1.06251
Q15555	MAPRE2	SCLA2	SCLA2b	Toza	7	-0.8099	0.257111	0.567281	0.574746	NA
P31483	TIA1	SCLA2	SCLA2b	Toza	7	-0.68118	0.257433	0.56763	0.510243	0.362513
O43488	AKR7A2	SCLA2	SCLA2b	Toza	7	-0.565913	0.257957	0.5683	0.42676	0.515822
Q9H0R3	TMEM222	SCLA2	SCLA2b	Toza	7	-0.378282	0.258165	0.5683	0.274627	NA
Q5TGY3	AHDC1	SCLA2	SCLA2b	Toza	7	0.376345	0.258229	0.5683	0.26799	-0.300864
Q4G0J3	LARP7	SCLA2	SCLA2b	Toza	7	-0.255029	0.258996	0.569627	0.19209	NA
Q13636	RAB31	SCLA2	SCLA2b	Toza	7	-0.350473	0.259175	0.569659	0.273968	NA
Q13459	MYO9B	SCLA2	SCLA2b	Toza	7	-0.570568	0.259496	0.569674	0.390296	0.993679
Q96J02	ITCH	SCLA2	SCLA2b	Toza	7	-0.35447	0.259816	0.569674	0.267519	NA
Q9BRX8	PRXL2A	SCLA2	SCLA2b	Toza	7	-0.517041	0.259829	0.569674	0.368046	-0.462657
P20592	MX2	SCLA2	SCLA2b	Toza	7	0.510544	0.259905	0.569674	0.40008	NA
Q9BRT6	LLPH	SCLA2	SCLA2b	Toza	7	0.657976	0.260273	0.569674	0.508561	-0.0444933
Q16543	CDC37	SCLA2	SCLA2b	Toza	7	-0.536212	0.260635	0.569674	0.419807	1.21533
Q9Y4Z0	LSM4	SCLA2	SCLA2b	Toza	7	-1.08842	0.260637	0.569674	0.755092	1.46465
Q96P47	AGAP3	SCLA2	SCLA2b	Toza	7	0.317258	0.260696	0.569674	0.210014	0.75318
Q96G23	CERS2	SCLA2	SCLA2b	Toza	7	-0.469702	0.260935	0.569674	0.365394	0.347954
P06276	BCHE	SCLA2	SCLA2b	Toza	6	0.448557	0.260966	0.569674	0.341095	NA
Q9NZV5	SELENON	SCLA2	SCLA2b	Toza	7	-0.271972	0.261308	0.569674	0.213676	NA
Q8NHP8	PLBD2	SCLA2	SCLA2b	Toza	7	-0.314174	0.261344	0.569674	0.239019	NA
P62341	SELENOT	SCLA2	SCLA2b	Toza	7	-0.653141	0.261423	0.569674	0.489311	0.688449
P56134	ATP5MF	SCLA2	SCLA2b	Toza	7	-0.525319	0.261484	0.569674	0.373482	0.450219
P28062	PSMB8	SCLA2	SCLA2b	Toza	7	-0.347363	0.262127	0.570381	0.266788	NA
Q9BTX1	NDC1	SCLA2	SCLA2b	Toza	7	-0.405022	0.262138	0.570381	0.281616	0.464673
Q16822	PCK2	SCLA2	SCLA2b	Toza	7	-0.700677	0.262325	0.570428	0.475161	1.15644
P50914	RPL14	SCLA2	SCLA2b	Toza	7	-0.345736	0.263316	0.572224	0.273119	0.172462
Q86YR5	GPSM1	SCLA2	SCLA2b	Toza	7	0.307714	0.263708	0.572413	0.236108	NA
P00558	PGK1	SCLA2	SCLA2b	Toza	7	-0.576204	0.263733	0.572413	0.411471	-0.245292
Q9Y3B3	TMED7	SCLA2	SCLA2b	Toza	7	-1.15649	0.264032	0.572703	0.839424	NA
Q14157	UBAP2L	SCLA2	SCLA2b	Toza	7	-0.271864	0.264494	0.573346	0.192143	0.200584
Q9Y2X3	NOP58	SCLA2	SCLA2b	Toza	7	-0.459094	0.26514	0.573917	0.333742	0.274856
Q9NWH9	SLTM	SCLA2	SCLA2b	Toza	7	-0.492289	0.265191	0.573917	0.377939	0.970882
O60884	DNAJA2	SCLA2	SCLA2b	Toza	7	-0.506522	0.265979	0.573917	0.376902	NA
Q13885	TUBB2A	SCLA2	SCLA2b	Toza	7	-0.392497	0.266217	0.573917	0.311066	0.21249
Q5T1M5	FKBP15	SCLA2	SCLA2b	Toza	7	-0.681438	0.266356	0.573917	0.460252	NA
P27695	APEX1	SCLA2	SCLA2b	Toza	7	-0.379627	0.266481	0.573917	0.292484	0.769685
Q14249	ENDOG	SCLA2	SCLA2b	Toza	7	-0.598155	0.266757	0.573917	0.474677	NA
Q9ULX6	AKAP8L	SCLA2	SCLA2b	Toza	7	0.353074	0.266885	0.573917	0.270737	-0.651229
P00492	HPRT1	SCLA2	SCLA2b	Toza	7	0.327065	0.266972	0.573917	0.253371	-0.785383
Q99816	TSG101	SCLA2	SCLA2b	Toza	7	0.316904	0.267052	0.573917	0.252875	-0.183145
P52789	HK2	SCLA2	SCLA2b	Toza	7	-0.629964	0.267059	0.573917	0.466941	1.37373
P08559	PDHA1	SCLA2	SCLA2b	Toza	7	-0.450431	0.267344	0.573917	0.352399	0.980426
Q96BI3	APH1A	SCLA2	SCLA2b	Toza	7	-0.553038	0.267595	0.573917	0.42717	NA
Q9NZM5	NOP53	SCLA2	SCLA2b	Toza	7	0.498736	0.267711	0.573917	0.376389	NA
Q6ICL3	TANGO2	SCLA2	SCLA2b	Toza	6	-0.379004	0.267752	0.573917	0.251405	NA
Q9NRG1	PRTFDC1	SCLA2	SCLA2b	Toza	7	-0.75814	0.267828	0.573917	0.544882	1.26333
Q09666	AHNAK	SCLA2	SCLA2b	Toza	7	-0.562834	0.268063	0.573917	0.450626	0.499773
Q9H7B2	RPF2	SCLA2	SCLA2b	Toza	7	-0.35766	0.268071	0.573917	0.287	1.23653
P17252	PRKCA	SCLA2	SCLA2b	Toza	7	-0.668006	0.268079	0.573917	0.533446	1.20303
P35249	RFC4	SCLA2	SCLA2b	Toza	7	-0.61831	0.268188	0.573917	0.471717	1.2604
Q8NB90	AFG2A	SCLA2	SCLA2b	Toza	7	-0.391216	0.268419	0.573917	0.279451	1.99439
Q9UDR5	AASS	SCLA2	SCLA2b	Toza	7	-0.246873	0.268577	0.573917	0.189988	0.298221
P55268	LAMB2	SCLA2	SCLA2b	Toza	7	0.423408	0.268629	0.573917	0.339983	NA
Q9H9L3	ISG20L2	SCLA2	SCLA2b	Toza	7	-0.767525	0.268734	0.573917	0.580437	NA
P46778	RPL21	SCLA2	SCLA2b	Toza	7	-0.340341	0.26925	0.574665	0.269666	0.311814
Q96AG4	LRRC59	SCLA2	SCLA2b	Toza	7	-0.427944	0.269615	0.57509	0.342895	0.508862
Q9NUQ8	ABCF3	SCLA2	SCLA2b	Toza	7	-0.523184	0.270031	0.575359	0.418491	1.26047
P03905	MT-ND4	SCLA2	SCLA2b	Toza	7	-0.739104	0.270073	0.575359	0.523007	NA
P50479	PDLIM4	SCLA2	SCLA2b	Toza	7	-0.319863	0.270764	0.576476	0.24113	-0.0759436
Q96EI5	TCEAL4	SCLA2	SCLA2b	Toza	7	0.249981	0.271341	0.577228	0.202175	NA
Q7L5N1	COPS6	SCLA2	SCLA2b	Toza	7	-0.331215	0.271498	0.577228	0.261386	0.770583
Q13219	PAPPA	SCLA2	SCLA2b	Toza	7	-0.760303	0.271617	0.577228	0.585646	NA
Q7L775	EPM2AIP1	SCLA2	SCLA2b	Toza	7	0.480763	0.272106	0.577879	0.359278	NA
Q9HC62	SENP2	SCLA2	SCLA2b	Toza	7	1.08748	0.272257	0.577879	0.845178	-1.41101
P48729	CSNK1A1	SCLA2	SCLA2b	Toza	7	0.616263	0.272552	0.578151	0.460741	-0.107629
O75962	TRIO	SCLA2	SCLA2b	Toza	7	-0.317461	0.272721	0.578155	0.25142	-0.0298086
Q2NL82	TSR1	SCLA2	SCLA2b	Toza	7	-0.620217	0.273214	0.578601	0.460106	1.03655
Q04760	GLO1	SCLA2	SCLA2b	Toza	7	-0.452506	0.273298	0.578601	0.362513	1.32061
O75955	FLOT1	SCLA2	SCLA2b	Toza	7	-0.690602	0.273432	0.578601	0.485963	1.18292
Q6P4A7	SFXN4	SCLA2	SCLA2b	Toza	7	-0.217126	0.273997	0.579317	0.160348	NA
O75616	ERAL1	SCLA2	SCLA2b	Toza	7	-0.346617	0.274105	0.579317	0.239037	0.410891
Q9Y5W9	SNX11	SCLA2	SCLA2b	Toza	7	-0.184546	0.274308	0.579391	0.137304	NA
Q9ULS5	TMCC3	SCLA2	SCLA2b	Toza	7	0.337131	0.274598	0.579419	0.251398	-0.221103
P01857	IGHG1	SCLA2	SCLA2b	Toza	7	1.04264	0.274771	0.579419	0.849849	-0.505821
Q13362	PPP2R5C	SCLA2	SCLA2b	Toza	7	-0.534043	0.274981	0.579419	0.419903	NA
P41252	IARS1	SCLA2	SCLA2b	Toza	7	-0.376193	0.27499	0.579419	0.288699	0.292041
Q99460	PSMD1	SCLA2	SCLA2b	Toza	7	-0.462724	0.275324	0.579606	0.377892	0.573141
Q15349	RPS6KA2	SCLA2	SCLA2b	Toza	7	0.482637	0.275522	0.579606	0.392972	-0.975753
Q5VW32	BROX	SCLA2	SCLA2b	Toza	7	-0.789857	0.275581	0.579606	0.589113	NA
Q00325	SLC25A3	SCLA2	SCLA2b	Toza	8	-2.01455	0.27583	0.579779	1.53942	1.7667
Q5T1V6	DDX59	SCLA2	SCLA2b	Toza	7	-0.851664	0.27633	0.580269	0.585071	NA
Q02880	TOP2B	SCLA2	SCLA2b	Toza	7	-0.398322	0.276398	0.580269	0.325407	1.05388
P01111	NRAS	SCLA2	SCLA2b	Toza	7	-0.536799	0.276575	0.580289	0.43825	1.0073
Q9Y676	MRPS18B	SCLA2	SCLA2b	Toza	7	-0.412417	0.276997	0.580308	0.324195	0.50878
P13591	NCAM1	SCLA2	SCLA2b	Toza	7	-0.631333	0.27701	0.580308	0.43714	NA
P07858	CTSB	SCLA2	SCLA2b	Toza	7	-0.573351	0.277177	0.580308	0.466034	0.472669
P49207	RPL34	SCLA2	SCLA2b	Toza	7	-0.782465	0.277631	0.580308	0.57591	0.813897
O95336	PGLS	SCLA2	SCLA2b	Toza	7	0.40637	0.277701	0.580308	0.302269	-0.728935
Q15032	R3HDM1	SCLA2	SCLA2b	Toza	7	0.578001	0.277744	0.580308	0.469847	-0.671555
P32519	ELF1	SCLA2	SCLA2b	Toza	7	0.382977	0.277894	0.580308	0.307811	NA
O15118	NPC1	SCLA2	SCLA2b	Toza	7	-0.481029	0.277925	0.580308	0.362284	0.277497
O15372	EIF3H	SCLA2	SCLA2b	Toza	7	-0.320569	0.278533	0.581158	0.243857	1.10689
P49917	LIG4	SCLA2	SCLA2b	Toza	7	-0.440488	0.278839	0.581158	0.355113	NA
Q9BXY0	MAK16	SCLA2	SCLA2b	Toza	7	-0.474133	0.27888	0.581158	0.375175	0.8512
Q8N999	RLIG1	SCLA2	SCLA2b	Toza	6	0.41834	0.279003	0.581158	0.302644	-1.03761
O43290	SART1	SCLA2	SCLA2b	Toza	7	-0.517822	0.279295	0.581213	0.415835	0.877861
P52888	THOP1	SCLA2	SCLA2b	Toza	7	-0.2436	0.279504	0.581213	0.199864	0.494496
Q9Y2A7	NCKAP1	SCLA2	SCLA2b	Toza	7	-0.438861	0.279668	0.581213	0.330366	0.985306
O60231	DHX16	SCLA2	SCLA2b	Toza	7	-0.368969	0.279701	0.581213	0.293687	0.161017
Q70E73	RAPH1	SCLA2	SCLA2b	Toza	7	-0.382746	0.280111	0.581329	0.31548	NA
Q9NYY8	FASTKD2	SCLA2	SCLA2b	Toza	7	0.326022	0.280316	0.581329	0.268816	-0.349673
P62873	GNB1	SCLA2	SCLA2b	Toza	7	-0.781634	0.280316	0.581329	0.628418	0.617456
P31943	HNRNPH1	SCLA2	SCLA2b	Toza	8	-0.626009	0.280427	0.581329	0.480209	0.615787
Q96SB3	PPP1R9B	SCLA2	SCLA2b	Toza	7	0.780458	0.280765	0.58168	0.624513	NA
Q5D0E6	DALRD3	SCLA2	SCLA2b	Toza	7	-0.326357	0.280962	0.581741	0.25902	0.315509
P21912	SDHB	SCLA2	SCLA2b	Toza	7	-0.389975	0.281455	0.58218	0.316076	0.383091
P55769	SNU13	SCLA2	SCLA2b	Toza	7	-0.48682	0.281676	0.58218	0.399062	0.479583
Q9UJW0	DCTN4	SCLA2	SCLA2b	Toza	7	0.403468	0.281701	0.58218	0.334239	NA
Q9NZN4	EHD2	SCLA2	SCLA2b	Toza	7	-0.352894	0.281846	0.58218	0.242714	NA
Q92797	SYMPK	SCLA2	SCLA2b	Toza	7	-0.481482	0.282892	0.583991	0.387903	0.630702
P12081	HARS1	SCLA2	SCLA2b	Toza	7	-0.426823	0.283615	0.584924	0.355372	0.324651
Q12765	SCRN1	SCLA2	SCLA2b	Toza	7	-0.215461	0.283681	0.584924	0.177706	NA
P60981	DSTN	SCLA2	SCLA2b	Toza	7	0.439172	0.284273	0.585586	0.366304	-1.11323
Q96H55	MYO19	SCLA2	SCLA2b	Toza	7	0.433096	0.284341	0.585586	0.360164	-0.503317
P56377	AP1S2	SCLA2	SCLA2b	Toza	7	-0.151991	0.285487	0.587585	0.125247	0.179116
Q9UKF6	CPSF3	SCLA2	SCLA2b	Toza	7	-0.397931	0.28565	0.587585	0.33168	0.772225
P62820	RAB1A	SCLA2	SCLA2b	Toza	7	-0.979087	0.285837	0.587619	0.683357	1.54086
P62277	RPS13	SCLA2	SCLA2b	Toza	7	1.09139	0.28637	0.58786	0.822769	-0.996494
P61626	LYZ	SCLA2	SCLA2b	Toza	7	-1.24233	0.286524	0.58786	1.01367	0.105037
Q9H2D6	TRIOBP	SCLA2	SCLA2b	Toza	7	0.684813	0.286907	0.58786	0.533639	NA
Q15061	WDR43	SCLA2	SCLA2b	Toza	7	0.335959	0.287077	0.58786	0.276624	-0.416475
Q9UKU6	TRHDE	SCLA2	SCLA2b	Toza	7	-0.34112	0.287108	0.58786	0.283451	0.382545
Q15003	NCAPH	SCLA2	SCLA2b	Toza	7	-0.346228	0.287269	0.58786	0.2701	0.174986
Q7Z7A3	CTU1	SCLA2	SCLA2b	Toza	7	0.368193	0.28734	0.58786	0.307607	0.140865
Q8TBC3	SHKBP1	SCLA2	SCLA2b	Toza	7	0.195594	0.287391	0.58786	0.164328	-0.755397
Q9NRX5	SERINC1	SCLA2	SCLA2b	Toza	7	-1.2442	0.287481	0.58786	0.87397	1.01195
Q13569	TDG	SCLA2	SCLA2b	Toza	7	-0.288216	0.287865	0.588297	0.240062	NA
Q9NRX4	PHPT1	SCLA2	SCLA2b	Toza	7	-0.732099	0.28808	0.58839	0.583443	NA
Q14BN4	SLMAP	SCLA2	SCLA2b	Toza	7	-0.349922	0.288371	0.588506	0.284664	NA
Q8TAT6	NPLOC4	SCLA2	SCLA2b	Toza	7	-0.545009	0.288505	0.588506	0.4555	0.550279
P63244	RACK1	SCLA2	SCLA2b	Toza	7	-0.448517	0.28878	0.588506	0.376673	-0.0365842
Q9BQA1	WDR77	SCLA2	SCLA2b	Toza	7	-0.284757	0.288817	0.588506	0.224536	0.779935
P41227	NAA10	SCLA2	SCLA2b	Toza	7	-0.368006	0.289212	0.588965	0.283257	0.50098
Q9UNH7	SNX6	SCLA2	SCLA2b	Toza	7	0.39718	0.289632	0.589475	0.33474	-0.590526
P07900	HSP90AA1	SCLA2	SCLA2b	Toza	7	-0.456711	0.290088	0.589805	0.385268	0.208865
O15143	ARPC1B	SCLA2	SCLA2b	Toza	7	-0.531718	0.290135	0.589805	0.446362	1.26237
Q12926	ELAVL2	SCLA2	SCLA2b	Toza	7	-0.706645	0.291168	0.590741	0.514088	1.47314
Q93052	LPP	SCLA2	SCLA2b	Toza	7	-0.349597	0.291395	0.590741	0.287127	0.452764
Q9H3P7	ACBD3	SCLA2	SCLA2b	Toza	7	-0.205292	0.291407	0.590741	0.165002	0.769621
P36405	ARL3	SCLA2	SCLA2b	Toza	7	-0.300397	0.291518	0.590741	0.247483	0.36216
Q9NPI1	BRD7	SCLA2	SCLA2b	Toza	6	0.419173	0.291564	0.590741	0.34531	-0.135334
Q9H7E9	C8orf33	SCLA2	SCLA2b	Toza	7	-0.453193	0.291619	0.590741	0.353231	0.605109
Q99496	RNF2	SCLA2	SCLA2b	Toza	6	0.898699	0.291804	0.59077	0.734885	NA
Q9NZT2	OGFR	SCLA2	SCLA2b	Toza	7	0.409137	0.292306	0.591441	0.297395	-0.967649
P04843	RPN1	SCLA2	SCLA2b	Toza	7	-0.400675	0.292674	0.59184	0.32721	0.477409
Q12907	LMAN2	SCLA2	SCLA2b	Toza	7	-0.573245	0.292866	0.591883	0.450216	NA
Q8TEA8	DTD1	SCLA2	SCLA2b	Toza	7	-0.220272	0.293489	0.592797	0.180695	0.52885
Q8NCH0	CHST14	SCLA2	SCLA2b	Toza	7	-0.533157	0.293775	0.593028	0.410474	NA
O76094	SRP72	SCLA2	SCLA2b	Toza	7	-0.402096	0.294185	0.593434	0.322589	0.0555975
Q99439	CNN2	SCLA2	SCLA2b	Toza	7	-0.194749	0.294565	0.593434	0.166384	0.553061
P61513	RPL37A	SCLA2	SCLA2b	Toza	7	-0.407053	0.29473	0.593434	0.345407	0.0287594
P31930	UQCRC1	SCLA2	SCLA2b	Toza	7	-0.442607	0.294802	0.593434	0.377192	0.232628
Q5VYK3	ECPAS	SCLA2	SCLA2b	Toza	7	-0.408766	0.294833	0.593434	0.34641	0.731671
Q7L8L6	FASTKD5	SCLA2	SCLA2b	Toza	7	-0.203677	0.29563	0.594693	0.163642	0.611323
P28702	RXRB	SCLA2	SCLA2b	Toza	7	0.379566	0.296203	0.595117	0.323809	0.115658
P52756	RBM5	SCLA2	SCLA2b	Toza	7	0.365998	0.296354	0.595117	0.277293	NA
P39748	FEN1	SCLA2	SCLA2b	Toza	7	-0.620689	0.296494	0.595117	0.527463	0.00843302
O75410	TACC1	SCLA2	SCLA2b	Toza	7	-0.560001	0.297202	0.595117	0.476615	NA
P30101	PDIA3	SCLA2	SCLA2b	Toza	8	-0.726606	0.297432	0.595117	0.583005	0.732207
P53611	RABGGTB	SCLA2	SCLA2b	Toza	7	0.268026	0.297455	0.595117	0.224407	-0.608555
O95391	SLU7	SCLA2	SCLA2b	Toza	7	-0.705275	0.297475	0.595117	0.605651	1.21068
Q76FK4	NOL8	SCLA2	SCLA2b	Toza	7	-0.228161	0.297506	0.595117	0.176641	0.873426
Q8WUY8	NAT14	SCLA2	SCLA2b	Toza	7	-0.389632	0.297758	0.595117	0.333067	NA
Q13428	TCOF1	SCLA2	SCLA2b	Toza	7	0.476042	0.297768	0.595117	0.392726	-0.878746
Q68D91	MBLAC2	SCLA2	SCLA2b	Toza	7	-0.495266	0.297783	0.595117	0.40482	NA
P40429	RPL13A	SCLA2	SCLA2b	Toza	8	-1.43401	0.297902	0.595117	1.15026	1.43641
P51991	HNRNPA3	SCLA2	SCLA2b	Toza	7	-0.407394	0.29821	0.595388	0.336939	0.0552935
Q9UHI6	DDX20	SCLA2	SCLA2b	Toza	7	0.4776	0.298634	0.595613	0.403744	-0.555907
O43353	RIPK2	SCLA2	SCLA2b	Toza	7	0.435561	0.298666	0.595613	0.375662	NA
Q6PID6	TTC33	SCLA2	SCLA2b	Toza	6	0.560305	0.299251	0.596437	0.469749	-0.512609
Q9P2R7	SUCLA2	SCLA2	SCLA2b	Toza	7	-0.536541	0.299858	0.597018	0.452077	1.29523
Q3MHD2	LSM12	SCLA2	SCLA2b	Toza	7	-0.459825	0.299888	0.597018	0.375979	0.714068
Q96GX9	APIP	SCLA2	SCLA2b	Toza	7	-0.323775	0.300844	0.598103	0.262865	0.918419
Q969E2	SCAMP4	SCLA2	SCLA2b	Toza	7	-0.844517	0.300976	0.598103	0.623795	1.07168
Q96JM2	ZNF462	SCLA2	SCLA2b	Toza	7	-0.976563	0.301053	0.598103	0.846501	NA
Q16881	TXNRD1	SCLA2	SCLA2b	Toza	7	-0.177242	0.301235	0.598103	0.145256	0.270043
O75342	ALOX12B	SCLA2	SCLA2b	Toza	6	0.320242	0.301485	0.598103	0.268786	-0.977236
O14976	GAK	SCLA2	SCLA2b	Toza	7	0.278922	0.301745	0.598103	0.238326	0.154469
Q7KZI7	MARK2	SCLA2	SCLA2b	Toza	7	0.538852	0.30188	0.598103	0.468086	NA
Q9NYI0	PSD3	SCLA2	SCLA2b	Toza	7	0.285142	0.301915	0.598103	0.233484	0.0360924
Q14004	CDK13	SCLA2	SCLA2b	Toza	6	-0.821189	0.301987	0.598103	0.655871	NA
Q9NTJ3	SMC4	SCLA2	SCLA2b	Toza	7	-0.420276	0.30221	0.598204	0.345816	0.329715
Q9Y4K1	CRYBG1	SCLA2	SCLA2b	Toza	7	0.498695	0.302482	0.5984	0.432847	-0.416484
Q96CB9	NSUN4	SCLA2	SCLA2b	Toza	7	-0.313088	0.302721	0.59853	0.269833	NA
P62244	RPS15A	SCLA2	SCLA2b	Toza	7	-0.51001	0.303075	0.598766	0.442316	0.568289
O15126	SCAMP1	SCLA2	SCLA2b	Toza	7	-0.250372	0.303186	0.598766	0.196429	0.406742
Q9UEW8	STK39	SCLA2	SCLA2b	Toza	7	1.03525	0.303727	0.599377	0.841623	-1.71408
P07237	P4HB	SCLA2	SCLA2b	Toza	8	-2.092	0.303956	0.599377	1.69641	1.30932
O14879	IFIT3	SCLA2	SCLA2b	Toza	7	0.662457	0.304014	0.599377	0.512516	-1.91982
Q9UNI6	DUSP12	SCLA2	SCLA2b	Toza	7	-0.192399	0.304366	0.59973	0.157919	0.371474
Q9HC36	MRM3	SCLA2	SCLA2b	Toza	7	-0.479309	0.305268	0.600867	0.374644	0.360845
O15427	SLC16A3	SCLA2	SCLA2b	Toza	7	-0.301237	0.305291	0.600867	0.263781	-0.201786
P43686	PSMC4	SCLA2	SCLA2b	Toza	7	-0.543202	0.30553	0.600996	0.472323	1.02303
Q7Z4H3	HDDC2	SCLA2	SCLA2b	Toza	7	-0.801899	0.306176	0.601743	0.702313	NA
O15145	ARPC3	SCLA2	SCLA2b	Toza	7	-0.640135	0.306539	0.601743	0.560647	1.43478
Q96A33	CCDC47	SCLA2	SCLA2b	Toza	7	-0.286205	0.306679	0.601743	0.249553	NA
Q8IXB1	DNAJC10	SCLA2	SCLA2b	Toza	7	-0.339379	0.306757	0.601743	0.280179	0.687077
O14776	TCERG1	SCLA2	SCLA2b	Toza	7	-0.242777	0.306778	0.601743	0.213052	0.496998
Q01581	HMGCS1	SCLA2	SCLA2b	Toza	7	-0.483595	0.307176	0.601746	0.409252	1.61717
Q969X6	UTP4	SCLA2	SCLA2b	Toza	7	-0.363564	0.307184	0.601746	0.319043	NA
Q13555	CAMK2G	SCLA2	SCLA2b	Toza	7	0.407785	0.307322	0.601746	0.349912	NA
P12694	BCKDHA	SCLA2	SCLA2b	Toza	7	-0.526848	0.307474	0.601746	0.417781	0.976812
Q15021	NCAPD2	SCLA2	SCLA2b	Toza	7	-0.41272	0.308331	0.602751	0.352914	0.424488
Q9BT17	MTG1	SCLA2	SCLA2b	Toza	7	0.555185	0.308438	0.602751	0.472557	NA
Q15397	PUM3	SCLA2	SCLA2b	Toza	7	-0.430311	0.30851	0.602751	0.371856	0.970731
P49756	RBM25	SCLA2	SCLA2b	Toza	7	-0.310364	0.308939	0.60325	0.268017	0.976263
O95785	WIZ	SCLA2	SCLA2b	Toza	7	-0.428367	0.309593	0.604178	0.378415	NA
P41250	GARS1	SCLA2	SCLA2b	Toza	7	-0.311069	0.309763	0.604178	0.271872	0.493354
Q969G3	SMARCE1	SCLA2	SCLA2b	Toza	7	-0.376056	0.310024	0.604303	0.332354	0.953657
O43264	ZW10	SCLA2	SCLA2b	Toza	7	-0.512587	0.310368	0.604303	0.42523	0.0725413
Q99829	CPNE1	SCLA2	SCLA2b	Toza	7	-0.32334	0.310427	0.604303	0.286274	0.890373
Q6P1Q9	METTL2B	SCLA2	SCLA2b	Toza	7	-0.352816	0.310525	0.604303	0.311093	0.718918
P05141	SLC25A5	SCLA2	SCLA2b	Toza	7	-0.464961	0.31136	0.60455	0.409518	-0.10823
Q9P1Y6	PHRF1	SCLA2	SCLA2b	Toza	7	-0.209831	0.311379	0.60455	0.180147	NA
Q8NG11	TSPAN14	SCLA2	SCLA2b	Toza	7	-0.599305	0.311508	0.60455	0.49276	NA
P14324	FDPS	SCLA2	SCLA2b	Toza	7	-0.409887	0.311616	0.60455	0.359004	0.823435
P26373	RPL13	SCLA2	SCLA2b	Toza	8	-1.68812	0.311709	0.60455	1.4028	1.80103
Q9Y3B2	EXOSC1	SCLA2	SCLA2b	Toza	7	-0.465819	0.311748	0.60455	0.396734	1.08347
Q7Z6I8	C5orf24	SCLA2	SCLA2b	Toza	7	0.475165	0.311874	0.60455	0.416882	-0.348909
Q9UBP4	DKK3	SCLA2	SCLA2b	Toza	7	0.374455	0.312509	0.604924	0.33232	NA
P62877	RBX1	SCLA2	SCLA2b	Toza	7	-0.944018	0.312724	0.604924	0.799796	0.909578
Q7Z3J2	VPS35L	SCLA2	SCLA2b	Toza	7	-0.281988	0.312761	0.604924	0.248454	NA
Q9Y2X9	ZNF281	SCLA2	SCLA2b	Toza	7	-0.294578	0.312765	0.604924	0.249788	0.718359
Q9UIG0	BAZ1B	SCLA2	SCLA2b	Toza	7	-0.449373	0.313291	0.605602	0.359834	1.2041
Q86YB8	ERO1B	SCLA2	SCLA2b	Toza	7	0.696247	0.314097	0.606823	0.546572	-1.39227
Q9GZR7	DDX24	SCLA2	SCLA2b	Toza	7	0.299835	0.31432	0.606914	0.242584	0.0564092
Q9Y243	AKT3	SCLA2	SCLA2b	Toza	7	0.425482	0.315407	0.608673	0.381113	NA
P37802	TAGLN2	SCLA2	SCLA2b	Toza	7	-0.296346	0.316389	0.61023	0.26622	0.119978
Q9UHN6	CEMIP2	SCLA2	SCLA2b	Toza	7	1.7221	0.317134	0.611039	1.38122	-1.38284
O43681	GET3	SCLA2	SCLA2b	Toza	7	-0.290738	0.317224	0.611039	0.25559	0.798822
P10589	NR2F1	SCLA2	SCLA2b	Toza	7	-0.537446	0.317338	0.611039	0.450094	NA
Q86T03	PIP4P1	SCLA2	SCLA2b	Toza	7	-0.680094	0.318531	0.61251	0.579474	NA
Q03426	MVK	SCLA2	SCLA2b	Toza	7	-0.531728	0.318557	0.61251	0.466366	NA
Q96KM6	ZNF512B	SCLA2	SCLA2b	Toza	7	-0.240539	0.318633	0.61251	0.213812	NA
Q7RTP6	MICAL3	SCLA2	SCLA2b	Toza	7	-0.307758	0.319383	0.613473	0.277373	NA
Q7Z4Q2	HEATR3	SCLA2	SCLA2b	Toza	7	-0.551698	0.319488	0.613473	0.433773	0.245294
Q92979	EMG1	SCLA2	SCLA2b	Toza	7	-0.334322	0.319731	0.613601	0.293014	-0.076646
Q9BSJ5	C17orf80	SCLA2	SCLA2b	Toza	7	-0.542877	0.320768	0.615003	0.442334	NA
P58215	LOXL3	SCLA2	SCLA2b	Toza	7	-0.633127	0.320834	0.615003	0.535913	NA
Q9UBP9	GULP1	SCLA2	SCLA2b	Toza	7	-0.290978	0.321134	0.615003	0.251838	0.240599
Q14197	MRPL58	SCLA2	SCLA2b	Toza	7	-0.3917	0.321325	0.615003	0.325531	NA
P58107	EPPK1	SCLA2	SCLA2b	Toza	7	0.668207	0.32135	0.615003	0.601173	NA
O60315	ZEB2	SCLA2	SCLA2b	Toza	7	-0.404058	0.321584	0.615111	0.366105	0.754292
Q16850	CYP51A1	SCLA2	SCLA2b	Toza	7	0.151901	0.322575	0.616362	0.12594	-0.585288
P68371	TUBB4B	SCLA2	SCLA2b	Toza	8	-2.53177	0.322594	0.616362	2.16249	2.35518
P63173	RPL38	SCLA2	SCLA2b	Toza	7	-0.408269	0.323893	0.618251	0.368157	0.799378
Q15056	EIF4H	SCLA2	SCLA2b	Toza	7	-0.608161	0.323939	0.618251	0.533865	1.17372
P48059	LIMS1	SCLA2	SCLA2b	Toza	7	-0.24263	0.3248	0.619201	0.217515	0.294862
Q9NPH0	ACP6	SCLA2	SCLA2b	Toza	7	-0.136835	0.324855	0.619201	0.125104	0.673024
Q3T8J9	GON4L	SCLA2	SCLA2b	Toza	7	0.560392	0.324973	0.619201	0.511867	NA
Q9H6Z4	RANBP3	SCLA2	SCLA2b	Toza	7	-0.409124	0.325392	0.619658	0.348103	1.04503
Q13554	CAMK2B	SCLA2	SCLA2b	Toza	7	-0.2603	0.326357	0.621155	0.226328	0.982274
P0DTL6	ZFTRAF1	SCLA2	SCLA2b	Toza	7	0.363737	0.327181	0.62238	0.285406	NA
Q5BKZ1	ZNF326	SCLA2	SCLA2b	Toza	7	-0.395728	0.327546	0.622733	0.315195	0.320346
P09493	TPM1	SCLA2	SCLA2b	Toza	7	0.418848	0.327938	0.623135	0.355982	NA
P17813	ENG	SCLA2	SCLA2b	Toza	7	-0.391482	0.329389	0.625549	0.319456	NA
Q9UNM6	PSMD13	SCLA2	SCLA2b	Toza	7	-0.365106	0.329628	0.625661	0.326346	0.644935
Q9NW13	RBM28	SCLA2	SCLA2b	Toza	7	-0.277185	0.330284	0.626332	0.253641	0.769277
O95376	ARIH2	SCLA2	SCLA2b	Toza	7	-0.280394	0.330343	0.626332	0.258955	NA
P07384	CAPN1	SCLA2	SCLA2b	Toza	7	-0.362674	0.330575	0.626429	0.335923	0.392307
P19474	TRIM21	SCLA2	SCLA2b	Toza	7	-0.498422	0.331058	0.626895	0.454636	NA
P53582	METAP1	SCLA2	SCLA2b	Toza	7	-0.36724	0.331309	0.626895	0.339759	0.439448
Q9C0D5	TANC1	SCLA2	SCLA2b	Toza	7	-0.22631	0.331527	0.626895	0.208401	NA
Q9Y296	TRAPPC4	SCLA2	SCLA2b	Toza	7	-0.35711	0.331545	0.626895	0.331104	NA
Q01130	SRSF2	SCLA2	SCLA2b	Toza	7	1.39593	0.331763	0.626965	1.28976	-1.13083
Q9H583	HEATR1	SCLA2	SCLA2b	Toza	7	-0.465337	0.33205	0.627166	0.408955	0.248007
Q16795	NDUFA9	SCLA2	SCLA2b	Toza	7	-0.490996	0.332321	0.627336	0.454025	0.414046
Q86XL3	ANKLE2	SCLA2	SCLA2b	Toza	7	-0.868174	0.332662	0.62746	0.709243	NA
Q9BTW9	TBCD	SCLA2	SCLA2b	Toza	7	0.271422	0.3329	0.62746	0.237711	-0.147701
Q14160	SCRIB	SCLA2	SCLA2b	Toza	7	-0.47227	0.332931	0.62746	0.415757	0.570634
P62269	RPS18	SCLA2	SCLA2b	Toza	7	0.364159	0.333388	0.627685	0.335494	-0.211011
Q9GZR2	REXO4	SCLA2	SCLA2b	Toza	8	2.5124	0.333714	0.627685	2.18615	-2.88865
P37268	FDFT1	SCLA2	SCLA2b	Toza	7	1.11921	0.334091	0.627685	0.899626	-0.639014
Q01968	OCRL	SCLA2	SCLA2b	Toza	7	-0.444017	0.334103	0.627685	0.381288	NA
P24821	TNC	SCLA2	SCLA2b	Toza	8	-1.79686	0.334127	0.627685	1.64667	2.22718
Q6PIJ6	FBXO38	SCLA2	SCLA2b	Toza	7	0.238956	0.334436	0.627685	0.222526	-0.389651
Q15369	ELOC	SCLA2	SCLA2b	Toza	7	-0.88752	0.33466	0.627685	0.722773	NA
P17980	PSMC3	SCLA2	SCLA2b	Toza	7	-0.313314	0.334684	0.627685	0.280024	1.30661
Q86U28	ISCA2	SCLA2	SCLA2b	Toza	7	-0.755939	0.334787	0.627685	0.613419	NA
Q96N66	MBOAT7	SCLA2	SCLA2b	Toza	7	-0.358281	0.334862	0.627685	0.335724	-0.359384
Q86YV9	HPS6	SCLA2	SCLA2b	Toza	7	0.365625	0.335184	0.627949	0.342992	NA
Q8IXK0	PHC2	SCLA2	SCLA2b	Toza	7	-0.272283	0.335567	0.628326	0.254467	NA
Q86XT9	TMEM219	SCLA2	SCLA2b	Toza	7	-0.532075	0.335748	0.628326	0.493841	NA
P05161	ISG15	SCLA2	SCLA2b	Toza	7	-0.392818	0.336298	0.629016	0.368421	NA
P61077	UBE2D3	SCLA2	SCLA2b	Toza	6	-0.83827	0.337477	0.630813	0.692768	NA
P60174	TPI1	SCLA2	SCLA2b	Toza	8	-1.67879	0.337623	0.630813	1.48628	1.08743
P14618	PKM	SCLA2	SCLA2b	Toza	7	-0.440329	0.338145	0.631352	0.408817	0.26409
Q969V5	MUL1	SCLA2	SCLA2b	Toza	7	-0.335997	0.338769	0.631352	0.314111	0.104844
O75915	ARL6IP5	SCLA2	SCLA2b	Toza	7	-0.819182	0.339157	0.631352	0.667817	-0.0388026
Q9NUQ9	CYRIB	SCLA2	SCLA2b	Toza	7	-0.339807	0.339287	0.631352	0.305795	0.891254
Q92973	TNPO1	SCLA2	SCLA2b	Toza	8	-1.89351	0.339358	0.631352	1.6814	1.84582
Q9BZE9	ASPSCR1	SCLA2	SCLA2b	Toza	6	0.435177	0.339381	0.631352	0.400317	NA
Q92888	ARHGEF1	SCLA2	SCLA2b	Toza	7	-0.274119	0.339696	0.631352	0.242403	0.412201
P55957	BID	SCLA2	SCLA2b	Toza	7	0.404111	0.339899	0.631352	0.37105	-0.535937
O15294	OGT	SCLA2	SCLA2b	Toza	7	0.227095	0.339924	0.631352	0.215321	-0.0452156
Q9BQ69	MACROD1	SCLA2	SCLA2b	Toza	7	-1.00999	0.339932	0.631352	0.82606	NA
P52298	NCBP2	SCLA2	SCLA2b	Toza	7	-0.690796	0.340195	0.631352	0.641449	1.23923
Q14146	URB2	SCLA2	SCLA2b	Toza	7	-0.359336	0.340341	0.631352	0.331878	0.491647
Q13488	TCIRG1	SCLA2	SCLA2b	Toza	7	0.515611	0.340374	0.631352	0.469805	NA
Q8N0Z8	PUSL1	SCLA2	SCLA2b	Toza	7	-0.256756	0.340525	0.631352	0.243289	NA
Q9UKJ3	GPATCH8	SCLA2	SCLA2b	Toza	7	0.158011	0.340646	0.631352	0.149748	0.0818928
Q9UL46	PSME2	SCLA2	SCLA2b	Toza	7	0.427338	0.341039	0.631605	0.394642	-0.699845
P62906	RPL10A	SCLA2	SCLA2b	Toza	7	-0.550716	0.341233	0.631605	0.523261	0.924049
Q96IW7	SEC22A	SCLA2	SCLA2b	Toza	7	-0.471136	0.341329	0.631605	0.391748	0.388031
Q02750	MAP2K1	SCLA2	SCLA2b	Toza	7	-0.306449	0.341613	0.631793	0.272233	0.531014
P51648	ALDH3A2	SCLA2	SCLA2b	Toza	7	-0.388437	0.342018	0.632205	0.353329	0.399686
Q9BUN8	DERL1	SCLA2	SCLA2b	Toza	7	-0.523407	0.343252	0.633811	0.472579	-0.662267
Q14258	TRIM25	SCLA2	SCLA2b	Toza	7	-0.147266	0.343448	0.633811	0.14077	0.689316
P61020	RAB5B	SCLA2	SCLA2b	Toza	7	-0.375983	0.343695	0.633811	0.329937	0.574524
Q8WU76	SCFD2	SCLA2	SCLA2b	Toza	7	-0.66269	0.343875	0.633811	0.609124	NA
O95373	IPO7	SCLA2	SCLA2b	Toza	7	-0.426101	0.343946	0.633811	0.396527	0.326114
Q14246	ADGRE1	SCLA2	SCLA2b	Toza	7	0.563084	0.343985	0.633811	0.515338	-0.601808
Q5SSJ5	HP1BP3	SCLA2	SCLA2b	Toza	7	-0.326914	0.345059	0.635434	0.301709	0.410167
P08240	SRPRA	SCLA2	SCLA2b	Toza	7	-0.334845	0.345233	0.635434	0.310497	0.412832
Q9HB90	RRAGC	SCLA2	SCLA2b	Toza	7	0.234832	0.345629	0.635825	0.220383	NA
Q9UGI8	TES	SCLA2	SCLA2b	Toza	7	-0.286494	0.34619	0.635912	0.271807	0.943183
P35250	RFC2	SCLA2	SCLA2b	Toza	7	-0.506187	0.346231	0.635912	0.454797	0.834513
Q5UIP0	RIF1	SCLA2	SCLA2b	Toza	7	-0.443694	0.346345	0.635912	0.395964	0.474553
Q9Y221	NIP7	SCLA2	SCLA2b	Toza	7	-0.491282	0.346958	0.635912	0.423089	0.508495
P14550	AKR1A1	SCLA2	SCLA2b	Toza	7	-0.242088	0.347177	0.635912	0.223941	1.14987
Q8N806	UBR7	SCLA2	SCLA2b	Toza	7	-0.166925	0.347274	0.635912	0.158681	-0.0421864
Q15007	WTAP	SCLA2	SCLA2b	Toza	7	-0.357721	0.347438	0.635912	0.320739	NA
Q9Y2Z9	COQ6	SCLA2	SCLA2b	Toza	7	-0.345194	0.3475	0.635912	0.32551	0.913463
Q9Y277	VDAC3	SCLA2	SCLA2b	Toza	7	0.561296	0.347649	0.635912	0.488934	-1.24397
Q12955	ANK3	SCLA2	SCLA2b	Toza	7	-0.257411	0.347802	0.635912	0.248138	0.563296
Q6P996	PDXDC1	SCLA2	SCLA2b	Toza	7	-0.368952	0.348245	0.635912	0.336668	NA
Q01469	FABP5	SCLA2	SCLA2b	Toza	7	-0.563335	0.348257	0.635912	0.483936	-0.138847
Q16698	DECR1	SCLA2	SCLA2b	Toza	7	-0.281442	0.348269	0.635912	0.27168	0.123188
Q9NXC5	MIOS	SCLA2	SCLA2b	Toza	6	-0.244668	0.348657	0.635912	0.223858	NA
Q9Y679	AUP1	SCLA2	SCLA2b	Toza	7	-0.174187	0.348793	0.635912	0.164685	-0.198782
P07355	ANXA2	SCLA2	SCLA2b	Toza	7	-0.295777	0.348816	0.635912	0.283798	-0.0766074
Q96EY5	MVB12A	SCLA2	SCLA2b	Toza	7	-0.386031	0.349039	0.635912	0.342604	NA
Q13404	UBE2V1	SCLA2	SCLA2b	Toza	7	-0.775723	0.34906	0.635912	0.669624	1.47562
P04181	OAT	SCLA2	SCLA2b	Toza	7	-0.436972	0.349164	0.635912	0.422901	-0.0610262
P12236	SLC25A6	SCLA2	SCLA2b	Toza	8	-0.800133	0.349631	0.636113	0.761853	0.429207
Q13523	PRPF4B	SCLA2	SCLA2b	Toza	7	0.409332	0.349762	0.636113	0.353944	0.414619
Q08378	GOLGA3	SCLA2	SCLA2b	Toza	7	0.0991039	0.349927	0.636113	0.0961439	0.198344
Q9BX95	SGPP1	SCLA2	SCLA2b	Toza	7	0.590969	0.35005	0.636113	0.566632	NA
P22392	NME2	SCLA2	SCLA2b	Toza	7	-0.545026	0.350193	0.636113	0.514962	0.268968
Q9BV44	THUMPD3	SCLA2	SCLA2b	Toza	7	-0.217117	0.350806	0.636893	0.194602	NA
Q14344	GNA13	SCLA2	SCLA2b	Toza	7	-0.191944	0.35115	0.637183	0.184949	-0.101337
Q03468	ERCC6	SCLA2	SCLA2b	Toza	7	0.343897	0.351957	0.638315	0.289624	-0.234333
Q01780	EXOSC10	SCLA2	SCLA2b	Toza	7	-0.257573	0.352289	0.638582	0.236505	0.217274
Q8NFW8	CMAS	SCLA2	SCLA2b	Toza	7	-0.352745	0.353836	0.640053	0.342996	0.753114
P33991	MCM4	SCLA2	SCLA2b	Toza	7	-0.433095	0.353945	0.640053	0.423353	0.768821
Q9NR09	BIRC6	SCLA2	SCLA2b	Toza	7	-0.355252	0.35397	0.640053	0.315157	0.39202
Q9BS26	ERP44	SCLA2	SCLA2b	Toza	7	-0.26956	0.353996	0.640053	0.252457	-0.598056
Q15843	NEDD8	SCLA2	SCLA2b	Toza	7	-0.218121	0.354189	0.640053	0.211949	0.665571
P36542	ATP5F1C	SCLA2	SCLA2b	Toza	7	-0.713896	0.354209	0.640053	0.687413	1.23155
Q9Y520	PRRC2C	SCLA2	SCLA2b	Toza	7	0.338048	0.354593	0.640323	0.327692	-0.0863095
Q53FA7	TP53I3	SCLA2	SCLA2b	Toza	7	-0.437895	0.354729	0.640323	0.415173	NA
P46926	GNPDA1	SCLA2	SCLA2b	Toza	7	-0.332937	0.35537	0.641137	0.317873	NA
Q96QE5	TEFM	SCLA2	SCLA2b	Toza	7	-0.782429	0.356154	0.641137	0.736171	-0.107779
Q02040	AKAP17A	SCLA2	SCLA2b	Toza	7	-0.422912	0.356179	0.641137	0.391993	NA
P22694	PRKACB	SCLA2	SCLA2b	Toza	7	-0.376024	0.356478	0.641137	0.331769	-0.0590256
P12235	SLC25A4	SCLA2	SCLA2b	Toza	7	-1.42286	0.356482	0.641137	1.24892	NA
Q7Z5L9	IRF2BP2	SCLA2	SCLA2b	Toza	7	-0.358234	0.356566	0.641137	0.327387	0.687841
P54652	HSPA2	SCLA2	SCLA2b	Toza	7	-0.591087	0.356577	0.641137	0.559838	0.497584
Q92542	NCSTN	SCLA2	SCLA2b	Toza	7	-0.69248	0.35666	0.641137	0.616613	NA
Q96GQ7	DDX27	SCLA2	SCLA2b	Toza	7	-0.305158	0.356892	0.64122	0.300794	0.437735
Q9NPJ3	ACOT13	SCLA2	SCLA2b	Toza	7	-0.638729	0.357238	0.64151	0.610888	NA
Q8NFF5	FLAD1	SCLA2	SCLA2b	Toza	7	0.26481	0.357624	0.64187	0.251088	NA
P05166	PCCB	SCLA2	SCLA2b	Toza	7	-0.235518	0.358104	0.641929	0.220192	-0.10637
Q15417	CNN3	SCLA2	SCLA2b	Toza	7	-0.163424	0.358203	0.641929	0.155992	0.144808
Q08379	GOLGA2	SCLA2	SCLA2b	Toza	7	-0.385909	0.358213	0.641929	0.363103	0.455571
P16035	TIMP2	SCLA2	SCLA2b	Toza	7	-0.447889	0.358543	0.642027	0.402027	NA
P01584	IL1B	SCLA2	SCLA2b	Toza	7	0.2945	0.358638	0.642027	0.27927	-1.0643
Q9UID3	VPS51	SCLA2	SCLA2b	Toza	7	-0.48873	0.359322	0.642731	0.482597	NA
Q9NWB6	ARGLU1	SCLA2	SCLA2b	Toza	7	0.95368	0.359546	0.642731	0.881402	-0.528368
Q9Y5Y2	NUBP2	SCLA2	SCLA2b	Toza	7	-0.251878	0.359588	0.642731	0.248827	0.232
P62888	RPL30	SCLA2	SCLA2b	Toza	7	-0.350042	0.359892	0.642943	0.339645	0.771653
O43741	PRKAB2	SCLA2	SCLA2b	Toza	7	0.595118	0.360254	0.64302	0.516926	NA
P28290	ITPRID2	SCLA2	SCLA2b	Toza	7	0.265774	0.360397	0.64302	0.248785	-0.270605
Q9BW61	DDA1	SCLA2	SCLA2b	Toza	7	-0.361495	0.360492	0.64302	0.346328	-0.0493958
O95456	PSMG1	SCLA2	SCLA2b	Toza	7	-0.395899	0.361789	0.644916	0.387681	0.485696
P14866	HNRNPL	SCLA2	SCLA2b	Toza	7	-0.158482	0.362009	0.644916	0.157549	0.311675
Q9HCS7	XAB2	SCLA2	SCLA2b	Toza	7	-0.273295	0.362172	0.644916	0.267559	0.559542
Q9UK41	VPS28	SCLA2	SCLA2b	Toza	7	0.38277	0.3623	0.644916	0.364366	NA
Q96AB3	ISOC2	SCLA2	SCLA2b	Toza	7	-0.393331	0.362808	0.645112	0.373517	NA
Q8IWZ3	ANKHD1	SCLA2	SCLA2b	Toza	7	-0.329976	0.362858	0.645112	0.304637	NA
P62750	RPL23A	SCLA2	SCLA2b	Toza	7	0.97726	0.363048	0.645112	0.857185	-1.22749
Q7L5D6	GET4	SCLA2	SCLA2b	Toza	8	-0.852023	0.363155	0.645112	0.798014	0.59108
O95295	SNAPIN	SCLA2	SCLA2b	Toza	7	-0.746392	0.363428	0.645266	0.64894	1.05859
O60610	DIAPH1	SCLA2	SCLA2b	Toza	7	0.279192	0.363952	0.645865	0.277946	-0.0524578
P49754	VPS41	SCLA2	SCLA2b	Toza	7	-0.566071	0.364448	0.646415	0.520572	NA
P62979	RPS27A	SCLA2	SCLA2b	Toza	7	-0.863565	0.364807	0.646721	0.750168	0.800469
P30566	ADSL	SCLA2	SCLA2b	Toza	7	-0.203168	0.365633	0.647487	0.203129	0.158684
P33992	MCM5	SCLA2	SCLA2b	Toza	7	-0.43665	0.365655	0.647487	0.423436	0.200038
Q9Y2Z0	SUGT1	SCLA2	SCLA2b	Toza	7	-0.180007	0.3658	0.647487	0.168294	0.322587
Q9Y5J5	PHLDA3	SCLA2	SCLA2b	Toza	7	-0.567633	0.366908	0.649056	0.49555	NA
P28070	PSMB4	SCLA2	SCLA2b	Toza	7	-0.669996	0.367062	0.649056	0.659104	0.338281
Q6NXE6	ARMC6	SCLA2	SCLA2b	Toza	7	-0.663826	0.367714	0.649877	0.613312	1.52071
Q8N3D4	EHBP1L1	SCLA2	SCLA2b	Toza	7	0.271088	0.368375	0.650337	0.261754	-0.644666
P40925	MDH1	SCLA2	SCLA2b	Toza	7	-0.302421	0.368506	0.650337	0.304524	0.683442
Q8TEQ8	PIGO	SCLA2	SCLA2b	Toza	7	-0.256947	0.368791	0.650337	0.258176	NA
Q9Y3B8	REXO2	SCLA2	SCLA2b	Toza	7	-0.181979	0.368942	0.650337	0.181527	NA
Q9H910	JPT2	SCLA2	SCLA2b	Toza	7	0.536095	0.368995	0.650337	0.497779	-0.379659
Q9C0C9	UBE2O	SCLA2	SCLA2b	Toza	7	0.229314	0.369213	0.650337	0.232013	NA
P13667	PDIA4	SCLA2	SCLA2b	Toza	8	-1.01656	0.369288	0.650337	0.970905	0.808941
Q9NZJ7	MTCH1	SCLA2	SCLA2b	Toza	7	0.207035	0.369899	0.651083	0.183743	-0.656352
P78371	CCT2	SCLA2	SCLA2b	Toza	7	-0.254469	0.37059	0.651967	0.256218	-0.106065
P22102	GART	SCLA2	SCLA2b	Toza	7	-0.244614	0.370875	0.652138	0.238192	-0.246558
Q9Y6G9	DYNC1LI1	SCLA2	SCLA2b	Toza	7	0.225101	0.371694	0.653011	0.208967	-0.189546
Q14CZ7	FASTKD3	SCLA2	SCLA2b	Toza	6	0.619004	0.371749	0.653011	0.605229	NA
P56182	RRP1	SCLA2	SCLA2b	Toza	7	-0.24304	0.372339	0.653441	0.243307	0.461549
O15013	ARHGEF10	SCLA2	SCLA2b	Toza	7	-0.272395	0.372371	0.653441	0.277048	NA
Q15424	SAFB	SCLA2	SCLA2b	Toza	7	-0.252049	0.373233	0.654622	0.255235	0.353131
Q86UE4	MTDH	SCLA2	SCLA2b	Toza	7	-0.518262	0.374096	0.655805	0.461732	0.185922
A6NDU8	RIMOC1	SCLA2	SCLA2b	Toza	7	0.546434	0.37459	0.656338	0.495135	NA
Q99747	NAPG	SCLA2	SCLA2b	Toza	7	-0.667571	0.375982	0.658444	0.671498	NA
Q8WWM7	ATXN2L	SCLA2	SCLA2b	Toza	7	0.177862	0.376558	0.658491	0.183343	0.401637
P35052	GPC1	SCLA2	SCLA2b	Toza	7	-0.583982	0.376871	0.658491	0.559134	NA
Q8TCB0	IFI44	SCLA2	SCLA2b	Toza	7	-0.267255	0.377156	0.658491	0.275058	NA
Q86TX2	ACOT1	SCLA2	SCLA2b	Toza	7	-0.19665	0.37723	0.658491	0.199909	0.185858
P29728	OAS2	SCLA2	SCLA2b	Toza	7	0.517633	0.377258	0.658491	0.495333	NA
Q6ZUT6	CCDC9B	SCLA2	SCLA2b	Toza	7	0.383155	0.37732	0.658491	0.357695	NA
P51617	IRAK1	SCLA2	SCLA2b	Toza	7	0.231944	0.377388	0.658491	0.235879	-0.616635
P18583	SON	SCLA2	SCLA2b	Toza	7	-0.244054	0.377573	0.658491	0.230457	0.0418953
Q7Z6E9	RBBP6	SCLA2	SCLA2b	Toza	7	0.372298	0.37772	0.658491	0.35058	0.865641
P10398	ARAF	SCLA2	SCLA2b	Toza	7	0.217726	0.378128	0.658871	0.216262	-0.168926
P23743	DGKA	SCLA2	SCLA2b	Toza	7	-0.436688	0.378547	0.659028	0.421816	NA
O75569	PRKRA	SCLA2	SCLA2b	Toza	7	-0.35955	0.378599	0.659028	0.368365	0.417387
Q9NTZ6	RBM12	SCLA2	SCLA2b	Toza	7	-0.188337	0.379117	0.659569	0.19392	0.0644856
Q9NWV8	BABAM1	SCLA2	SCLA2b	Toza	7	-0.475671	0.379305	0.659569	0.475316	-0.329981
Q5XKP0	MICOS13	SCLA2	SCLA2b	Toza	7	-0.737422	0.37985	0.659569	0.702027	NA
Q12888	TP53BP1	SCLA2	SCLA2b	Toza	7	-0.225842	0.380012	0.659569	0.234509	0.411085
P16402	H1-3	SCLA2	SCLA2b	Toza	8	-0.646098	0.380163	0.659569	0.639659	0.630667
Q9UER7	DAXX	SCLA2	SCLA2b	Toza	7	-0.302456	0.380264	0.659569	0.291437	NA
Q8NI37	PPTC7	SCLA2	SCLA2b	Toza	7	0.527625	0.380429	0.659569	0.51609	0.318437
[truncated: 141,472 more rows]

## Sheet: SCLA2 WP data
Combined differential abundance testing data for each compound (SCLA2, SCLA2a, SCLA2b) vs. DMSO in 2h treatment in SK-MEL103 cells (non-senescent or etoposide-/tozasertib-induced senescence)
Related to ED Figure 7f
Uniprot_id	Gene_names	Compound_id	Inducer	log2fc	-log10_welchs_t_test_p_value	welchs_t_test_q_value
A0A096LP01	SMIM26	SCLA2a	DMSO	-0.00922394	0.0256379	0.975109
A0A2R8Y4L2	HNRNPA1L3	SCLA2a	DMSO	-0.422985	0.65661	0.472569
A0AAG2SWI5	N/A	SCLA2a	DMSO	-0.579269	0.756562	0.422843
A0AAG2UWQ9	NKRF	SCLA2a	DMSO	0.316991	1.10136	0.290201
A0AVT1	UBA6	SCLA2a	DMSO	-0.0314934	0.419227	0.628205
A0FGR8	ESYT2	SCLA2a	DMSO	-0.0116539	0.0824137	0.92018
A0MZ66	SHTN1	SCLA2a	DMSO	0.160194	1.34191	0.22559
A0PJW6	TMEM223	SCLA2a	DMSO	0.0535588	0.291734	0.730533
A1A4S6	ARHGAP10	SCLA2a	DMSO	-0.0660543	0.284387	0.738607
A1L020	MEX3A	SCLA2a	DMSO	0.250079	0.21827	0.796176
A1L0T0	ILVBL	SCLA2a	DMSO	0.054698	0.430696	0.619863
A1X283	SH3PXD2B	SCLA2a	DMSO	-0.0705888	0.878234	0.363365
A2RRP1	NBAS	SCLA2a	DMSO	0.0561755	0.649762	0.474077
A2RUC4	TYW5	SCLA2a	DMSO	0.173424	0.619493	0.492939
A3KMH1	VWA8	SCLA2a	DMSO	0.0804064	0.520787	0.558514
A3KN83	SBNO1	SCLA2a	DMSO	-0.0614779	0.387222	0.654773
A4D1E9	GTPBP10	SCLA2a	DMSO	0.0104067	0.056399	0.94563
A4D1P6	WDR91	SCLA2a	DMSO	0.139626	0.850602	0.373493
A5A3E0	POTEF	SCLA2a	DMSO	-0.0356358	0.0710509	0.930549
A5PLL7	PEDS1	SCLA2a	DMSO	0.189583	0.584834	0.518421
A5YKK6	CNOT1	SCLA2a	DMSO	0.00557446	0.0581357	0.9442
A6NDG6	PGP	SCLA2a	DMSO	0.0017693	0.012024	0.986406
A6NDU8	RIMOC1	SCLA2a	DMSO	-0.240275	1.07347	0.295616
A6NHL2	TUBAL3	SCLA2a	DMSO	-0.737	1.64499	0.173773
A6NHQ4	EPOP	SCLA2a	DMSO	-0.208829	1.33001	0.22938
A6NHR9	SMCHD1	SCLA2a	DMSO	0.0221922	0.0843604	0.918097
A6NIH7	UNC119B	SCLA2a	DMSO	0.0976374	0.663318	0.468688
A6NJ78	METTL15	SCLA2a	DMSO	0.0185635	0.0716496	0.929742
A7E2V4	ZSWIM8	SCLA2a	DMSO	-0.0641465	0.474831	0.586725
A8CG34	POM121C	SCLA2a	DMSO	-0.760261	1.83182	0.155082
A8MXV4	NUDT19	SCLA2a	DMSO	-0.0480766	0.282618	0.738335
B2RPK0	HMGB1P1	SCLA2a	DMSO	-0.0119805	0.0121283	0.986542
B3KNS4	ERVK3-1	SCLA2a	DMSO	0.296599	0.71556	0.44395
C9J7I0	UMAD1	SCLA2a	DMSO	-0.161181	0.594834	0.508489
C9JLW8	MCRIP1	SCLA2a	DMSO	-0.00141788	0.00985262	0.987881
C9JRZ8	AKR1B15	SCLA2a	DMSO	-0.0925944	0.223771	0.791888
E9PAV3	NACA	SCLA2a	DMSO	0.0766096	0.418361	0.629388
E9PRG8	C11orf98	SCLA2a	DMSO	-0.129514	0.606048	0.501196
O00115	DNASE2	SCLA2a	DMSO	0.0511329	0.0928023	0.909642
O00116	AGPS	SCLA2a	DMSO	0.0302813	0.737438	0.432435
O00139	KIF2A	SCLA2a	DMSO	0.0172677	0.245321	0.77303
O00142	TK2	SCLA2a	DMSO	-0.0407921	0.071268	0.93013
O00148	DDX39A	SCLA2a	DMSO	0.187906	1.45566	0.201532
O00151	PDLIM1	SCLA2a	DMSO	0.157157	1.43406	0.20458
O00154	ACOT7	SCLA2a	DMSO	0.120175	1.50275	0.195985
O00159	MYO1C	SCLA2a	DMSO	0.0229812	0.244177	0.773467
O00161	SNAP23	SCLA2a	DMSO	0.0858667	0.875448	0.364216
O00165	HAX1	SCLA2a	DMSO	-0.0359759	0.231264	0.78435
O00170	AIP	SCLA2a	DMSO	0.0555158	0.175509	0.835985
O00178	GTPBP1	SCLA2a	DMSO	-0.00947285	0.0721181	0.929697
O00186	STXBP3	SCLA2a	DMSO	-0.0808787	0.829574	0.387697
O00193	SMAP	SCLA2a	DMSO	0.0501246	0.514211	0.560582
O00194	RAB27B	SCLA2a	DMSO	-0.145237	0.771154	0.4188
O00203	AP3B1	SCLA2a	DMSO	0.0387526	0.458245	0.600015
O00213	APBB1	SCLA2a	DMSO	0.282974	1.98339	0.143718
O00214	LGALS8	SCLA2a	DMSO	0.107733	0.953809	0.333902
O00217	NDUFS8	SCLA2a	DMSO	-0.267471	1.45969	0.1999
O00231	PSMD11	SCLA2a	DMSO	0.035768	0.927272	0.343718
O00232	PSMD12	SCLA2a	DMSO	-0.0549784	1.36001	0.221202
O00233	PSMD9	SCLA2a	DMSO	-0.0358505	0.443961	0.610131
O00244	ATOX1	SCLA2a	DMSO	-0.0862575	0.480252	0.583613
O00255	MEN1	SCLA2a	DMSO	0.00721765	0.0415607	0.960348
O00257	CBX4	SCLA2a	DMSO	-0.0882597	0.863946	0.368692
O00264	PGRMC1	SCLA2a	DMSO	0.0450759	0.580172	0.520213
O00267	SUPT5H	SCLA2a	DMSO	0.133086	2.04503	0.133231
O00268	TAF4	SCLA2a	DMSO	0.114967	0.384411	0.657041
O00273	DFFA	SCLA2a	DMSO	0.110632	1.50026	0.194931
O00299	CLIC1	SCLA2a	DMSO	-0.167608	1.51996	0.192625
O00303	EIF3F	SCLA2a	DMSO	0.0319796	0.209964	0.803135
O00329	PIK3CD	SCLA2a	DMSO	-0.0473042	0.170163	0.841607
O00330	PDHX	SCLA2a	DMSO	0.0235307	0.273411	0.748792
O00399	DCTN6	SCLA2a	DMSO	0.116442	0.502452	0.566122
O00400	SLC33A1	SCLA2a	DMSO	-0.0777459	0.473921	0.586854
O00401	WASL	SCLA2a	DMSO	0.240723	0.854645	0.371658
O00410	IPO5	SCLA2a	DMSO	-0.0491133	1.04546	0.305708
O00411	POLRMT	SCLA2a	DMSO	0.0028739	0.0118404	0.986132
O00418	EEF2K	SCLA2a	DMSO	-0.0292001	0.0616382	0.94021
O00422	SAP18	SCLA2a	DMSO	0.0870926	0.662908	0.468682
O00425	IGF2BP3	SCLA2a	DMSO	0.0361269	0.608458	0.4995
O00429	DNM1L	SCLA2a	DMSO	0.0210733	0.954445	0.333429
O00442	RTCA	SCLA2a	DMSO	0.117845	2.12426	0.12497
O00443	PIK3C2A	SCLA2a	DMSO	-0.0539181	0.225492	0.790381
O00459	PIK3R2	SCLA2a	DMSO	-0.189583	1.45119	0.202816
O00461	GOLIM4	SCLA2a	DMSO	0.039593	0.584304	0.518366
O00462	MANBA	SCLA2a	DMSO	-0.150008	0.421675	0.626081
O00468	AGRN	SCLA2a	DMSO	0.0741	0.519924	0.558661
O00469	PLOD2	SCLA2a	DMSO	-0.0323327	0.119086	0.886222
O00471	EXOC5	SCLA2a	DMSO	-0.0984542	1.2387	0.25151
O00479	HMGN4	SCLA2a	DMSO	-0.0977354	1.12922	0.284286
O00483	NDUFA4	SCLA2a	DMSO	-0.0190148	0.0355518	0.966414
O00487	PSMD14	SCLA2a	DMSO	-0.088203	0.480548	0.583658
O00488	ZNF593	SCLA2a	DMSO	0.0294724	0.0534847	0.949571
O00499	BIN1	SCLA2a	DMSO	0.00813675	0.0460039	0.955092
O00505	KPNA3	SCLA2a	DMSO	-0.0427389	0.256527	0.763726
O00506	STK25	SCLA2a	DMSO	-0.26847	1.30128	0.235933
O00541	PES1	SCLA2a	DMSO	0.0146036	0.116265	0.88885
O00560	SDCBP	SCLA2a	DMSO	0.084497	0.57961	0.520429
O00566	MPHOSPH10	SCLA2a	DMSO	0.0425601	0.215855	0.798656
O00567	NOP56	SCLA2a	DMSO	-0.0608778	1.03718	0.30738
O00571	DDX3X	SCLA2a	DMSO	0.0571127	0.720697	0.441935
O00592	PODXL	SCLA2a	DMSO	0.0833707	0.315786	0.710976
O00622	CCN1	SCLA2a	DMSO	-0.160767	0.715455	0.443887
O00625	PIR	SCLA2a	DMSO	0.168917	1.59099	0.180374
O00629	KPNA4	SCLA2a	DMSO	0.0833592	0.51938	0.558781
O00743	PPP6C	SCLA2a	DMSO	-0.127405	1.69909	0.175135
O00746	NME4	SCLA2a	DMSO	-0.130139	0.515182	0.561177
O00754	MAN2B1	SCLA2a	DMSO	0.0663009	0.462153	0.597022
O00762	UBE2C	SCLA2a	DMSO	-0.0185993	0.0961027	0.907284
O00764	PDXK	SCLA2a	DMSO	-0.0593846	0.770003	0.418742
O00767	SCD	SCLA2a	DMSO	0.0315995	0.109142	0.89609
O14493	CLDN4	SCLA2a	DMSO	0.0308325	0.186318	0.826378
O14494	PLPP1	SCLA2a	DMSO	-0.216029	0.573393	0.523128
O14495	PLPP3	SCLA2a	DMSO	-0.085808	0.251372	0.767449
O14497	ARID1A	SCLA2a	DMSO	0.0571926	0.834417	0.384536
O14523	C2CD2L	SCLA2a	DMSO	-0.110837	0.16382	0.847582
O14530	TXNDC9	SCLA2a	DMSO	-0.0408797	0.142927	0.86768
O14545	TRAFD1	SCLA2a	DMSO	-0.166696	0.534392	0.549831
O14561	NDUFAB1	SCLA2a	DMSO	-0.00337434	0.0107868	0.986765
O14562	UBFD1	SCLA2a	DMSO	0.000187159	0.00136983	0.998163
O14569	CYB561D2	SCLA2a	DMSO	-0.0750508	0.548473	0.539461
O14578	CIT	SCLA2a	DMSO	0.0363259	0.196304	0.815951
O14579	COPE	SCLA2a	DMSO	-0.141004	1.33191	0.228356
O14593	RFXANK	SCLA2a	DMSO	0.0845603	0.124826	0.883145
O14613	CDC42EP2	SCLA2a	DMSO	0.243139	1.55972	0.185847
O14617	AP3D1	SCLA2a	DMSO	-0.0408931	0.780932	0.415121
O14618	CCS	SCLA2a	DMSO	-0.125201	0.494227	0.571686
O14641	DVL2	SCLA2a	DMSO	0.153786	0.506198	0.564237
O14646	CHD1	SCLA2a	DMSO	-0.0324645	0.369982	0.670575
O14647	CHD2	SCLA2a	DMSO	-0.0335622	0.156352	0.854856
O14653	GOSR2	SCLA2a	DMSO	0.0615697	0.254724	0.765926
O14656	TOR1A	SCLA2a	DMSO	-0.0569046	0.476882	0.585534
O14657	TOR1B	SCLA2a	DMSO	-0.0529327	0.373633	0.666207
O14662	STX16	SCLA2a	DMSO	0.00896764	0.065564	0.937374
O14672	ADAM10	SCLA2a	DMSO	0.211015	1.05065	0.304353
O14681	EI24	SCLA2a	DMSO	-0.359294	1.33905	0.225842
O14684	PTGES	SCLA2a	DMSO	0.0929712	0.151874	0.858556
O14686	KMT2D	SCLA2a	DMSO	-0.0695281	0.283028	0.73883
O14727	APAF1	SCLA2a	DMSO	-0.171784	0.315412	0.711122
O14730	RIOK3	SCLA2a	DMSO	0.299494	1.30887	0.234182
O14733	MAP2K7	SCLA2a	DMSO	0.0360978	0.136865	0.873433
O14734	ACOT8	SCLA2a	DMSO	0.184066	0.785871	0.411903
O14735	CDIPT	SCLA2a	DMSO	-0.580539	1.25706	0.245845
O14737	PDCD5	SCLA2a	DMSO	-0.0926995	0.735342	0.434183
O14744	PRMT5	SCLA2a	DMSO	-0.0145357	0.187868	0.825173
O14745	NHERF1	SCLA2a	DMSO	-0.0841238	1.16067	0.276913
O14757	CHEK1	SCLA2a	DMSO	0.0946496	0.346174	0.688262
O14763	TNFRSF10B	SCLA2a	DMSO	0.172194	1.41095	0.210636
O14773	TPP1	SCLA2a	DMSO	-0.0886641	0.327874	0.700596
O14776	TCERG1	SCLA2a	DMSO	0.0696645	1.55855	0.186156
O14777	NDC80	SCLA2a	DMSO	0.101474	0.849805	0.373217
O14786	NRP1	SCLA2a	DMSO	0.184927	2.22549	0.123188
O14787	TNPO2	SCLA2a	DMSO	-0.281442	2.98453	0.0970769
O14802	POLR3A	SCLA2a	DMSO	0.0489545	0.339988	0.69192
O14818	PSMA7	SCLA2a	DMSO	0.0105329	0.0542239	0.948735
O14828	SCAMP3	SCLA2a	DMSO	0.133536	1.66108	0.173867
O14880	MGST3	SCLA2a	DMSO	0.133929	0.506777	0.564087
O14893	GEMIN2	SCLA2a	DMSO	-0.0622113	0.104668	0.900342
O14907	TAX1BP3	SCLA2a	DMSO	0.0231161	0.0854989	0.917625
O14908	GIPC1	SCLA2a	DMSO	0.0446084	0.529906	0.551264
O14920	IKBKB	SCLA2a	DMSO	-0.095058	0.64935	0.474521
O14925	TIMM23	SCLA2a	DMSO	-0.0424442	0.229301	0.786505
O14929	HAT1	SCLA2a	DMSO	0.0293033	0.168601	0.842769
O14933	UBE2L6	SCLA2a	DMSO	-0.0632107	0.191622	0.820495
O14936	CASK	SCLA2a	DMSO	0.0276008	0.238837	0.778806
O14949	UQCRQ	SCLA2a	DMSO	0.0389249	0.191783	0.820403
O14964	HGS	SCLA2a	DMSO	-0.0139439	0.201155	0.810702
O14966	RAB29	SCLA2a	DMSO	0.264422	1.58177	0.18238
O14972	VPS26C	SCLA2a	DMSO	0.0252213	0.17292	0.839301
O14974	PPP1R12A	SCLA2a	DMSO	0.0537944	1.02708	0.310248
O14976	GAK	SCLA2a	DMSO	-0.00542378	0.0352745	0.966823
O14979	HNRNPDL	SCLA2a	DMSO	0.0538802	0.84576	0.377149
O14980	XPO1	SCLA2a	DMSO	-0.0513191	0.616123	0.493979
O14981	BTAF1	SCLA2a	DMSO	0.0945032	1.33703	0.226629
O15013	ARHGEF10	SCLA2a	DMSO	-0.169005	2.78089	0.0914667
O15014	ZNF609	SCLA2a	DMSO	0.0927768	0.28317	0.738823
O15027	SEC16A	SCLA2a	DMSO	0.095031	1.58373	0.182256
O15031	PLXNB2	SCLA2a	DMSO	0.0488505	0.403033	0.640426
O15042	U2SURP	SCLA2a	DMSO	-0.0390689	0.495072	0.570684
O15047	SETD1A	SCLA2a	DMSO	0.252262	0.810832	0.39875
O15056	SYNJ2	SCLA2a	DMSO	-0.00952387	0.0637939	0.938408
O15063	GARRE1	SCLA2a	DMSO	-0.0223854	0.0981485	0.904952
O15066	KIF3B	SCLA2a	DMSO	0.151593	0.894882	0.354057
O15067	PFAS	SCLA2a	DMSO	0.147596	2.85619	0.0746341
O15084	ANKRD28	SCLA2a	DMSO	0.0271747	0.39183	0.651156
O15085	ARHGEF11	SCLA2a	DMSO	0.167106	1.81973	0.158114
O15091	PRORP	SCLA2a	DMSO	-0.274375	1.71544	0.172605
O15111	CHUK	SCLA2a	DMSO	-0.0137644	0.122075	0.88594
O15116	LSM1	SCLA2a	DMSO	-0.0156302	0.0862749	0.916819
O15118	NPC1	SCLA2a	DMSO	0.052494	0.450219	0.604569
O15119	TBX3	SCLA2a	DMSO	-0.0229564	0.0752637	0.926403
O15121	DEGS1	SCLA2a	DMSO	-0.409511	1.89934	0.151247
O15126	SCAMP1	SCLA2a	DMSO	0.00676966	0.0385366	0.963037
O15127	SCAMP2	SCLA2a	DMSO	-0.0199008	0.207804	0.804342
O15143	ARPC1B	SCLA2a	DMSO	0.184029	1.07459	0.295453
O15144	ARPC2	SCLA2a	DMSO	0.00743198	0.0628845	0.939577
O15145	ARPC3	SCLA2a	DMSO	-0.0280573	0.0948386	0.908229
O15155	BET1	SCLA2a	DMSO	0.0261652	0.0678909	0.934157
O15160	POLR1C	SCLA2a	DMSO	0.0269368	0.179193	0.832255
O15164	TRIM24	SCLA2a	DMSO	-0.131247	1.38103	0.215779
O15173	PGRMC2	SCLA2a	DMSO	-0.0501356	0.663638	0.468774
O15211	RGL2	SCLA2a	DMSO	0.0892332	0.571583	0.523992
O15212	PFDN6	SCLA2a	DMSO	0.167444	1.16828	0.274511
O15213	WDR46	SCLA2a	DMSO	0.0180943	0.100886	0.903039
O15228	GNPAT	SCLA2a	DMSO	0.0521262	0.317568	0.709086
O15231	ZNF185	SCLA2a	DMSO	0.0964808	2.41263	0.109745
O15235	MRPS12	SCLA2a	DMSO	-0.155091	0.783004	0.413832
O15239	NDUFA1	SCLA2a	DMSO	0.111412	0.123863	0.884858
O15254	ACOX3	SCLA2a	DMSO	0.0370781	0.236005	0.78092
O15258	RER1	SCLA2a	DMSO	0.139579	1.85166	0.151817
O15260	SURF4	SCLA2a	DMSO	0.0215237	0.189159	0.823673
O15269	SPTLC1	SCLA2a	DMSO	-0.030014	0.169883	0.841787
O15270	SPTLC2	SCLA2a	DMSO	0.0516827	0.744456	0.428318
O15294	OGT	SCLA2a	DMSO	0.0735784	0.618568	0.493214
O15305	PMM2	SCLA2a	DMSO	-0.0339339	0.249913	0.768875
O15318	POLR3G	SCLA2a	DMSO	0.185742	0.574778	0.523146
O15321	TM9SF1	SCLA2a	DMSO	-0.030117	0.191978	0.820475
O15327	INPP4B	SCLA2a	DMSO	0.166447	0.798996	0.404521
O15344	MID1	SCLA2a	DMSO	0.0582972	0.343927	0.688362
O15347	HMGB3	SCLA2a	DMSO	0.0354581	0.326414	0.702065
O15355	PPM1G	SCLA2a	DMSO	0.0157542	0.074459	0.927183
O15357	INPPL1	SCLA2a	DMSO	0.00397515	0.0292108	0.972191
O15360	FANCA	SCLA2a	DMSO	-0.245004	0.565688	0.528401
O15371	EIF3D	SCLA2a	DMSO	0.0529366	0.443107	0.610594
O15372	EIF3H	SCLA2a	DMSO	0.0128174	0.409642	0.634736
O15379	HDAC3	SCLA2a	DMSO	0.0160706	0.0869604	0.915895
O15381	NVL	SCLA2a	DMSO	-0.00540853	0.014682	0.984983
O15382	BCAT2	SCLA2a	DMSO	0.0205445	0.0977941	0.905412
O15392	BIRC5	SCLA2a	DMSO	0.125582	0.158166	0.853374
O15397	IPO8	SCLA2a	DMSO	-0.181074	1.97897	0.144056
O15400	STX7	SCLA2a	DMSO	-0.0489192	0.241624	0.775605
O15427	SLC16A3	SCLA2a	DMSO	-0.100673	0.71143	0.444556
O15431	SLC31A1	SCLA2a	DMSO	0.182766	0.969071	0.327911
O15439	ABCC4	SCLA2a	DMSO	0.0120895	0.0471374	0.954398
O15446	POLR1G	SCLA2a	DMSO	-0.154073	0.791963	0.408587
O15457	MSH4	SCLA2a	DMSO	0.00803304	0.0133823	0.986009
O15460	P4HA2	SCLA2a	DMSO	0.0266726	0.11555	0.889417
O15484	CAPN5	SCLA2a	DMSO	0.085999	0.404044	0.639889
O15498	YKT6	SCLA2a	DMSO	0.00832319	0.136026	0.874428
O15504	NUP42	SCLA2a	DMSO	-0.104274	0.323235	0.704162
O15511	ARPC5	SCLA2a	DMSO	-0.0443425	0.362483	0.674585
O15514	POLR2D	SCLA2a	DMSO	-0.026103	0.0943453	0.908482
O15533	TAPBP	SCLA2a	DMSO	0.0162616	0.0519018	0.950167
O15540	FABP7	SCLA2a	DMSO	0.0556133	0.313068	0.71342
O15541	RNF113A	SCLA2a	DMSO	0.345462	0.755041	0.423835
O15554	KCNN4	SCLA2a	DMSO	0.014328	0.0648921	0.937372
O43143	DHX15	SCLA2a	DMSO	-0.00614643	0.0604638	0.941694
O43148	RNMT	SCLA2a	DMSO	0.0151019	0.282509	0.738385
O43149	ZZEF1	SCLA2a	DMSO	-0.0149779	0.148109	0.862789
O43150	ASAP2	SCLA2a	DMSO	0.507459	1.35571	0.221601
O43156	TTI1	SCLA2a	DMSO	-0.0245969	0.260767	0.758644
O43159	RRP8	SCLA2a	DMSO	-0.0846622	1.41152	0.210689
O43166	SIPA1L1	SCLA2a	DMSO	0.0673277	0.25504	0.765688
O43169	CYB5B	SCLA2a	DMSO	-0.195979	1.53155	0.190894
O43172	PRPF4	SCLA2a	DMSO	0.0652604	1.05175	0.303956
O43175	PHGDH	SCLA2a	DMSO	-0.0367441	0.379416	0.661386
O43181	NDUFS4	SCLA2a	DMSO	-0.0591943	0.499769	0.568176
O43237	DYNC1LI2	SCLA2a	DMSO	0.00844955	0.0919095	0.910971
O43242	PSMD3	SCLA2a	DMSO	-0.0333052	0.457566	0.600638
O43251	RBFOX2	SCLA2a	DMSO	-0.132195	0.265983	0.753067
O43252	PAPSS1	SCLA2a	DMSO	0.0473807	0.458	0.600316
O43264	ZW10	SCLA2a	DMSO	-0.0193431	0.135547	0.8748
O43290	SART1	SCLA2a	DMSO	0.089901	1.43064	0.205785
O43292	GPAA1	SCLA2a	DMSO	-0.0860484	0.76642	0.41958
O43294	TGFB1I1	SCLA2a	DMSO	-0.0468118	0.218318	0.796391
O43299	AP5Z1	SCLA2a	DMSO	-0.11615	0.32933	0.700042
O43310	CTIF	SCLA2a	DMSO	-0.215286	0.62037	0.491739
O43314	PPIP5K2	SCLA2a	DMSO	-0.0107489	0.0374723	0.96413
O43318	MAP3K7	SCLA2a	DMSO	-0.00713873	0.0989289	0.90449
O43324	EEF1E1	SCLA2a	DMSO	-0.234092	0.769405	0.418336
O43353	RIPK2	SCLA2a	DMSO	-0.00703502	0.0336576	0.968399
O43379	WDR62	SCLA2a	DMSO	-0.0539877	0.162032	0.849529
O43390	HNRNPR	SCLA2a	DMSO	0.0169435	0.210525	0.802359
O43395	PRPF3	SCLA2a	DMSO	0.00645399	0.0900443	0.91323
O43396	TXNL1	SCLA2a	DMSO	-0.0160432	0.0996729	0.904076
O43399	TPD52L2	SCLA2a	DMSO	-0.074966	1.19039	0.266211
O43402	EMC8	SCLA2a	DMSO	-0.107161	0.438579	0.613897
O43414	ERI3	SCLA2a	DMSO	-0.168947	1.61109	0.175939
O43422	THAP12	SCLA2a	DMSO	0.177501	0.200268	0.811895
O43426	SYNJ1	SCLA2a	DMSO	-0.28439	1.64916	0.17305
O43427	FIBP	SCLA2a	DMSO	0.121881	0.669337	0.466975
O43432	EIF4G3	SCLA2a	DMSO	0.0899336	2.14232	0.122798
O43447	PPIH	SCLA2a	DMSO	-0.110077	1.63106	0.176083
O43464	HTRA2	SCLA2a	DMSO	0.0839045	0.455735	0.602036
O43488	AKR7A2	SCLA2a	DMSO	-0.0315402	0.182988	0.827835
O43491	EPB41L2	SCLA2a	DMSO	0.107822	2.21152	0.122388
O43493	TGOLN2	SCLA2a	DMSO	-0.0231736	0.105104	0.900371
O43504	LAMTOR5	SCLA2a	DMSO	-0.0811901	0.300188	0.723943
O43505	B4GAT1	SCLA2a	DMSO	0.0118408	0.0514225	0.950255
O43524	FOXO3	SCLA2a	DMSO	0.102385	0.495497	0.57046
O43567	RNF13	SCLA2a	DMSO	0.0101452	0.0341343	0.968193
O43583	DENR	SCLA2a	DMSO	-0.0991263	1.88641	0.151191
O43592	XPOT	SCLA2a	DMSO	-0.203218	1.73195	0.170655
O43597	SPRY2	SCLA2a	DMSO	0.046351	0.272643	0.748662
O43598	DNPH1	SCLA2a	DMSO	0.162452	1.80167	0.158787
O43615	TIMM44	SCLA2a	DMSO	0.0429893	0.380029	0.660952
O43617	TRAPPC3	SCLA2a	DMSO	-0.273785	2.32057	0.113694
O43633	CHMP2A	SCLA2a	DMSO	-0.00601435	0.0575804	0.945038
O43639	NCK2	SCLA2a	DMSO	0.0931118	1.41263	0.211257
O43657	TSPAN6	SCLA2a	DMSO	-0.186751	0.34673	0.687662
O43660	PLRG1	SCLA2a	DMSO	0.139777	1.23409	0.253123
O43663	PRC1	SCLA2a	DMSO	0.13747	2.50208	0.111636
O43665	RGS10	SCLA2a	DMSO	-0.0248163	0.0960075	0.907259
O43670	ZNF207	SCLA2a	DMSO	-0.151529	1.82011	0.158243
O43674	NDUFB5	SCLA2a	DMSO	-0.0882645	0.614058	0.494862
O43676	NDUFB3	SCLA2a	DMSO	-0.171799	1.57785	0.182223
O43678	NDUFA2	SCLA2a	DMSO	0.012167	0.0287692	0.972987
O43681	GET3	SCLA2a	DMSO	0.153804	1.19728	0.26386
O43684	BUB3	SCLA2a	DMSO	0.0856092	0.769105	0.417996
O43688	PLPP2	SCLA2a	DMSO	-0.314425	2.70304	0.0939286
O43707	ACTN4	SCLA2a	DMSO	0.0602441	1.66411	0.174531
O43709	BUD23	SCLA2a	DMSO	-0.0089798	0.0308606	0.970878
O43716	GATC	SCLA2a	DMSO	-0.0901737	0.358957	0.677364
O43719	HTATSF1	SCLA2a	DMSO	0.00983906	0.0407644	0.960671
O43741	PRKAB2	SCLA2a	DMSO	0.0200734	0.0772074	0.925024
O43747	AP1G1	SCLA2a	DMSO	-0.11691	1.21965	0.258104
O43752	STX6	SCLA2a	DMSO	0.168729	0.643745	0.476489
O43759	SYNGR1	SCLA2a	DMSO	-0.212662	0.527652	0.553452
O43760	SYNGR2	SCLA2a	DMSO	-0.240912	1.66229	0.174891
O43765	SGTA	SCLA2a	DMSO	0.0074017	0.0371077	0.964533
O43768	ENSA	SCLA2a	DMSO	-0.146835	0.53447	0.549892
O43772	SLC25A20	SCLA2a	DMSO	0.166432	0.542651	0.543512
O43776	NARS1	SCLA2a	DMSO	-0.100369	1.56732	0.183418
O43795	MYO1B	SCLA2a	DMSO	0.0541472	0.873321	0.365098
O43808	SLC25A17	SCLA2a	DMSO	-0.134839	0.811019	0.398827
O43809	NUDT21	SCLA2a	DMSO	-0.17037	1.20164	0.263013
O43813	LANCL1	SCLA2a	DMSO	-0.0203102	0.310403	0.714469
O43815	STRN	SCLA2a	DMSO	0.135834	1.62471	0.175503
O43818	RRP9	SCLA2a	DMSO	0.0115483	0.0795588	0.923156
O43819	SCO2	SCLA2a	DMSO	-0.009238	0.0668104	0.936201
O43823	AKAP8	SCLA2a	DMSO	-0.0666475	0.382635	0.658259
O43824	GTPBP6	SCLA2a	DMSO	0.0358293	0.130648	0.877486
O43826	SLC37A4	SCLA2a	DMSO	0.0736768	0.247927	0.770144
O43837	IDH3B	SCLA2a	DMSO	-0.0531144	0.626914	0.488431
O43847	NRDC	SCLA2a	DMSO	-0.0324879	0.363967	0.673391
O43852	CALU	SCLA2a	DMSO	-0.036458	0.312874	0.713411
O43854	EDIL3	SCLA2a	DMSO	0.00127149	0.0026058	0.997436
O43865	AHCYL1	SCLA2a	DMSO	0.0979903	0.694892	0.452452
O43896	KIF1C	SCLA2a	DMSO	0.00287318	0.0146377	0.984916
O43913	ORC5	SCLA2a	DMSO	0.0033946	0.0375758	0.964052
O43920	NDUFS5	SCLA2a	DMSO	-0.0870262	0.667815	0.46776
O43924	PDE6D	SCLA2a	DMSO	0.117134	0.432945	0.619094
O43929	ORC4	SCLA2a	DMSO	0.0962315	0.628926	0.487119
O60216	RAD21	SCLA2a	DMSO	0.066782	0.715773	0.443869
O60220	TIMM8A	SCLA2a	DMSO	0.162818	1.20405	0.262717
O60231	DHX16	SCLA2a	DMSO	-0.0766623	0.583417	0.519025
O60232	ZNRD2	SCLA2a	DMSO	-0.194657	2.01279	0.134995
O60238	BNIP3L	SCLA2a	DMSO	-0.103363	0.106802	0.898915
O60244	MED14	SCLA2a	DMSO	-0.021579	0.198756	0.813023
O60256	PRPSAP2	SCLA2a	DMSO	0.0138648	0.0903494	0.913373
O60264	SMARCA5	SCLA2a	DMSO	0.00852871	0.109398	0.895757
O60271	SPAG9	SCLA2a	DMSO	0.0609837	0.771572	0.418766
O60282	KIF5C	SCLA2a	DMSO	0.0891395	1.0727	0.296106
O60287	URB1	SCLA2a	DMSO	-0.0576534	0.401315	0.642013
O60292	SIPA1L3	SCLA2a	DMSO	0.0931692	1.01455	0.313845
O60293	ZFC3H1	SCLA2a	DMSO	0.0167944	0.0859718	0.916878
O60294	LCMT2	SCLA2a	DMSO	-0.0865052	0.920893	0.346022
O60306	AQR	SCLA2a	DMSO	0.0362575	0.764516	0.420807
O60313	OPA1	SCLA2a	DMSO	0.0769176	1.05238	0.304286
O60315	ZEB2	SCLA2a	DMSO	0.0493415	0.180828	0.829588
O60318	MCM3AP	SCLA2a	DMSO	0.0413949	0.253485	0.765865
O60333	KIF1B	SCLA2a	DMSO	0.0343151	0.282644	0.738514
O60341	KDM1A	SCLA2a	DMSO	0.0334182	0.532487	0.551074
O60343	TBC1D4	SCLA2a	DMSO	-0.0318832	0.213169	0.799826
O60361	NME2P1	SCLA2a	DMSO	-1.35319	1.38347	0.215918
O60427	FADS1	SCLA2a	DMSO	0.0243635	0.149053	0.86169
O60443	GSDME	SCLA2a	DMSO	-0.0308096	0.433789	0.618126
O60462	NRP2	SCLA2a	DMSO	0.193106	2.13035	0.123
O60476	MAN1A2	SCLA2a	DMSO	0.170849	1.88944	0.150866
O60488	ACSL4	SCLA2a	DMSO	0.0899432	1.64672	0.173682
O60493	SNX3	SCLA2a	DMSO	-0.0249033	0.38271	0.65832
O60499	STX10	SCLA2a	DMSO	0.262287	1.68613	0.174842
O60502	OGA	SCLA2a	DMSO	-0.000834227	0.00961426	0.988101
O60504	SORBS3	SCLA2a	DMSO	-0.0305681	0.11295	0.89191
O60506	SYNCRIP	SCLA2a	DMSO	0.0136881	0.134702	0.875295
O60507	TPST1	SCLA2a	DMSO	0.150949	0.378088	0.662422
O60508	CDC40	SCLA2a	DMSO	0.131862	1.13812	0.282365
O60518	RANBP6	SCLA2a	DMSO	-0.171988	1.1229	0.285695
O60524	NEMF	SCLA2a	DMSO	0.0918975	1.43909	0.204947
O60547	GMDS	SCLA2a	DMSO	0.0593057	0.606085	0.501571
O60563	CCNT1	SCLA2a	DMSO	0.0814874	0.718717	0.442125
O60566	BUB1B	SCLA2a	DMSO	0.289704	1.34001	0.225864
O60568	PLOD3	SCLA2a	DMSO	0.0427966	0.331356	0.69841
O60573	EIF4E2	SCLA2a	DMSO	0.148552	1.36813	0.218324
O60610	DIAPH1	SCLA2a	DMSO	0.0691805	1.58643	0.181448
O60613	SELENOF	SCLA2a	DMSO	-0.0417976	0.173397	0.838838
O60645	EXOC3	SCLA2a	DMSO	-0.0418179	0.567041	0.527654
O60664	PLIN3	SCLA2a	DMSO	-0.0270233	0.192292	0.820191
O60669	SLC16A7	SCLA2a	DMSO	0.0291965	0.133544	0.876455
O60671	RAD1	SCLA2a	DMSO	0.350992	0.806146	0.401333
O60675	MAFK	SCLA2a	DMSO	-0.324472	0.57203	0.524487
O60678	PRMT3	SCLA2a	DMSO	0.0260539	0.161733	0.84945
O60684	KPNA6	SCLA2a	DMSO	0.10012	0.777232	0.41611
O60701	UGDH	SCLA2a	DMSO	0.0645158	0.859355	0.371396
O60704	TPST2	SCLA2a	DMSO	0.339625	1.11339	0.287128
O60716	CTNND1	SCLA2a	DMSO	-0.0122054	0.253258	0.765919
O60725	ICMT	SCLA2a	DMSO	0.452943	2.11643	0.124253
O60739	EIF1B	SCLA2a	DMSO	-0.00617353	0.0148046	0.985115
O60749	SNX2	SCLA2a	DMSO	0.0232766	0.548701	0.539346
O60762	DPM1	SCLA2a	DMSO	-0.145082	1.708	0.173278
O60763	USO1	SCLA2a	DMSO	0.00668311	0.0687136	0.933694
O60783	MRPS14	SCLA2a	DMSO	-0.0760846	0.194913	0.81718
O60784	TOM1	SCLA2a	DMSO	0.0344357	0.192001	0.820633
O60826	CCDC22	SCLA2a	DMSO	0.0478444	0.37147	0.668815
O60828	PQBP1	SCLA2a	DMSO	-0.0030148	0.0136466	0.986105
O60830	TIMM17B	SCLA2a	DMSO	0.0230336	0.0602789	0.941617
O60831	PRAF2	SCLA2a	DMSO	-0.175354	0.725284	0.439141
O60832	DKC1	SCLA2a	DMSO	-0.0398831	0.344964	0.688761
O60841	EIF5B	SCLA2a	DMSO	0.0336657	0.508267	0.563578
O60861	GAS7	SCLA2a	DMSO	0.12	0.350264	0.685388
O60869	EDF1	SCLA2a	DMSO	0.151369	0.600423	0.505986
O60870	KIN	SCLA2a	DMSO	-0.0771987	0.42742	0.62105
O60884	DNAJA2	SCLA2a	DMSO	0.00596762	0.0589751	0.94323
O60885	BRD4	SCLA2a	DMSO	0.0969203	1.61057	0.175773
O60888	CUTA	SCLA2a	DMSO	0.148192	0.299635	0.723559
O60921	HUS1	SCLA2a	DMSO	0.23404	0.262961	0.756371
O60925	PFDN1	SCLA2a	DMSO	0.11817	0.459845	0.599141
O60927	PPP1R11	SCLA2a	DMSO	0.0954261	0.319589	0.70678
O60930	RNASEH1	SCLA2a	DMSO	0.246621	0.612484	0.496475
O60934	NBN	SCLA2a	DMSO	-0.0458071	0.425191	0.622557
O60936	NOL3	SCLA2a	DMSO	0.14644	0.85773	0.371926
O60942	RNGTT	SCLA2a	DMSO	0.0113008	0.136095	0.874465
O75027	ABCB7	SCLA2a	DMSO	0.0690048	0.416595	0.631427
O75044	SRGAP2	SCLA2a	DMSO	-0.0149899	0.130241	0.877935
O75054	IGSF3	SCLA2a	DMSO	0.134001	0.195334	0.816727
O75061	DNAJC6	SCLA2a	DMSO	0.227519	1.2457	0.249215
O75064	DENND4B	SCLA2a	DMSO	-0.453446	0.675542	0.463521
O75083	WDR1	SCLA2a	DMSO	0.168087	1.36859	0.218236
O75110	ATP9A	SCLA2a	DMSO	0.0876083	0.664392	0.468882
O75113	N4BP1	SCLA2a	DMSO	-0.127871	1.81257	0.158618
O75116	ROCK2	SCLA2a	DMSO	0.0788317	3.15961	0.104889
O75122	CLASP2	SCLA2a	DMSO	0.0370429	0.34418	0.688474
O75127	PTCD1	SCLA2a	DMSO	-0.225996	1.14497	0.281087
O75131	CPNE3	SCLA2a	DMSO	0.117689	2.21435	0.12258
O75143	ATG13	SCLA2a	DMSO	0.19868	1.04512	0.305241
O75146	HIP1R	SCLA2a	DMSO	0.0824199	0.761011	0.421535
O75147	OBSL1	SCLA2a	DMSO	0.181747	2.21552	0.121285
O75150	RNF40	SCLA2a	DMSO	0.0613937	0.520033	0.558939
O75151	PHF2	SCLA2a	DMSO	-0.107739	0.75265	0.424586
O75152	ZC3H11A	SCLA2a	DMSO	-0.025717	0.115747	0.889089
O75153	CLUH	SCLA2a	DMSO	-0.0309489	0.158021	0.853351
O75157	TSC22D2	SCLA2a	DMSO	-0.0628064	0.377025	0.662841
O75164	KDM4A	SCLA2a	DMSO	0.0829892	0.467636	0.592548
O75165	DNAJC13	SCLA2a	DMSO	-0.00246	0.0316336	0.970119
O75170	PPP6R2	SCLA2a	DMSO	0.157551	0.336527	0.695916
O75173	ADAMTS4	SCLA2a	DMSO	0.251925	0.880505	0.361214
O75175	CNOT3	SCLA2a	DMSO	-0.010735	0.146759	0.864645
O75179	ANKRD17	SCLA2a	DMSO	0.0244977	0.334471	0.696864
O75182	SIN3B	SCLA2a	DMSO	-0.596931	1.27732	0.24029
O75190	DNAJB6	SCLA2a	DMSO	0.0255721	0.139665	0.87065
O75191	XYLB	SCLA2a	DMSO	-0.0414693	0.155966	0.855219
O75208	COQ9	SCLA2a	DMSO	-0.0453982	0.11841	0.887043
O75223	GGCT	SCLA2a	DMSO	0.0166233	0.0667326	0.936045
O75251	NDUFS7	SCLA2a	DMSO	-0.00802946	0.0402755	0.961089
O75306	NDUFS2	SCLA2a	DMSO	-0.0393906	0.313302	0.713324
O75312	ZPR1	SCLA2a	DMSO	-0.036072	0.236881	0.779611
O75323	NIPSNAP2	SCLA2a	DMSO	-0.00237465	0.00725552	0.991643
O75326	SEMA7A	SCLA2a	DMSO	0.166628	1.49741	0.194918
O75330	HMMR	SCLA2a	DMSO	0.434746	1.45978	0.200093
O75334	PPFIA2	SCLA2a	DMSO	0.136306	0.319712	0.706807
O75340	PDCD6	SCLA2a	DMSO	0.0186396	0.0455214	0.955967
O75347	TBCA	SCLA2a	DMSO	-0.0338082	0.304766	0.719257
O75348	ATP6V1G1	SCLA2a	DMSO	-0.140823	0.774179	0.416471
O75351	VPS4B	SCLA2a	DMSO	0.164807	3.11514	0.0966
O75352	MPDU1	SCLA2a	DMSO	-0.131311	0.654658	0.472884
O75367	MACROH2A1	SCLA2a	DMSO	-0.125428	1.5418	0.189891
O75368	SH3BGRL	SCLA2a	DMSO	-0.0325556	0.133525	0.876276
O75369	FLNB	SCLA2a	DMSO	0.0920634	0.958433	0.332242
O75376	NCOR1	SCLA2a	DMSO	0.0799875	0.547961	0.539849
O75380	NDUFS6	SCLA2a	DMSO	0.244295	1.74388	0.169086
O75381	PEX14	SCLA2a	DMSO	0.131675	0.383308	0.658096
O75382	TRIM3	SCLA2a	DMSO	-0.0510054	0.84503	0.37704
O75390	CS	SCLA2a	DMSO	-0.0338225	0.295899	0.727183
O75391	SPAG7	SCLA2a	DMSO	-0.180282	1.29539	0.236868
O75394	MRPL33	SCLA2a	DMSO	0.0392597	0.26576	0.753061
O75396	SEC22B	SCLA2a	DMSO	0.0445557	0.49777	0.569709
O75400	PRPF40A	SCLA2a	DMSO	0.135596	1.62174	0.174911
O75410	TACC1	SCLA2a	DMSO	0.0247512	0.18043	0.830272
O75414	NME6	SCLA2a	DMSO	-0.226837	1.43594	0.205346
O75419	CDC45	SCLA2a	DMSO	-0.110698	0.237723	0.779685
O75431	MTX2	SCLA2a	DMSO	-0.236136	1.86707	0.151574
O75436	VPS26A	SCLA2a	DMSO	-0.0412478	0.435743	0.616138
O75439	PMPCB	SCLA2a	DMSO	0.0656583	1.05932	0.302148
O75448	MED24	SCLA2a	DMSO	0.00186539	0.00891241	0.988864
O75449	KATNA1	SCLA2a	DMSO	-0.164221	0.777439	0.416515
O75475	PSIP1	SCLA2a	DMSO	0.0235524	0.365773	0.672418
O75477	ERLIN1	SCLA2a	DMSO	0.0163789	0.286528	0.736772
O75489	NDUFS3	SCLA2a	DMSO	-0.0606084	1.08962	0.291909
O75494	SRSF10	SCLA2a	DMSO	-0.0751948	1.06508	0.300531
O75496	GMNN	SCLA2a	DMSO	0.135348	0.4568	0.601568
O75503	CLN5	SCLA2a	DMSO	-0.103225	0.385006	0.656208
O75506	HSBP1	SCLA2a	DMSO	-0.157955	1.5093	0.196335
O75521	ECI2	SCLA2a	DMSO	-0.0108502	0.0367636	0.964954
O75525	KHDRBS3	SCLA2a	DMSO	-0.0593822	0.249021	0.769644
O75528	TADA3	SCLA2a	DMSO	-0.00966001	0.0261355	0.974991
O75530	EED	SCLA2a	DMSO	-0.0768039	1.00581	0.316862
O75531	BANF1	SCLA2a	DMSO	-0.0902152	0.249425	0.769431
O75533	SF3B1	SCLA2a	DMSO	-0.014328	0.173406	0.839019
O75534	CSDE1	SCLA2a	DMSO	0.0472827	0.404149	0.640101
O75554	WBP4	SCLA2a	DMSO	0.0969603	0.343259	0.688757
O75569	PRKRA	SCLA2a	DMSO	-0.0453212	0.916672	0.347079
O75582	RPS6KA5	SCLA2a	DMSO	-0.193631	0.699257	0.451823
O75586	MED6	SCLA2a	DMSO	-0.30006	0.401583	0.642175
O75592	MYCBP2	SCLA2a	DMSO	-0.0447543	0.171376	0.840872
O75607	NPM3	SCLA2a	DMSO	0.175495	1.53412	0.190836
O75608	LYPLA1	SCLA2a	DMSO	-0.0730946	0.323116	0.704157
O75616	ERAL1	SCLA2a	DMSO	-0.116845	1.09302	0.291286
O75635	SERPINB7	SCLA2a	DMSO	-0.0363264	0.0747008	0.927183
O75643	SNRNP200	SCLA2a	DMSO	0.0292487	0.459022	0.599505
O75648	TRMU	SCLA2a	DMSO	0.140011	0.25656	0.76385
O75663	TIPRL	SCLA2a	DMSO	0.133313	3.13757	0.0993684
O75674	TOM1L1	SCLA2a	DMSO	0.0520871	0.139785	0.871147
O75683	SURF6	SCLA2a	DMSO	-0.101135	0.995776	0.320307
O75688	PPM1B	SCLA2a	DMSO	0.0167563	0.131823	0.877488
O75691	UTP20	SCLA2a	DMSO	-0.0278711	0.18291	0.827715
O75694	NUP155	SCLA2a	DMSO	-0.00543094	0.0682491	0.934102
O75695	RP2	SCLA2a	DMSO	0.110236	0.628884	0.486929
O75717	WDHD1	SCLA2a	DMSO	0.0791774	0.367581	0.671901
O75718	CRTAP	SCLA2a	DMSO	-0.044677	0.198216	0.813678
O75746	SLC25A12	SCLA2a	DMSO	-0.0454421	0.497932	0.569684
O75787	ATP6AP2	SCLA2a	DMSO	0.13588	1.46886	0.199291
O75792	RNASEH2A	SCLA2a	DMSO	0.0302687	0.346382	0.688097
O75794	CDC123	SCLA2a	DMSO	0.114277	0.596177	0.508744
O75815	BCAR3	SCLA2a	DMSO	0.168762	0.611277	0.496966
O75818	RPP40	SCLA2a	DMSO	-0.0479598	0.283739	0.738722
O75821	EIF3G	SCLA2a	DMSO	0.0394049	0.324438	0.7025
O75822	EIF3J	SCLA2a	DMSO	0.0715463	0.750677	0.425259
O75828	CBR3	SCLA2a	DMSO	0.050873	0.488354	0.57589
O75832	PSMD10	SCLA2a	DMSO	0.0372839	0.129147	0.878741
O75843	AP1G2	SCLA2a	DMSO	-0.275649	0.804607	0.401679
O75844	ZMPSTE24	SCLA2a	DMSO	-0.0392585	0.874318	0.364877
O75874	IDH1	SCLA2a	DMSO	-0.00185299	0.0128612	0.985521
O75879	GATB	SCLA2a	DMSO	-0.256152	1.55699	0.186204
O75880	SCO1	SCLA2a	DMSO	0.109767	0.9603	0.33282
O75882	ATRN	SCLA2a	DMSO	0.112253	0.249089	0.769681
O75884	RBBP9	SCLA2a	DMSO	0.280307	1.29941	0.236072
O75886	STAM2	SCLA2a	DMSO	0.0572681	1.38109	0.216093
O75896	TUSC2	SCLA2a	DMSO	0.175618	1.71179	0.172791
O75909	CCNK	SCLA2a	DMSO	0.0201368	0.232252	0.783521
O75911	DHRS3	SCLA2a	DMSO	-0.221838	0.757921	0.422589
O75915	ARL6IP5	SCLA2a	DMSO	0.0736332	1.16336	0.276943
O75925	PIAS1	SCLA2a	DMSO	-0.191662	1.16876	0.274904
O75928	PIAS2	SCLA2a	DMSO	-1.86734	0.45003	0.604452
O75934	BCAS2	SCLA2a	DMSO	-0.0158193	0.0983427	0.904697
O75935	DCTN3	SCLA2a	DMSO	-0.0582294	0.381413	0.659777
O75937	DNAJC8	SCLA2a	DMSO	0.0510974	0.303441	0.720193
O75940	SMNDC1	SCLA2a	DMSO	0.000174761	0.00108708	0.998414
O75943	RAD17	SCLA2a	DMSO	-0.119004	0.454111	0.603275
O75947	ATP5PD	SCLA2a	DMSO	-0.0504217	0.218843	0.795574
O75953	DNAJB5	SCLA2a	DMSO	0.247084	0.376829	0.662768
O75955	FLOT1	SCLA2a	DMSO	0.0220158	0.144037	0.86697
O75962	TRIO	SCLA2a	DMSO	0.0310564	0.412535	0.633348
O75964	ATP5MG	SCLA2a	DMSO	-0.0459495	0.188894	0.823881
O75970	MPDZ	SCLA2a	DMSO	0.0637138	0.824815	0.390881
O75976	CPD	SCLA2a	DMSO	0.0798814	1.01542	0.314045
O76003	GLRX3	SCLA2a	DMSO	0.0738254	1.02644	0.31015
O76021	RSL1D1	SCLA2a	DMSO	-0.125991	1.08436	0.293292
O76024	WFS1	SCLA2a	DMSO	-0.0128682	0.0646642	0.936951
O76031	CLPX	SCLA2a	DMSO	-0.00412869	0.0352257	0.966587
O76054	SEC14L2	SCLA2a	DMSO	-0.0179312	0.152867	0.857846
O76071	CIAO1	SCLA2a	DMSO	0.188085	1.31115	0.23376
O76094	SRP72	SCLA2a	DMSO	-0.0945618	1.32693	0.229097
O76095	JTB	SCLA2a	DMSO	-0.064708	0.194674	0.817525
O94760	DDAH1	SCLA2a	DMSO	0.0111334	0.0864027	0.916735
O94763	URI1	SCLA2a	DMSO	0.0807588	0.713631	0.443893
O94766	B3GAT3	SCLA2a	DMSO	0.0606618	0.292221	0.730331
O94776	MTA2	SCLA2a	DMSO	0.0452292	0.476011	0.58642
O94782	USP1	SCLA2a	DMSO	-0.084652	0.153991	0.857189
O94804	STK10	SCLA2a	DMSO	0.110142	2.75728	0.0891429
O94822	LTN1	SCLA2a	DMSO	-0.0912092	0.904874	0.350003
O94826	TOMM70	SCLA2a	DMSO	0.0934467	1.61671	0.175902
O94829	IPO13	SCLA2a	DMSO	0.0122001	0.143295	0.867443
O94832	MYO1D	SCLA2a	DMSO	0.236171	1.11746	0.287622
O94842	TOX4	SCLA2a	DMSO	0.0698607	0.306886	0.717028
O94851	MICAL2	SCLA2a	DMSO	-0.00560117	0.0348673	0.966855
O94855	SEC24D	SCLA2a	DMSO	-0.0162168	0.0775906	0.92483
O94864	SUPT7L	SCLA2a	DMSO	-0.0555046	0.238277	0.779414
O94874	UFL1	SCLA2a	DMSO	0.11424	1.55027	0.18789
O94875	SORBS2	SCLA2a	DMSO	-0.0244603	0.0608274	0.941058
O94880	PHF14	SCLA2a	DMSO	0.114195	1.09153	0.291419
O94888	UBXN7	SCLA2a	DMSO	-0.00192046	0.0119294	0.986253
O94901	SUN1	SCLA2a	DMSO	-0.0162668	0.131097	0.877769
O94903	PLPBP	SCLA2a	DMSO	-0.0270481	0.216157	0.798828
O94905	ERLIN2	SCLA2a	DMSO	0.074621	1.4326	0.204986
O94906	PRPF6	SCLA2a	DMSO	0.0263314	0.439426	0.613324
O94913	PCF11	SCLA2a	DMSO	0.139135	0.728629	0.436644
O94915	FRYL	SCLA2a	DMSO	-0.0364349	0.512815	0.560166
O94916	NFAT5	SCLA2a	DMSO	-0.097369	0.0809388	0.921493
O94919	ENDOD1	SCLA2a	DMSO	-0.0777762	0.714195	0.443954
O94925	GLS	SCLA2a	DMSO	0.0508533	0.355545	0.679764
O94927	HAUS5	SCLA2a	DMSO	-0.0528414	0.943592	0.336594
O94929	ABLIM3	SCLA2a	DMSO	0.160392	0.10358	0.901679
O94952	FBXO21	SCLA2a	DMSO	-0.0504558	0.146112	0.864677
O94964	MTCL2	SCLA2a	DMSO	-0.0381663	0.503347	0.566457
O94966	USP19	SCLA2a	DMSO	0.0311232	0.600298	0.505881
O94967	WDR47	SCLA2a	DMSO	-0.136837	1.18165	0.268576
O94973	AP2A2	SCLA2a	DMSO	-0.0262287	0.1863	0.826214
O94979	SEC31A	SCLA2a	DMSO	0.0513558	0.53199	0.550543
O94992	HEXIM1	SCLA2a	DMSO	-0.0613122	0.3471	0.687443
O95059	RPP14	SCLA2a	DMSO	-0.291936	1.47992	0.19793
O95070	YIF1A	SCLA2a	DMSO	-0.0657873	0.184273	0.82679
O95071	UBR5	SCLA2a	DMSO	0.0446	0.538956	0.545867
O95104	SCAF4	SCLA2a	DMSO	0.0307493	0.0681573	0.934264
O95139	NDUFB6	SCLA2a	DMSO	-0.20166	1.9606	0.147964
O95140	MFN2	SCLA2a	DMSO	0.0137351	0.0753133	0.926661
O95155	UBE4B	SCLA2a	DMSO	-0.0993588	0.981533	0.323238
O95159	ZFPL1	SCLA2a	DMSO	0.0935555	0.356693	0.678701
O95163	ELP1	SCLA2a	DMSO	0.00487804	0.0570038	0.944694
O95166	GABARAP	SCLA2a	DMSO	-0.196626	0.802215	0.402322
O95168	NDUFB4	SCLA2a	DMSO	0.0392196	0.137522	0.872583
O95169	NDUFB8	SCLA2a	DMSO	0.00827408	0.0209814	0.978656
O95182	NDUFA7	SCLA2a	DMSO	-0.171674	0.727481	0.436951
O95183	VAMP5	SCLA2a	DMSO	-0.0389669	0.231736	0.784001
O95197	RTN3	SCLA2a	DMSO	-0.110691	0.792963	0.408174
O95202	LETM1	SCLA2a	DMSO	-0.0741634	0.705107	0.447772
O95208	EPN2	SCLA2a	DMSO	0.0783131	0.121271	0.885868
O95218	ZRANB2	SCLA2a	DMSO	-0.136061	0.53662	0.547215
O95219	SNX4	SCLA2a	DMSO	0.0243754	0.165045	0.846094
O95229	ZWINT	SCLA2a	DMSO	0.000874758	0.00356684	0.995608
O95232	LUC7L3	SCLA2a	DMSO	-0.042088	0.288262	0.734908
O95235	KIF20A	SCLA2a	DMSO	0.0567505	0.328113	0.700467
O95239	KIF4A	SCLA2a	DMSO	0.0505676	0.426426	0.621558
O95243	MBD4	SCLA2a	DMSO	0.334967	1.99381	0.139943
O95248	SBF1	SCLA2a	DMSO	-0.0147982	0.0825145	0.92051
O95249	GOSR1	SCLA2a	DMSO	-0.0983279	0.76672	0.419535
O95251	KAT7	SCLA2a	DMSO	-0.0207872	0.0952982	0.908244
O95260	ATE1	SCLA2a	DMSO	-0.137261	0.580911	0.520339
O95273	CCNDBP1	SCLA2a	DMSO	-0.0346533	0.114737	0.890711
O95292	VAPB	SCLA2a	DMSO	-0.00439811	0.0204335	0.978693
O95298	NDUFC2	SCLA2a	DMSO	-0.0272357	0.0402576	0.960973
O95299	NDUFA10	SCLA2a	DMSO	-0.029388	0.234168	0.78128
O95302	FKBP9	SCLA2a	DMSO	0.0308933	0.103143	0.90174
O95336	PGLS	SCLA2a	DMSO	-0.0722179	0.220295	0.794601
O95347	SMC2	SCLA2a	DMSO	0.132002	3.62917	0.084
O95352	ATG7	SCLA2a	DMSO	-0.0177076	0.17165	0.84065
O95361	TRIM16	SCLA2a	DMSO	0.308793	1.48951	0.196446
O95363	FARS2	SCLA2a	DMSO	-0.114446	0.586648	0.516726
O95372	LYPLA2	SCLA2a	DMSO	-0.00637197	0.0100497	0.98773
O95373	IPO7	SCLA2a	DMSO	-0.219835	2.96533	0.0911724
O95376	ARIH2	SCLA2a	DMSO	-0.124388	1.05712	0.303063
O95391	SLU7	SCLA2a	DMSO	-0.0639715	0.26869	0.75139
O95394	PGM3	SCLA2a	DMSO	0.0412879	0.700601	0.450897
O95396	MOCS3	SCLA2a	DMSO	-0.0938129	1.71995	0.172169
O95400	CD2BP2	SCLA2a	DMSO	0.142706	1.18814	0.266898
O95425	SVIL	SCLA2a	DMSO	0.0335186	0.225614	0.79029
O95429	BAG4	SCLA2a	DMSO	-0.0338161	0.146748	0.864493
O95433	AHSA1	SCLA2a	DMSO	-0.0821586	0.985206	0.323025
O95453	PARN	SCLA2a	DMSO	-0.0776238	0.987412	0.323639
O95456	PSMG1	SCLA2a	DMSO	-0.317655	1.62634	0.175195
O95466	FMNL1	SCLA2a	DMSO	0.0280731	0.0583327	0.944112
O95470	SGPL1	SCLA2a	DMSO	0.0298028	0.233228	0.782806
O95476	CTDNEP1	SCLA2a	DMSO	0.0443618	0.290142	0.731815
O95478	NSA2	SCLA2a	DMSO	-0.0973847	1.07473	0.295661
O95479	H6PD	SCLA2a	DMSO	-0.134706	0.495184	0.570702
O95486	SEC24A	SCLA2a	DMSO	0.00832558	0.0808732	0.921499
O95487	SEC24B	SCLA2a	DMSO	-0.0123198	0.168848	0.843044
O95551	TDP2	SCLA2a	DMSO	0.0956409	0.575663	0.522767
O95563	MPC2	SCLA2a	DMSO	-0.0992303	0.25128	0.767514
O95571	ETHE1	SCLA2a	DMSO	-0.0279274	0.149165	0.861826
O95573	ACSL3	SCLA2a	DMSO	0.092968	0.741845	0.429114
O95602	POLR1A	SCLA2a	DMSO	0.0466344	0.412146	0.6333
O95613	PCNT	SCLA2a	DMSO	0.113344	0.216386	0.798579
O95619	YEATS4	SCLA2a	DMSO	-0.0620921	0.304101	0.719914
O95625	ZBTB11	SCLA2a	DMSO	0.132763	0.272105	0.748691
O95626	ANP32D	SCLA2a	DMSO	-0.125501	0.348607	0.686675
O95628	CNOT4	SCLA2a	DMSO	0.175192	1.05003	0.304176
O95630	STAMBP	SCLA2a	DMSO	0.00348043	0.015124	0.984863
O95639	CPSF4	SCLA2a	DMSO	-0.0887313	1.31286	0.233461
O95674	CDS2	SCLA2a	DMSO	-0.287762	1.43249	0.20466
O95684	CEP43	SCLA2a	DMSO	0.00861327	0.0233559	0.977408
O95696	BRD1	SCLA2a	DMSO	-0.0278866	0.10193	0.902407
O95707	POP4	SCLA2a	DMSO	-0.0584495	0.360925	0.675897
O95714	HERC2	SCLA2a	DMSO	-0.0920143	0.71487	0.444093
O95721	SNAP29	SCLA2a	DMSO	-0.02072	0.092561	0.909998
O95747	OXSR1	SCLA2a	DMSO	-0.126834	1.50261	0.195366
O95749	GGPS1	SCLA2a	DMSO	-0.0159707	0.0837156	0.919076
O95757	HSPA4L	SCLA2a	DMSO	-0.0272703	0.252788	0.766558
O95758	PTBP3	SCLA2a	DMSO	0.117049	0.928585	0.343076
O95772	STARD3NL	SCLA2a	DMSO	0.0260267	0.0667381	0.936206
O95777	LSM8	SCLA2a	DMSO	-0.049067	0.212952	0.800021
O95782	AP2A1	SCLA2a	DMSO	-0.00118113	0.01522	0.984969
O95785	WIZ	SCLA2a	DMSO	0.0819204	0.456043	0.602031
O95786	RIGI	SCLA2a	DMSO	0.0293688	0.154294	0.857043
O95793	STAU1	SCLA2a	DMSO	-0.0167503	0.129939	0.877937
O95801	TTC4	SCLA2a	DMSO	-0.00809717	0.0324158	0.968845
O95816	BAG2	SCLA2a	DMSO	-0.0220997	0.272886	0.748969
O95817	BAG3	SCLA2a	DMSO	-0.0142832	0.080941	0.921675
O95819	MAP4K4	SCLA2a	DMSO	-0.000178576	0.0015145	0.998388
O95825	CRYZL1	SCLA2a	DMSO	0.0523136	0.168421	0.842827
O95831	AIFM1	SCLA2a	DMSO	0.0895405	1.35996	0.220892
O95861	BPNT1	SCLA2a	DMSO	0.141218	1.38266	0.216099
O95864	FADS2	SCLA2a	DMSO	-0.113876	0.997619	0.319829
O95865	DDAH2	SCLA2a	DMSO	-0.115963	0.492594	0.572296
O95870	ABHD16A	SCLA2a	DMSO	-0.0830765	1.5226	0.191645
O95873	C6orf47	SCLA2a	DMSO	-0.284888	2.2229	0.122657
O95881	TXNDC12	SCLA2a	DMSO	-0.118254	1.0247	0.30996
O95905	ECD	SCLA2a	DMSO	-0.0265598	0.170666	0.841012
O95926	SYF2	SCLA2a	DMSO	0.114306	0.221275	0.794147
O95983	MBD3	SCLA2a	DMSO	-0.0504131	0.611643	0.497056
O95985	TOP3B	SCLA2a	DMSO	0.0149128	0.0511105	0.950683
O95989	NUDT3	SCLA2a	DMSO	0.0815725	0.697462	0.452373
O95999	BCL10	SCLA2a	DMSO	-0.131616	1.31183	0.233856
O96000	NDUFB10	SCLA2a	DMSO	0.0958049	1.94348	0.150157
O96005	CLPTM1	SCLA2a	DMSO	0.0161831	0.135403	0.874873
O96006	ZBED1	SCLA2a	DMSO	-0.618006	1.59687	0.180284
O96007	MOCS2	SCLA2a	DMSO	-0.134634	0.802966	0.401946
O96008	TOMM40	SCLA2a	DMSO	0.115936	0.656112	0.472031
O96011	PEX11B	SCLA2a	DMSO	-0.266454	0.952751	0.333762
O96013	PAK4	SCLA2a	DMSO	0.0290568	0.399915	0.642849
O96019	ACTL6A	SCLA2a	DMSO	0.141837	1.46111	0.199518
O96028	NSD2	SCLA2a	DMSO	-0.447387	1.8043	0.159075
P00167	CYB5A	SCLA2a	DMSO	-0.13406	0.920995	0.346157
P00338	LDHA	SCLA2a	DMSO	0.0605674	0.439651	0.613115
P00367	GLUD1	SCLA2a	DMSO	-0.0259268	0.152673	0.857763
P00374	DHFR	SCLA2a	DMSO	0.138256	0.751815	0.425353
P00387	CYB5R3	SCLA2a	DMSO	-0.127703	1.32914	0.229053
P00390	GSR	SCLA2a	DMSO	-0.116275	0.580548	0.520355
P00395	MT-CO1	SCLA2a	DMSO	-0.300712	1.01083	0.31483
P00403	MT-CO2	SCLA2a	DMSO	-0.0120134	0.117667	0.887619
P00414	MT-CO3	SCLA2a	DMSO	-0.00668049	0.0148633	0.985118
P00441	SOD1	SCLA2a	DMSO	0.00650215	0.0119104	0.986131
P00491	PNP	SCLA2a	DMSO	0.019227	0.253959	0.766315
P00492	HPRT1	SCLA2a	DMSO	-0.044502	0.414522	0.631841
P00505	GOT2	SCLA2a	DMSO	0.1106	0.540215	0.545398
P00519	ABL1	SCLA2a	DMSO	0.0803914	0.479507	0.584286
P00533	EGFR	SCLA2a	DMSO	0.060858	0.754702	0.422917
P00558	PGK1	SCLA2a	DMSO	-0.0180025	0.117698	0.887794
P00568	AK1	SCLA2a	DMSO	0.055383	0.61582	0.493946
P00750	PLAT	SCLA2a	DMSO	0.15835	1.6284	0.175362
P00813	ADA	SCLA2a	DMSO	-0.240258	0.871024	0.366478
P00846	MT-ATP6	SCLA2a	DMSO	0.166272	1.02596	0.309933
P01034	CST3	SCLA2a	DMSO	0.224641	1.12002	0.286699
P01111	NRAS	SCLA2a	DMSO	0.1347	1.09309	0.291501
P01112	HRAS	SCLA2a	DMSO	0.00341082	0.0210317	0.978697
P01116	KRAS	SCLA2a	DMSO	-0.13269	1.31879	0.23181
P01130	LDLR	SCLA2a	DMSO	0.264056	1.2993	0.235913
P01583	IL1A	SCLA2a	DMSO	0.469461	2.98928	0.10096
P01584	IL1B	SCLA2a	DMSO	0.149484	0.467536	0.592113
P01889	HLA-B	SCLA2a	DMSO	0.214279	1.33291	0.22833
P01893	HLA-H	SCLA2a	DMSO	0.0560248	0.18643	0.82638
P01903	HLA-DRA	SCLA2a	DMSO	0.0880702	0.238264	0.779233
P01911	HLA-DRB1	SCLA2a	DMSO	0.276624	0.693484	0.452515
P02545	LMNA	SCLA2a	DMSO	0.109674	1.97541	0.146581
P02786	TFRC	SCLA2a	DMSO	0.0610359	0.347112	0.687571
P02792	FTL	SCLA2a	DMSO	-0.164122	1.13157	0.284664
P02794	FTH1	SCLA2a	DMSO	-0.338975	1.45083	0.202498
P03886	MT-ND1	SCLA2a	DMSO	0.0317731	0.355991	0.679679
P03897	MT-ND3	SCLA2a	DMSO	-0.454397	3.23869	0.106857
P03905	MT-ND4	SCLA2a	DMSO	-0.240553	0.691349	0.453241
P03915	MT-ND5	SCLA2a	DMSO	-0.0808272	0.545145	0.541816
P04040	CAT	SCLA2a	DMSO	0.108127	0.588867	0.513743
P04049	RAF1	SCLA2a	DMSO	0.187203	2.43969	0.115624
P04062	GBA1	SCLA2a	DMSO	-0.00641775	0.0574357	0.944966
P04075	ALDOA	SCLA2a	DMSO	0.0421696	0.3687	0.670921
P04080	CSTB	SCLA2a	DMSO	-0.0668819	0.877831	0.36368
P04083	ANXA1	SCLA2a	DMSO	-0.0748034	0.792391	0.408338
P04114	APOB	SCLA2a	DMSO	-0.105811	0.319341	0.70703
P04150	NR3C1	SCLA2a	DMSO	-0.0609074	1.61184	0.176325
P04156	PRNP	SCLA2a	DMSO	-0.207611	1.12492	0.28517
P04179	SOD2	SCLA2a	DMSO	-0.0816395	0.372223	0.667921
P04181	OAT	SCLA2a	DMSO	0.0360236	0.394795	0.648328
P04183	TK1	SCLA2a	DMSO	0.125305	0.391521	0.650836
P04233	CD74	SCLA2a	DMSO	-0.0295224	0.15247	0.857642
P04406	GAPDH	SCLA2a	DMSO	0.127163	1.32444	0.230082
P04424	ASL	SCLA2a	DMSO	0.0755792	0.310349	0.714413
P04439	HLA-A	SCLA2a	DMSO	0.164741	0.73873	0.431942
P04440	HLA-DPB1	SCLA2a	DMSO	-0.0248282	0.0935501	0.908731
P04626	ERBB2	SCLA2a	DMSO	0.0964915	0.571526	0.523878
P04632	CAPNS1	SCLA2a	DMSO	-0.0591264	0.226538	0.790093
P04792	HSPB1	SCLA2a	DMSO	-0.0390935	0.185617	0.826417
P04818	TYMS	SCLA2a	DMSO	0.0190873	0.0561393	0.94604
P04843	RPN1	SCLA2a	DMSO	0.0122719	0.140146	0.870935
P04844	RPN2	SCLA2a	DMSO	-0.00685692	0.066934	0.936006
P04899	GNAI2	SCLA2a	DMSO	0.130589	0.929816	0.343022
P05023	ATP1A1	SCLA2a	DMSO	0.116452	3.10878	0.092
P05026	ATP1B1	SCLA2a	DMSO	0.00346398	0.0187345	0.979595
P05067	APP	SCLA2a	DMSO	0.0226614	0.200498	0.811548
P05106	ITGB3	SCLA2a	DMSO	0.163164	0.78583	0.411696
P05114	HMGN1	SCLA2a	DMSO	-0.15971	1.94496	0.150298
P05120	SERPINB2	SCLA2a	DMSO	0.023839	0.155055	0.856307
P05121	SERPINE1	SCLA2a	DMSO	0.356969	1.13151	0.284383
P05141	SLC25A5	SCLA2a	DMSO	0.0467753	0.824258	0.391151
P05161	ISG15	SCLA2a	DMSO	-0.112962	0.612249	0.496626
P05165	PCCA	SCLA2a	DMSO	-0.147038	0.769785	0.418657
P05166	PCCB	SCLA2a	DMSO	0.0597443	0.268056	0.751471
P05198	EIF2S1	SCLA2a	DMSO	0.0434713	1.0321	0.30917
P05204	HMGN2	SCLA2a	DMSO	0.099854	0.514565	0.560702
P05386	RPLP1	SCLA2a	DMSO	-0.0666075	0.325586	0.702251
P05387	RPLP2	SCLA2a	DMSO	-0.146521	1.34029	0.22603
P05388	RPLP0	SCLA2a	DMSO	0.11037	1.3788	0.216081
P05412	JUN	SCLA2a	DMSO	0.545762	3.2665	0.129818
P05455	SSB	SCLA2a	DMSO	0.0228186	0.258386	0.761484
P05556	ITGB1	SCLA2a	DMSO	0.169497	1.38353	0.216152
P06132	UROD	SCLA2a	DMSO	-0.0140882	0.0880962	0.914848
P06276	BCHE	SCLA2a	DMSO	-0.120047	0.435184	0.616724
P06280	GLA	SCLA2a	DMSO	0.00480938	0.0118332	0.985975
P06340	HLA-DOA	SCLA2a	DMSO	0.24882	0.309494	0.715206
P06396	GSN	SCLA2a	DMSO	0.147481	0.792777	0.408123
P06400	RB1	SCLA2a	DMSO	-0.0356109	0.264132	0.754683
P06454	PTMA	SCLA2a	DMSO	-0.168632	1.20505	0.262388
P06493	CDK1	SCLA2a	DMSO	-0.103591	1.23921	0.251593
P06576	ATP5F1B	SCLA2a	DMSO	0.1097	2.42554	0.113045
P06703	S100A6	SCLA2a	DMSO	0.0568252	0.168906	0.843267
P06730	EIF4E	SCLA2a	DMSO	-0.231076	1.06088	0.301587
P06733	ENO1	SCLA2a	DMSO	0.00832462	0.0363169	0.965075
P06737	PYGL	SCLA2a	DMSO	-0.00942802	0.1096	0.895617
P06744	GPI	SCLA2a	DMSO	0.0825143	1.28067	0.240173
P06746	POLB	SCLA2a	DMSO	0.0376296	0.369417	0.670578
P06748	NPM1	SCLA2a	DMSO	0.0410886	0.360555	0.67608
P06753	TPM3	SCLA2a	DMSO	0.191649	2.13714	0.123685
P06756	ITGAV	SCLA2a	DMSO	0.0756133	0.485423	0.578287
P06865	HEXA	SCLA2a	DMSO	-0.0289385	0.232631	0.783437
P07093	SERPINE2	SCLA2a	DMSO	0.0412619	0.474073	0.587131
P07099	EPHX1	SCLA2a	DMSO	0.0537913	0.248248	0.770663
P07108	DBI	SCLA2a	DMSO	0.0696769	0.31736	0.709213
P07195	LDHB	SCLA2a	DMSO	-0.0836444	0.511074	0.561534
P07196	NEFL	SCLA2a	DMSO	-0.00688076	0.0528052	0.94985
P07199	CENPB	SCLA2a	DMSO	-0.116318	1.12764	0.284594
P07203	GPX1	SCLA2a	DMSO	-0.0963378	0.518966	0.558646
P07237	P4HB	SCLA2a	DMSO	0.0106597	0.129169	0.878892
P07305	H1-0	SCLA2a	DMSO	-0.0601311	0.330341	0.699284
P07311	ACYP1	SCLA2a	DMSO	0.11623	0.680384	0.459399
P07339	CTSD	SCLA2a	DMSO	0.080246	1.04362	0.305445
P07355	ANXA2	SCLA2a	DMSO	-0.0613122	0.820936	0.393026
P07384	CAPN1	SCLA2a	DMSO	-0.0800371	0.714892	0.444317
P07602	PSAP	SCLA2a	DMSO	-0.0885406	0.466759	0.592988
P07686	HEXB	SCLA2a	DMSO	-0.0422935	0.296375	0.726964
P07711	CTSL	SCLA2a	DMSO	0.0676222	0.101047	0.903452
P07737	PFN1	SCLA2a	DMSO	-0.01721	0.184802	0.826547
P07741	APRT	SCLA2a	DMSO	0.0565562	0.291934	0.730287
P07814	EPRS1	SCLA2a	DMSO	0.0807958	1.08366	0.292871
P07858	CTSB	SCLA2a	DMSO	0.189332	0.742308	0.429051
P07900	HSP90AA1	SCLA2a	DMSO	0.18365	2.41836	0.111
P07910	HNRNPC	SCLA2a	DMSO	0.110213	2.16651	0.12242
P07919	UQCRH	SCLA2a	DMSO	0.106401	0.234456	0.781208
P07942	LAMB1	SCLA2a	DMSO	0.102416	1.02124	0.31135
P07947	YES1	SCLA2a	DMSO	0.0442436	0.337757	0.694634
P07954	FH	SCLA2a	DMSO	0.0478034	0.698463	0.452346
P07992	ERCC1	SCLA2a	DMSO	-0.090199	0.308627	0.715372
P07996	THBS1	SCLA2a	DMSO	0.33265	1.78486	0.164227
P08047	SP1	SCLA2a	DMSO	0.105223	0.517246	0.559484
P08133	ANXA6	SCLA2a	DMSO	0.0155663	0.282917	0.73885
P08134	RHOC	SCLA2a	DMSO	0.179538	0.714772	0.444008
P08138	NGFR	SCLA2a	DMSO	0.032645	0.107707	0.89782
P08174	CD55	SCLA2a	DMSO	0.0567946	0.421165	0.626919
P08195	SLC3A2	SCLA2a	DMSO	-0.0676689	0.912789	0.348151
P08237	PFKM	SCLA2a	DMSO	0.0394368	0.502319	0.566152
P08238	HSP90AB1	SCLA2a	DMSO	0.099926	1.5419	0.190153
P08240	SRPRA	SCLA2a	DMSO	0.00341463	0.0616607	0.940336
P08243	ASNS	SCLA2a	DMSO	0.0928369	1.06006	0.302048
P08253	MMP2	SCLA2a	DMSO	-0.160341	0.433868	0.618213
P08397	HMBS	SCLA2a	DMSO	0.147691	1.40003	0.213036
P08473	MME	SCLA2a	DMSO	0.0145714	0.0716743	0.92988
P08559	PDHA1	SCLA2a	DMSO	-0.0309358	0.549148	0.539064
P08574	CYC1	SCLA2a	DMSO	-0.092854	0.956491	0.332996
P08579	SNRPB2	SCLA2a	DMSO	0.191808	1.66446	0.174687
P08581	MET	SCLA2a	DMSO	-0.193614	1.32167	0.229989
P08582	MELTF	SCLA2a	DMSO	0.164271	0.763117	0.421224
P08621	SNRNP70	SCLA2a	DMSO	0.0558949	1.2141	0.25898
P08648	ITGA5	SCLA2a	DMSO	0.151112	0.905894	0.349369
P08651	NFIC	SCLA2a	DMSO	0.00475478	0.0145203	0.985098
P08670	VIM	SCLA2a	DMSO	0.069119	1.42744	0.206327
P08708	RPS17	SCLA2a	DMSO	-0.116262	1.05006	0.304386
P08754	GNAI3	SCLA2a	DMSO	-0.112072	0.713526	0.443635
P08758	ANXA5	SCLA2a	DMSO	-0.0539012	0.987402	0.323426
P08865	RPSA	SCLA2a	DMSO	0.121027	0.235084	0.782066
P08962	CD63	SCLA2a	DMSO	-0.143137	1.25662	0.246067
P09001	MRPL3	SCLA2a	DMSO	-0.092773	1.06251	0.301427
P09012	SNRPA	SCLA2a	DMSO	0.129223	1.13937	0.282846
P09104	ENO2	SCLA2a	DMSO	0.0239785	0.0835995	0.919134
P09110	ACAA1	SCLA2a	DMSO	-0.02231	0.145877	0.864767
P09132	SRP19	SCLA2a	DMSO	0.0401199	0.205907	0.806892
P09211	GSTP1	SCLA2a	DMSO	0.0168238	0.178474	0.833224
P09234	SNRPC	SCLA2a	DMSO	0.00404739	0.0100002	0.987679
P09382	LGALS1	SCLA2a	DMSO	-0.0535612	0.184693	0.826539
P09417	QDPR	SCLA2a	DMSO	0.0685165	1.16768	0.274941
P09429	HMGB1	SCLA2a	DMSO	0.238646	0.575261	0.523106
P09455	RBP1	SCLA2a	DMSO	0.0554736	0.163834	0.847737
P09486	SPARC	SCLA2a	DMSO	0.116054	0.731967	0.436054
P09493	TPM1	SCLA2a	DMSO	0.144023	0.816806	0.39438
P09496	CLTA	SCLA2a	DMSO	-0.0220289	0.0872981	0.915394
P09497	CLTB	SCLA2a	DMSO	-0.125681	0.613554	0.495308
P09525	ANXA4	SCLA2a	DMSO	0.0169175	0.0967514	0.906912
P09543	CNP	SCLA2a	DMSO	-0.012641	0.10888	0.896209
P09601	HMOX1	SCLA2a	DMSO	0.852338	1.29417	0.237101
P09619	PDGFRB	SCLA2a	DMSO	0.345401	0.691359	0.453461
P09622	DLD	SCLA2a	DMSO	0.164123	2.20605	0.122979
P09651	HNRNPA1	SCLA2a	DMSO	0.113797	0.15072	0.860219
P09661	SNRPA1	SCLA2a	DMSO	-0.00992537	0.139957	0.870871
P09669	COX6C	SCLA2a	DMSO	0.0380113	0.119459	0.886389
P09874	PARP1	SCLA2a	DMSO	-0.0304465	1.34817	0.22319
P09884	POLA1	SCLA2a	DMSO	0.0590315	0.659447	0.471692
P09960	LTA4H	SCLA2a	DMSO	0.0190635	0.145402	0.865053
P09972	ALDOC	SCLA2a	DMSO	-0.0275583	0.106739	0.898861
P0C1Z6	TFPT	SCLA2a	DMSO	0.163869	0.387002	0.654664
P0C2W1	FBXO45	SCLA2a	DMSO	0.109617	0.455313	0.602312
P0C870	JMJD7	SCLA2a	DMSO	0.30065	0.786507	0.411358
P0CG13	CHTF8	SCLA2a	DMSO	-0.0397993	0.219939	0.794555
P0CG38	POTEI	SCLA2a	DMSO	0.223751	0.551008	0.537736
P0DPB6	POLR1D	SCLA2a	DMSO	-0.101701	0.357788	0.678511
P0DPI2	GATD3	SCLA2a	DMSO	-0.15949	0.651106	0.474641
P10109	FDX1	SCLA2a	DMSO	-0.0360053	0.432841	0.619112
P10114	RAP2A	SCLA2a	DMSO	0.146754	0.439756	0.613393
P10155	RO60	SCLA2a	DMSO	0.0929313	0.778432	0.416362
P10253	GAA	SCLA2a	DMSO	0.0965798	0.921751	0.346276
P10301	RRAS	SCLA2a	DMSO	0.000947237	0.00239976	0.997414
P10321	HLA-C	SCLA2a	DMSO	0.235008	0.625829	0.488859
P10398	ARAF	SCLA2a	DMSO	-0.2038	0.530078	0.551699
P10412	H1-4	SCLA2a	DMSO	-0.104272	0.908898	0.349161
P10415	BCL2	SCLA2a	DMSO	-0.678125	1.8442	0.153937
P10515	DLAT	SCLA2a	DMSO	0.0995729	1.57293	0.183141
P10586	PTPRF	SCLA2a	DMSO	0.191998	1.39161	0.214813
P10599	TXN	SCLA2a	DMSO	-0.169088	1.41222	0.210858
P10606	COX5B	SCLA2a	DMSO	-0.0696888	0.191155	0.821013
P10619	CTSA	SCLA2a	DMSO	-0.0253439	0.126153	0.882707
P10620	MGST1	SCLA2a	DMSO	-0.259039	0.321173	0.704801
P10644	PRKAR1A	SCLA2a	DMSO	0.0590148	1.16099	0.277026
P10746	UROS	SCLA2a	DMSO	-0.0333161	0.113838	0.890793
P10768	ESD	SCLA2a	DMSO	0.0418105	0.368223	0.670803
P10809	HSPD1	SCLA2a	DMSO	0.124369	2.22577	0.125069
P11021	HSPA5	SCLA2a	DMSO	0.131189	1.89578	0.150403
P11047	LAMC1	SCLA2a	DMSO	0.0838664	1.30181	0.236411
P11117	ACP2	SCLA2a	DMSO	-0.0542483	0.262325	0.756729
P11137	MAP2	SCLA2a	DMSO	-0.0178824	0.0501389	0.952199
P11142	HSPA8	SCLA2a	DMSO	0.117157	0.929485	0.34295
P11166	SLC2A1	SCLA2a	DMSO	-0.03128	0.149383	0.862042
P11168	SLC2A2	SCLA2a	DMSO	0.272933	1.30939	0.23462
P11169	SLC2A3	SCLA2a	DMSO	-0.0377903	0.110543	0.894906
P11171	EPB41	SCLA2a	DMSO	-0.0845292	0.331872	0.6989
P11172	UMPS	SCLA2a	DMSO	0.0563154	1.39965	0.212866
P11177	PDHB	SCLA2a	DMSO	0.0316229	0.448594	0.606109
P11182	DBT	SCLA2a	DMSO	0.156615	1.06234	0.301346
P11216	PYGB	SCLA2a	DMSO	-0.032546	0.293233	0.729441
P11217	PYGM	SCLA2a	DMSO	-0.0597279	0.493436	0.571691
P11233	RALA	SCLA2a	DMSO	0.142853	1.56078	0.185674
P11234	RALB	SCLA2a	DMSO	0.0566585	0.457731	0.600657
P11274	BCR	SCLA2a	DMSO	-0.0221288	0.033031	0.968068
P11279	LAMP1	SCLA2a	DMSO	0.0312092	0.19441	0.817658
P11310	ACADM	SCLA2a	DMSO	0.0320878	0.360025	0.676443
P11387	TOP1	SCLA2a	DMSO	-0.0250597	0.507671	0.563258
P11388	TOP2A	SCLA2a	DMSO	0.0238609	0.149246	0.862196
P11413	G6PD	SCLA2a	DMSO	0.0099721	0.138678	0.870997
P11441	UBL4A	SCLA2a	DMSO	-0.132591	0.531633	0.550683
P11498	PC	SCLA2a	DMSO	0.0150747	0.0706088	0.931209
P11586	MTHFD1	SCLA2a	DMSO	0.0193124	0.576869	0.521797
P11717	IGF2R	SCLA2a	DMSO	0.121538	1.14742	0.280113
P11766	ADH5	SCLA2a	DMSO	0.0668044	0.622079	0.491654
P11802	CDK4	SCLA2a	DMSO	0.0147855	0.34367	0.68883
P11908	PRPS2	SCLA2a	DMSO	0.0546446	0.531191	0.551163
P11940	PABPC1	SCLA2a	DMSO	0.0440779	0.460823	0.59812
P12004	PCNA	SCLA2a	DMSO	0.11694	1.03687	0.307219
P12074	COX6A1	SCLA2a	DMSO	0.474195	0.689047	0.454449
P12081	HARS1	SCLA2a	DMSO	0.00315523	0.0662114	0.936316
P12235	SLC25A4	SCLA2a	DMSO	0.0145538	0.064899	0.937527
P12236	SLC25A6	SCLA2a	DMSO	0.152422	1.19473	0.264498
P12268	IMPDH2	SCLA2a	DMSO	0.130244	1.30392	0.234883
P12270	TPR	SCLA2a	DMSO	0.0994534	1.35246	0.223043
P12273	PIP	SCLA2a	DMSO	0.533834	0.425008	0.622611
P12277	CKB	SCLA2a	DMSO	-0.0393512	0.299058	0.723927
P12429	ANXA3	SCLA2a	DMSO	0.0158982	0.145866	0.864604
P12694	BCKDHA	SCLA2a	DMSO	-0.00727534	0.0277271	0.973369
P12814	ACTN1	SCLA2a	DMSO	0.080442	2.44014	0.117
P12931	SRC	SCLA2a	DMSO	0.274627	2.21622	0.122176
P12955	PEPD	SCLA2a	DMSO	0.265594	0.943978	0.33687
P12956	XRCC6	SCLA2a	DMSO	-0.0157418	0.272752	0.748865
P13010	XRCC5	SCLA2a	DMSO	0.102211	1.50078	0.19529
P13051	UNG	SCLA2a	DMSO	0.0132778	0.0689698	0.933298
P13073	COX4I1	SCLA2a	DMSO	-0.0615275	0.440618	0.612954
P13473	LAMP2	SCLA2a	DMSO	0.202745	0.590499	0.512013
P13489	RNH1	SCLA2a	DMSO	-0.0117435	0.138922	0.870891
P13591	NCAM1	SCLA2a	DMSO	0.090605	0.944886	0.336426
P13611	VCAN	SCLA2a	DMSO	0.238818	1.25017	0.246947
P13612	ITGA4	SCLA2a	DMSO	-0.0135469	0.0614887	0.940034
P13639	EEF2	SCLA2a	DMSO	0.0090332	0.129976	0.878042
P13667	PDIA4	SCLA2a	DMSO	0.0743113	1.10911	0.287871
P13674	P4HA1	SCLA2a	DMSO	-0.00704384	0.0284427	0.972976
P13693	TPT1	SCLA2a	DMSO	0.101426	0.316015	0.71062
P13716	ALAD	SCLA2a	DMSO	0.0299077	0.130254	0.878113
P13747	HLA-E	SCLA2a	DMSO	0.278439	0.741877	0.429312
P13796	LCP1	SCLA2a	DMSO	-0.0135655	0.181711	0.828908
P13797	PLS3	SCLA2a	DMSO	-0.0371602	0.579566	0.520096
P13798	APEH	SCLA2a	DMSO	0.051012	0.50874	0.563231
P13804	ETFA	SCLA2a	DMSO	0.0220969	0.200218	0.811856
P13807	GYS1	SCLA2a	DMSO	-0.0146825	0.156022	0.855306
P13861	PRKAR2A	SCLA2a	DMSO	0.13203	1.26226	0.244938
P13929	ENO3	SCLA2a	DMSO	0.183899	0.370111	0.670627
P13984	GTF2F2	SCLA2a	DMSO	0.146769	1.15013	0.280371
P13987	CD59	SCLA2a	DMSO	0.0112913	0.0285897	0.973014
P13995	MTHFD2	SCLA2a	DMSO	-0.124544	0.597717	0.507665
P14174	MIF	SCLA2a	DMSO	-0.00473356	0.0153202	0.985189
P14209	CD99	SCLA2a	DMSO	-0.733131	1.85624	0.152388
P14210	HGF	SCLA2a	DMSO	-0.350871	1.01157	0.314838
P14314	PRKCSH	SCLA2a	DMSO	0.0342669	0.364708	0.673085
P14324	FDPS	SCLA2a	DMSO	-0.00370646	0.0268988	0.974567
P14373	TRIM27	SCLA2a	DMSO	0.129755	0.149584	0.862
P14406	COX7A2	SCLA2a	DMSO	-0.438251	1.63219	0.175686
P14550	AKR1A1	SCLA2a	DMSO	-0.115156	2.17236	0.121316
P14618	PKM	SCLA2a	DMSO	0.0439711	0.464243	0.59572
P14625	HSP90B1	SCLA2a	DMSO	0.0156274	0.102026	0.902289
P14635	CCNB1	SCLA2a	DMSO	0.246423	1.70951	0.173507
P14649	MYL6B	SCLA2a	DMSO	-0.320878	1.76868	0.166405
P14735	IDE	SCLA2a	DMSO	0.0406413	0.557267	0.534728
P14854	COX6B1	SCLA2a	DMSO	0.0720131	0.133826	0.876295
P14866	HNRNPL	SCLA2a	DMSO	0.0723748	1.80812	0.158466
P14868	DARS1	SCLA2a	DMSO	0.0646591	2.51724	0.114667
P14921	ETS1	SCLA2a	DMSO	0.128801	0.438389	0.613685
P14923	JUP	SCLA2a	DMSO	0.0356092	0.0591165	0.943048
P14927	UQCRB	SCLA2a	DMSO	-0.114208	0.595797	0.508689
P15104	GLUL	SCLA2a	DMSO	-0.0948269	0.321844	0.704843
P15121	AKR1B1	SCLA2a	DMSO	0.0586195	0.324407	0.702421
P15144	ANPEP	SCLA2a	DMSO	0.141646	0.604269	0.5026
P15151	PVR	SCLA2a	DMSO	0.23829	0.980408	0.323393
P15153	RAC2	SCLA2a	DMSO	0.014905	0.0445804	0.956317
P15170	GSPT1	SCLA2a	DMSO	0.137807	1.08123	0.293921
P15289	ARSA	SCLA2a	DMSO	-0.0201812	0.0662215	0.936479
P15291	B4GALT1	SCLA2a	DMSO	0.0274765	0.141562	0.869128
P15311	EZR	SCLA2a	DMSO	0.0679898	0.675916	0.463557
P15374	UCHL3	SCLA2a	DMSO	-0.0603819	0.397812	0.644299
P15407	FOSL1	SCLA2a	DMSO	0.290002	1.23364	0.25303
P15408	FOSL2	SCLA2a	DMSO	0.09746	0.430343	0.619795
P15531	NME1	SCLA2a	DMSO	-0.118577	0.819495	0.393483
P15559	NQO1	SCLA2a	DMSO	-0.0122337	0.107984	0.897451
P15586	GNS	SCLA2a	DMSO	0.0818729	1.62786	0.175282
P15735	PHKG2	SCLA2a	DMSO	0.17263	0.431067	0.61993
P15848	ARSB	SCLA2a	DMSO	0.158646	0.639952	0.478682
P15880	RPS2	SCLA2a	DMSO	-0.029983	0.447306	0.607202
P15924	DSP	SCLA2a	DMSO	0.109489	0.111957	0.893713
P15927	RPA2	SCLA2a	DMSO	0.134514	1.81212	0.158318
P16035	TIMP2	SCLA2a	DMSO	0.113454	0.199561	0.812233
P16070	CD44	SCLA2a	DMSO	0.12981	1.1957	0.264083
P16104	H2AX	SCLA2a	DMSO	0.106943	0.764779	0.420858
P16152	CBR1	SCLA2a	DMSO	0.10768	1.24448	0.248879
P16157	ANK1	SCLA2a	DMSO	-0.0119703	0.0415069	0.959967
P16219	ACADS	SCLA2a	DMSO	-0.0688604	0.175479	0.835839
P16220	CREB1	SCLA2a	DMSO	-0.276244	1.0946	0.290848
P16260	SLC25A16	SCLA2a	DMSO	0.25568	0.271871	0.748948
P16278	GLB1	SCLA2a	DMSO	0.00120449	0.00644978	0.992931
P16298	PPP3CB	SCLA2a	DMSO	-0.111693	0.525553	0.555297
P16333	NCK1	SCLA2a	DMSO	0.0579054	0.534268	0.549736
P16383	GCFC2	SCLA2a	DMSO	-0.215907	0.414072	0.632193
P16401	H1-5	SCLA2a	DMSO	-0.159043	1.95357	0.148159
P16402	H1-3	SCLA2a	DMSO	-0.00818936	0.0435056	0.957659
P16403	H1-2	SCLA2a	DMSO	-0.0947437	1.28711	0.239211
P16435	POR	SCLA2a	DMSO	0.0268438	0.20685	0.805779
P16473	TSHR	SCLA2a	DMSO	-0.117737	0.129911	0.877802
P16591	FER	SCLA2a	DMSO	-0.154416	1.0755	0.296078
P16615	ATP2A2	SCLA2a	DMSO	0.0487437	0.759136	0.421955
P16930	FAH	SCLA2a	DMSO	-0.10152	0.184119	0.826492
P16949	STMN1	SCLA2a	DMSO	-0.0817995	0.525049	0.555225
P16989	YBX3	SCLA2a	DMSO	-0.1431	0.918101	0.347714
P17026	ZNF22	SCLA2a	DMSO	0.00965834	0.0303681	0.971768
P17028	ZNF24	SCLA2a	DMSO	0.201886	1.44629	0.202557
P17096	HMGA1	SCLA2a	DMSO	-0.129427	1.89762	0.150584
P17152	TMEM11	SCLA2a	DMSO	-0.201994	0.90109	0.352163
P17174	GOT1	SCLA2a	DMSO	0.0315576	0.187173	0.82643
P17252	PRKCA	SCLA2a	DMSO	0.109349	0.713527	0.443857
P17301	ITGA2	SCLA2a	DMSO	0.0652785	0.450869	0.604015
P17302	GJA1	SCLA2a	DMSO	0.00330639	0.00981864	0.987808
P17405	SMPD1	SCLA2a	DMSO	-0.0233784	0.0795743	0.92352
P17480	UBTF	SCLA2a	DMSO	0.063381	1.07875	0.294725
P17535	JUND	SCLA2a	DMSO	0.150481	1.398	0.212683
P17568	NDUFB7	SCLA2a	DMSO	0.0212857	0.0465064	0.954636
P17612	PRKACA	SCLA2a	DMSO	-0.170687	1.59052	0.180279
P17655	CAPN2	SCLA2a	DMSO	0.0841513	0.927247	0.34348
P17661	DES	SCLA2a	DMSO	0.304256	0.718509	0.442172
P17677	GAP43	SCLA2a	DMSO	0.0884652	0.541047	0.545426
P17706	PTPN2	SCLA2a	DMSO	0.061655	0.308971	0.714996
P17812	CTPS1	SCLA2a	DMSO	0.0295758	0.201525	0.810359
P17813	ENG	SCLA2a	DMSO	-0.0653498	0.650142	0.474065
P17844	DDX5	SCLA2a	DMSO	-0.0405679	0.42091	0.626995
P17858	PFKL	SCLA2a	DMSO	0.0621774	0.237384	0.779944
P17980	PSMC3	SCLA2a	DMSO	0.134768	1.88622	0.150616
P17987	TCP1	SCLA2a	DMSO	0.0440259	1.23057	0.254248
P18031	PTPN1	SCLA2a	DMSO	0.0663643	1.73561	0.172023
P18074	ERCC2	SCLA2a	DMSO	0.0169382	0.370508	0.670402
P18077	RPL35A	SCLA2a	DMSO	-0.124103	0.760641	0.421753
P18084	ITGB5	SCLA2a	DMSO	0.156718	0.577433	0.521374
P18085	ARF4	SCLA2a	DMSO	-0.572037	2.83182	0.0793333
P18124	RPL7	SCLA2a	DMSO	-0.0264416	0.219594	0.79522
P18206	VCL	SCLA2a	DMSO	0.0806513	2.14556	0.123329
P18433	PTPRA	SCLA2a	DMSO	0.143971	0.962123	0.331627
P18440	NAT1	SCLA2a	DMSO	0.116425	0.463251	0.595817
P18583	SON	SCLA2a	DMSO	0.102842	1.32911	0.228748
P18615	NELFE	SCLA2a	DMSO	0.10269	0.907781	0.34932
P18621	RPL17	SCLA2a	DMSO	0.0198383	0.23059	0.785579
P18669	PGAM1	SCLA2a	DMSO	0.476239	0.988571	0.323433
P18754	RCC1	SCLA2a	DMSO	0.131827	2.33657	0.11215
P18827	SDC1	SCLA2a	DMSO	-0.223322	1.02561	0.309867
P18858	LIG1	SCLA2a	DMSO	-0.00186467	0.00803599	0.990267
P18859	ATP5PF	SCLA2a	DMSO	0.0957484	0.234697	0.781108
P18887	XRCC1	SCLA2a	DMSO	0.11922	1.85542	0.151957
P19021	PAM	SCLA2a	DMSO	0.186535	1.00651	0.316643
P19022	CDH2	SCLA2a	DMSO	0.026967	0.162182	0.849706
P19174	PLCG1	SCLA2a	DMSO	0.0581779	0.666393	0.46785
P19256	CD58	SCLA2a	DMSO	-0.0866525	0.545593	0.541427
P19338	NCL	SCLA2a	DMSO	0.120296	1.38823	0.214854
P19367	HK1	SCLA2a	DMSO	0.0398779	0.342677	0.689684
P19387	POLR2C	SCLA2a	DMSO	0.183379	1.86584	0.150715
P19388	POLR2E	SCLA2a	DMSO	0.0927393	0.960269	0.332623
P19404	NDUFV2	SCLA2a	DMSO	-0.436203	2.50965	0.112107
P19447	ERCC3	SCLA2a	DMSO	0.0316665	0.204659	0.808393
P19474	TRIM21	SCLA2a	DMSO	-0.0126677	0.165057	0.84645
P19525	EIF2AK2	SCLA2a	DMSO	-0.0238786	0.355809	0.6796
P19623	SRM	SCLA2a	DMSO	0.0580435	0.670552	0.466014
P19784	CSNK2A2	SCLA2a	DMSO	-0.0133269	0.0850517	0.917703
P19793	RXRA	SCLA2a	DMSO	-0.223028	0.655147	0.472536
P19823	ITIH2	SCLA2a	DMSO	-0.0405207	0.102784	0.902037
P19838	NFKB1	SCLA2a	DMSO	-0.00258684	0.0316809	0.970109
P20020	ATP2B1	SCLA2a	DMSO	-0.0370188	0.192902	0.8196
P20036	HLA-DPA1	SCLA2a	DMSO	-0.200742	0.926195	0.34408
P20042	EIF2S2	SCLA2a	DMSO	-0.114088	0.943792	0.336832
P20073	ANXA7	SCLA2a	DMSO	-0.167022	0.992146	0.322721
P20226	TBP	SCLA2a	DMSO	0.0330584	0.132507	0.876563
P20248	CCNA2	SCLA2a	DMSO	0.100529	0.363281	0.673705
P20290	BTF3	SCLA2a	DMSO	0.0268502	0.184583	0.826615
P20339	RAB5A	SCLA2a	DMSO	0.047524	0.219998	0.79467
P20340	RAB6A	SCLA2a	DMSO	0.108799	0.98973	0.323274
P20585	MSH3	SCLA2a	DMSO	-0.0169287	0.0936662	0.908506
P20618	PSMB1	SCLA2a	DMSO	0.0431967	0.352717	0.682838
P20645	M6PR	SCLA2a	DMSO	0.0220108	0.141966	0.868728
P20674	COX5A	SCLA2a	DMSO	0.00316238	0.011969	0.986304
P20700	LMNB1	SCLA2a	DMSO	0.0316443	0.302157	0.721596
P20810	CAST	SCLA2a	DMSO	-0.00100684	0.0111967	0.986838
P20839	IMPDH1	SCLA2a	DMSO	0.0986602	0.361814	0.675018
P20936	RASA1	SCLA2a	DMSO	0.0142584	0.217148	0.797229
P20962	PTMS	SCLA2a	DMSO	-0.0959568	0.443752	0.610281
P21127	CDK11B	SCLA2a	DMSO	0.0528014	0.369487	0.670608
P21266	GSTM3	SCLA2a	DMSO	-0.373113	1.73039	0.170801
P21281	ATP6V1B2	SCLA2a	DMSO	0.0147748	0.33855	0.694166
P21283	ATP6V1C1	SCLA2a	DMSO	-0.0616128	0.532113	0.550647
P21291	CSRP1	SCLA2a	DMSO	-0.027647	0.153068	0.858042
P21333	FLNA	SCLA2a	DMSO	0.0828686	0.821128	0.393024
P21359	NF1	SCLA2a	DMSO	-0.0364523	0.368553	0.670755
P21399	ACO1	SCLA2a	DMSO	0.0488183	0.313267	0.713235
P21453	S1PR1	SCLA2a	DMSO	0.337511	0.909988	0.349669
P21579	SYT1	SCLA2a	DMSO	0.232559	1.87287	0.151019
P21589	NT5E	SCLA2a	DMSO	0.150847	0.769985	0.418559
P21741	MDK	SCLA2a	DMSO	0.122446	0.426294	0.621693
P21796	VDAC1	SCLA2a	DMSO	0.159393	1.55219	0.187183
P21912	SDHB	SCLA2a	DMSO	0.031147	0.297054	0.726043
P21926	CD9	SCLA2a	DMSO	0.190755	1.53897	0.190132
P21953	BCKDHB	SCLA2a	DMSO	0.359157	0.803663	0.401547
P21964	COMT	SCLA2a	DMSO	0.110049	0.452653	0.602479
P21980	TGM2	SCLA2a	DMSO	0.0972142	1.28955	0.237674
P22033	MMUT	SCLA2a	DMSO	-0.00531936	0.0236828	0.976998
P22059	OSBP	SCLA2a	DMSO	0.0025034	0.02129	0.979016
P22061	PCMT1	SCLA2a	DMSO	-0.0549476	0.297448	0.72544
P22087	FBL	SCLA2a	DMSO	0.0490284	0.616615	0.493361
P22102	GART	SCLA2a	DMSO	0.0746429	1.08041	0.294296
P22234	PAICS	SCLA2a	DMSO	0.05756	0.399936	0.643019
P22304	IDS	SCLA2a	DMSO	0.4871	1.16054	0.276792
P22307	SCP2	SCLA2a	DMSO	-0.135022	1.01821	0.313266
P22314	UBA1	SCLA2a	DMSO	-0.0278153	0.271611	0.748985
P22392	NME2	SCLA2a	DMSO	0.184737	0.687908	0.454762
P22570	FDXR	SCLA2a	DMSO	-0.0503652	0.521367	0.558116
P22612	PRKACG	SCLA2a	DMSO	-0.22723	2.45358	0.117728
P22626	HNRNPA2B1	SCLA2a	DMSO	-0.0351663	0.427937	0.621076
P22670	RFX1	SCLA2a	DMSO	-0.0816658	0.352518	0.682987
P22681	CBL	SCLA2a	DMSO	-0.0783422	0.767072	0.419397
P22694	PRKACB	SCLA2a	DMSO	0.00764728	0.0620971	0.940121
P22695	UQCRC2	SCLA2a	DMSO	0.0367789	0.72106	0.441708
P22830	FECH	SCLA2a	DMSO	-0.0894387	1.30728	0.23437
P23025	XPA	SCLA2a	DMSO	-0.109864	0.247467	0.770822
P23193	TCEA1	SCLA2a	DMSO	-0.0320833	0.213453	0.799667
P23229	ITGA6	SCLA2a	DMSO	0.0828662	1.18077	0.268354
P23246	SFPQ	SCLA2a	DMSO	0.0512042	0.857853	0.372276
P23258	TUBG1	SCLA2a	DMSO	-0.381593	1.38545	0.215723
P23284	PPIB	SCLA2a	DMSO	0.0517244	0.515395	0.560881
P23368	ME2	SCLA2a	DMSO	-0.0553756	0.552495	0.537452
P23381	WARS1	SCLA2a	DMSO	0.002707	0.0225567	0.97752
P23396	RPS3	SCLA2a	DMSO	-0.00920391	0.0905377	0.913063
P23434	GCSH	SCLA2a	DMSO	-0.134008	0.69076	0.453554
P23458	JAK1	SCLA2a	DMSO	-0.117085	0.572511	0.524015
P23470	PTPRG	SCLA2a	DMSO	0.130499	0.995061	0.320801
P23497	SP100	SCLA2a	DMSO	-0.0851891	0.453627	0.603434
P23508	MCC	SCLA2a	DMSO	0.086046	0.197446	0.814777
P23526	AHCY	SCLA2a	DMSO	-0.0140758	0.139201	0.870573
P23528	CFL1	SCLA2a	DMSO	0.10283	1.20084	0.262891
P23588	EIF4B	SCLA2a	DMSO	-0.0248971	0.245966	0.772079
P23634	ATP2B4	SCLA2a	DMSO	0.0992672	0.558207	0.534668
P23743	DGKA	SCLA2a	DMSO	-0.02897	0.168161	0.842974
P23786	CPT2	SCLA2a	DMSO	0.01208	0.0794849	0.922958
P23919	DTYMK	SCLA2a	DMSO	0.00690889	0.0359541	0.965437
P23921	RRM1	SCLA2a	DMSO	0.0196819	0.146473	0.864713
P24311	COX7B	SCLA2a	DMSO	0.0208304	0.146265	0.864784
P24385	CCND1	SCLA2a	DMSO	-0.0773187	0.769439	0.418566
P24386	CHM	SCLA2a	DMSO	0.242372	0.459219	0.599846
P24390	KDELR1	SCLA2a	DMSO	0.0333762	0.0664099	0.936296
P24468	NR2F2	SCLA2a	DMSO	-0.317514	1.7545	0.1683
P24534	EEF1B2	SCLA2a	DMSO	0.032547	0.204821	0.808417
P24539	ATP5PB	SCLA2a	DMSO	-0.0134261	0.0281605	0.972503
P24666	ACP1	SCLA2a	DMSO	0.00942278	0.0861164	0.916811
P24752	ACAT1	SCLA2a	DMSO	0.0170808	0.133954	0.87624
P24821	TNC	SCLA2a	DMSO	0.447502	0.917983	0.347597
P24844	MYL9	SCLA2a	DMSO	-0.2498	0.747397	0.426038
P24928	POLR2A	SCLA2a	DMSO	0.0845268	1.11269	0.286584
P24941	CDK2	SCLA2a	DMSO	-0.0850053	0.712817	0.444018
P25098	GRK2	SCLA2a	DMSO	0.182916	0.685694	0.455827
P25205	MCM3	SCLA2a	DMSO	0.047801	0.87576	0.364061
P25208	NFYB	SCLA2a	DMSO	-0.0611289	0.20564	0.806795
P25325	MPST	SCLA2a	DMSO	-0.111911	0.591394	0.51145
P25398	RPS12	SCLA2a	DMSO	0.248672	0.991856	0.322605
P25440	BRD2	SCLA2a	DMSO	-0.165278	2.20635	0.123857
P25490	YY1	SCLA2a	DMSO	0.0332892	0.146151	0.864751
P25685	DNAJB1	SCLA2a	DMSO	0.00869513	0.0628186	0.939381
P25686	DNAJB2	SCLA2a	DMSO	0.0967255	0.328225	0.700856
P25705	ATP5F1A	SCLA2a	DMSO	0.0217896	0.177949	0.833389
P25786	PSMA1	SCLA2a	DMSO	0.115397	1.16347	0.277177
P25787	PSMA2	SCLA2a	DMSO	0.064589	1.51103	0.195396
P25788	PSMA3	SCLA2a	DMSO	0.00935602	0.057569	0.94489
P25789	PSMA4	SCLA2a	DMSO	0.0148048	0.119083	0.886036
P26006	ITGA3	SCLA2a	DMSO	0.158068	1.07016	0.29737
P26012	ITGB8	SCLA2a	DMSO	0.150201	0.710024	0.445708
P26038	MSN	SCLA2a	DMSO	0.0720186	2.96941	0.0979259
P26196	DDX6	SCLA2a	DMSO	0.0108991	0.103627	0.9018
P26358	DNMT1	SCLA2a	DMSO	-0.0734582	0.408631	0.635969
P26368	U2AF2	SCLA2a	DMSO	0.0427208	0.407406	0.636695
P26373	RPL13	SCLA2a	DMSO	-0.00633192	0.0843331	0.917969
P26374	CHML	SCLA2a	DMSO	0.0692348	0.409998	0.634664
P26440	IVD	SCLA2a	DMSO	-0.0865638	0.951552	0.334527
P26572	MGAT1	SCLA2a	DMSO	-0.0860856	0.906134	0.349407
P26583	HMGB2	SCLA2a	DMSO	0.104408	0.779386	0.415732
P26599	PTBP1	SCLA2a	DMSO	0.0841327	1.8036	0.158922
P26639	TARS1	SCLA2a	DMSO	0.0102725	0.160684	0.851011
P26640	VARS1	SCLA2a	DMSO	0.0245113	0.406068	0.637678
P26641	EEF1G	SCLA2a	DMSO	-0.056324	1.07196	0.296193
P26885	FKBP2	SCLA2a	DMSO	0.0818014	0.353582	0.682021
P27105	STOM	SCLA2a	DMSO	0.0518892	0.247529	0.770798
P27348	YWHAQ	SCLA2a	DMSO	-0.0673609	0.594733	0.508442
P27361	MAPK3	SCLA2a	DMSO	-0.13533	1.88323	0.149887
P27448	MARK3	SCLA2a	DMSO	-0.0291271	0.203834	0.808937
P27449	ATP6V0C	SCLA2a	DMSO	0.0320029	0.125864	0.882563
P27635	RPL10	SCLA2a	DMSO	0.076952	0.606428	0.501254
P27694	RPA1	SCLA2a	DMSO	0.112235	1.10392	0.290605
P27695	APEX1	SCLA2a	DMSO	0.0415096	0.507161	0.563946
P27707	DCK	SCLA2a	DMSO	-0.0241876	0.155771	0.855169
P27708	CAD	SCLA2a	DMSO	0.0465817	0.664695	0.468795
P27797	CALR	SCLA2a	DMSO	0.156926	1.21168	0.260657
P27816	MAP4	SCLA2a	DMSO	0.020071	0.378826	0.661547
P27824	CANX	SCLA2a	DMSO	-0.0535131	0.595058	0.508338
P27986	PIK3R1	SCLA2a	DMSO	0.0167251	0.0592972	0.94274
P28062	PSMB8	SCLA2a	DMSO	0.11595	2.03053	0.133849
P28065	PSMB9	SCLA2a	DMSO	0.0988107	0.634161	0.482354
P28066	PSMA5	SCLA2a	DMSO	0.0213208	0.335885	0.696485
P28067	HLA-DMA	SCLA2a	DMSO	-0.201936	0.674848	0.463543
P28068	HLA-DMB	SCLA2a	DMSO	0.0468762	0.0795605	0.923338
P28070	PSMB4	SCLA2a	DMSO	0.107782	1.07518	0.295912
P28072	PSMB6	SCLA2a	DMSO	0.0725484	0.452093	0.602458
P28074	PSMB5	SCLA2a	DMSO	0.0934882	1.51505	0.194597
P28161	GSTM2	SCLA2a	DMSO	-0.084672	0.222334	0.793579
P28288	ABCD3	SCLA2a	DMSO	-0.123266	1.0025	0.317345
P28289	TMOD1	SCLA2a	DMSO	0.12402	0.377582	0.662699
P28290	ITPRID2	SCLA2a	DMSO	0.0890605	0.945224	0.336506
P28300	LOX	SCLA2a	DMSO	-0.0968479	0.420521	0.626978
P28331	NDUFS1	SCLA2a	DMSO	0.067451	0.832292	0.385739
P28340	POLD1	SCLA2a	DMSO	0.019953	0.121803	0.885957
P28347	TEAD1	SCLA2a	DMSO	-0.200554	1.57324	0.18318
P28370	SMARCA1	SCLA2a	DMSO	0.0280869	0.108304	0.896856
P28482	MAPK1	SCLA2a	DMSO	-0.110916	1.89104	0.151246
P28676	GCA	SCLA2a	DMSO	-0.302948	1.62225	0.175399
P28702	RXRB	SCLA2a	DMSO	-0.103161	0.387594	0.655312
P28715	ERCC5	SCLA2a	DMSO	0.212253	0.663808	0.468892
P28799	GRN	SCLA2a	DMSO	0.13478	1.24514	0.249405
P28838	LAP3	SCLA2a	DMSO	0.0315197	0.591191	0.511415
P29034	S100A2	SCLA2a	DMSO	-0.168082	1.31813	0.231747
P29083	GTF2E1	SCLA2a	DMSO	0.0822685	0.878405	0.363492
P29084	GTF2E2	SCLA2a	DMSO	0.0194912	0.106322	0.899041
P29144	TPP2	SCLA2a	DMSO	0.0378964	1.10433	0.290814
P29218	IMPA1	SCLA2a	DMSO	-0.0982621	0.696551	0.452746
P29279	CCN2	SCLA2a	DMSO	-0.293311	1.88306	0.149323
P29317	EPHA2	SCLA2a	DMSO	0.0625558	0.842945	0.378487
P29353	SHC1	SCLA2a	DMSO	-0.0193515	0.131318	0.87747
P29372	MPG	SCLA2a	DMSO	-0.0403333	0.232023	0.78358
P29375	KDM5A	SCLA2a	DMSO	-0.09386	0.401703	0.642169
P29401	TKT	SCLA2a	DMSO	0.0704293	0.203775	0.808809
P29558	RBMS1	SCLA2a	DMSO	0.351389	0.812906	0.397875
P29590	PML	SCLA2a	DMSO	-0.0326421	0.261174	0.758361
P29692	EEF1D	SCLA2a	DMSO	0.0723062	0.68748	0.454345
P29966	MARCKS	SCLA2a	DMSO	-0.140205	0.852231	0.372331
P29992	GNA11	SCLA2a	DMSO	-0.012053	0.0951872	0.907945
P30038	ALDH4A1	SCLA2a	DMSO	0.110819	0.868736	0.366827
P30040	ERP29	SCLA2a	DMSO	-0.110741	1.27922	0.240035
P30041	PRDX6	SCLA2a	DMSO	-0.0715084	0.644853	0.476764
P30043	BLVRB	SCLA2a	DMSO	-0.0517445	0.321373	0.705245
P30044	PRDX5	SCLA2a	DMSO	-0.0307741	0.101716	0.902321
P30046	DDT	SCLA2a	DMSO	-0.0604076	0.27274	0.748685
P30048	PRDX3	SCLA2a	DMSO	-0.0652618	0.596489	0.508515
P30049	ATP5F1D	SCLA2a	DMSO	-0.199533	1.40843	0.210736
P30050	RPL12	SCLA2a	DMSO	-0.00531769	0.0496325	0.952665
P30084	ECHS1	SCLA2a	DMSO	0.0990119	1.24185	0.25
P30085	CMPK1	SCLA2a	DMSO	-0.0299525	0.316211	0.710648
P30086	PEBP1	SCLA2a	DMSO	-0.0431523	0.729336	0.436457
P30101	PDIA3	SCLA2a	DMSO	0.136051	1.49587	0.195136
P30153	PPP2R1A	SCLA2a	DMSO	-0.0412216	0.776113	0.416076
P30154	PPP2R1B	SCLA2a	DMSO	0.0384851	0.0902623	0.9134
P30260	CDC27	SCLA2a	DMSO	0.00026083	0.00142311	0.998372
P30281	CCND3	SCLA2a	DMSO	-0.0597301	0.100925	0.903184
P30405	PPIF	SCLA2a	DMSO	0.175826	1.4134	0.211312
P30408	TM4SF1	SCLA2a	DMSO	-0.248455	0.651416	0.474541
P30414	NKTR	SCLA2a	DMSO	0.206349	1.41774	0.210141
P30419	NMT1	SCLA2a	DMSO	0.057524	0.655371	0.472439
P30519	HMOX2	SCLA2a	DMSO	-0.0615101	0.673066	0.464526
P30520	ADSS2	SCLA2a	DMSO	-0.0942199	1.28889	0.237987
P30530	AXL	SCLA2a	DMSO	0.0846183	0.647926	0.475081
P30533	LRPAP1	SCLA2a	DMSO	0.0174892	0.119187	0.88642
P30536	TSPO	SCLA2a	DMSO	-0.733994	2.88944	0.0827059
P30566	ADSL	SCLA2a	DMSO	0.0155861	0.135234	0.874766
P30613	PKLR	SCLA2a	DMSO	0.0779226	0.281099	0.739057
P30622	CLIP1	SCLA2a	DMSO	0.0659854	0.889564	0.356596
P30626	SRI	SCLA2a	DMSO	-0.0874381	0.228278	0.787984
P30711	GSTT1	SCLA2a	DMSO	-0.251409	0.935669	0.340622
P30740	SERPINB1	SCLA2a	DMSO	-0.0219593	0.135793	0.874411
P30825	SLC7A1	SCLA2a	DMSO	0.141205	1.08925	0.292007
P30837	ALDH1B1	SCLA2a	DMSO	0.0589387	0.873191	0.365062
P30876	POLR2B	SCLA2a	DMSO	-0.0407257	0.630883	0.485107
P31040	SDHA	SCLA2a	DMSO	0.0685525	1.28957	0.237972
P31146	CORO1A	SCLA2a	DMSO	0.0531268	0.463119	0.595806
P31150	GDI1	SCLA2a	DMSO	0.0207891	0.213763	0.799468
P31153	MAT2A	SCLA2a	DMSO	0.0344586	0.668292	0.46756
P31321	PRKAR1B	SCLA2a	DMSO	0.00144601	0.00392475	0.995571
P31323	PRKAR2B	SCLA2a	DMSO	0.138289	0.555071	0.535771
P31327	CPS1	SCLA2a	DMSO	0.0628033	0.175144	0.836279
P31350	RRM2	SCLA2a	DMSO	-0.0636237	0.314234	0.712283
P31431	SDC4	SCLA2a	DMSO	-0.00452638	0.0271673	0.974108
P31483	TIA1	SCLA2a	DMSO	0.167881	1.72157	0.171864
P31641	SLC6A6	SCLA2a	DMSO	0.24024	1.34422	0.225264
P31689	DNAJA1	SCLA2a	DMSO	0.121295	1.95702	0.148482
P31749	AKT1	SCLA2a	DMSO	0.01162	0.0632759	0.93913
P31751	AKT2	SCLA2a	DMSO	0.0991192	0.722382	0.441517
P31930	UQCRC1	SCLA2a	DMSO	0.0469248	0.464931	0.595195
P31937	HIBADH	SCLA2a	DMSO	-0.0416126	0.269472	0.750955
P31939	ATIC	SCLA2a	DMSO	0.0574684	1.3729	0.217398
P31942	HNRNPH3	SCLA2a	DMSO	0.067771	0.626404	0.488688
P31943	HNRNPH1	SCLA2a	DMSO	0.136348	1.30064	0.235872
P31946	YWHAB	SCLA2a	DMSO	-0.339728	1.94072	0.148735
P31948	STIP1	SCLA2a	DMSO	-0.00709915	0.0468632	0.95442
P31949	S100A11	SCLA2a	DMSO	0.441057	1.60997	0.175617
P32004	L1CAM	SCLA2a	DMSO	0.0428452	0.138228	0.871592
P32121	ARRB2	SCLA2a	DMSO	0.0721843	0.383265	0.65799
P32321	DCTD	SCLA2a	DMSO	-0.160923	0.935233	0.340075
P32322	PYCR1	SCLA2a	DMSO	-0.0318756	0.208682	0.803921
P32455	GBP1	SCLA2a	DMSO	0.0399122	0.166269	0.845033
P32519	ELF1	SCLA2a	DMSO	0.141835	0.657764	0.471535
P32780	GTF2H1	SCLA2a	DMSO	-0.00633526	0.0300871	0.971526
P32856	STX2	SCLA2a	DMSO	0.0124569	0.0870426	0.915866
P32969	RPL9	SCLA2a	DMSO	0.0601783	0.253602	0.7663
P33121	ACSL1	SCLA2a	DMSO	0.0401018	0.444646	0.60967
P33176	KIF5B	SCLA2a	DMSO	0.0643129	2.36902	0.110235
P33240	CSTF2	SCLA2a	DMSO	-0.0784426	0.508033	0.563515
P33316	DUT	SCLA2a	DMSO	-0.0365038	0.555359	0.535565
P33527	ABCC1	SCLA2a	DMSO	0.0428236	0.225997	0.790305
P33552	CKS2	SCLA2a	DMSO	0.31527	0.441812	0.612072
P33947	KDELR2	SCLA2a	DMSO	-0.408178	1.32429	0.229777
P33981	TTK	SCLA2a	DMSO	0.0874588	0.392311	0.65106
P33991	MCM4	SCLA2a	DMSO	0.0597599	0.745664	0.426939
P33992	MCM5	SCLA2a	DMSO	0.0223088	0.400567	0.642853
P33993	MCM7	SCLA2a	DMSO	0.0132933	0.0844923	0.918129
P34059	GALNS	SCLA2a	DMSO	0.19949	0.661064	0.470662
P34896	SHMT1	SCLA2a	DMSO	-0.051533	0.3573	0.67908
P34897	SHMT2	SCLA2a	DMSO	0.0312076	0.327866	0.700398
P34932	HSPA4	SCLA2a	DMSO	0.0308986	0.398053	0.644123
P34949	MPI	SCLA2a	DMSO	0.124162	0.419511	0.628202
P35052	GPC1	SCLA2a	DMSO	0.149874	1.67594	0.174793
P35080	PFN2	SCLA2a	DMSO	0.0610847	0.513064	0.56033
P35221	CTNNA1	SCLA2a	DMSO	0.0617633	1.91354	0.151967
P35222	CTNNB1	SCLA2a	DMSO	0.0393145	1.55153	0.18739
P35226	BMI1	SCLA2a	DMSO	0.18328	0.677214	0.462271
P35232	PHB1	SCLA2a	DMSO	-0.0835152	0.595162	0.508341
P35237	SERPINB6	SCLA2a	DMSO	0.0754623	0.422228	0.62572
P35240	NF2	SCLA2a	DMSO	0.12026	1.10411	0.290589
P35241	RDX	SCLA2a	DMSO	0.0485213	0.841003	0.379077
P35244	RPA3	SCLA2a	DMSO	-0.010922	0.17116	0.840288
P35249	RFC4	SCLA2a	DMSO	0.0203068	0.173055	0.839508
P35250	RFC2	SCLA2a	DMSO	-0.0554774	0.845597	0.377104
P35251	RFC1	SCLA2a	DMSO	-0.0625527	0.388955	0.65328
P35268	RPL22	SCLA2a	DMSO	-0.122448	0.922606	0.345586
P35269	GTF2F1	SCLA2a	DMSO	0.137487	1.72207	0.171807
P35270	SPR	SCLA2a	DMSO	-0.0763497	0.33449	0.697024
P35568	IRS1	SCLA2a	DMSO	0.156287	1.19832	0.264053
P35573	AGL	SCLA2a	DMSO	0.040005	0.299875	0.724049
P35579	MYH9	SCLA2a	DMSO	0.0307546	0.453605	0.603229
P35580	MYH10	SCLA2a	DMSO	-0.0217171	0.577295	0.521477
P35606	COPB2	SCLA2a	DMSO	0.110174	1.55736	0.186272
P35609	ACTN2	SCLA2a	DMSO	0.173252	0.310702	0.714157
P35610	SOAT1	SCLA2a	DMSO	0.116795	1.6415	0.173742
P35611	ADD1	SCLA2a	DMSO	0.0676057	1.29378	0.23669
P35612	ADD2	SCLA2a	DMSO	0.0368781	0.413711	0.632466
P35613	BSG	SCLA2a	DMSO	0.087285	1.11814	0.287645
P35637	FUS	SCLA2a	DMSO	0.104137	0.42063	0.627071
P35658	NUP214	SCLA2a	DMSO	0.0472155	0.933203	0.341484
P35659	DEK	SCLA2a	DMSO	-0.0467529	0.677277	0.46241
P35716	SOX11	SCLA2a	DMSO	0.258156	0.706993	0.44695
P35749	MYH11	SCLA2a	DMSO	0.529555	1.75893	0.167855
P35813	PPM1A	SCLA2a	DMSO	-0.0108795	0.0884716	0.914867
P35914	HMGCL	SCLA2a	DMSO	0.10692	0.354159	0.681226
P35998	PSMC2	SCLA2a	DMSO	0.0560265	0.922962	0.345603
P36404	ARL2	SCLA2a	DMSO	0.00907874	0.0421855	0.959279
P36405	ARL3	SCLA2a	DMSO	-0.0146542	0.112034	0.893632
P36507	MAP2K2	SCLA2a	DMSO	0.00395894	0.0294295	0.972233
P36542	ATP5F1C	SCLA2a	DMSO	0.0166273	0.185342	0.82631
P36543	ATP6V1E1	SCLA2a	DMSO	0.0619016	0.580054	0.520023
P36551	CPOX	SCLA2a	DMSO	0.0213835	0.29267	0.729726
P36578	RPL4	SCLA2a	DMSO	-0.00914383	0.0990876	0.904441
P36639	NUDT1	SCLA2a	DMSO	0.00640535	0.0365398	0.965199
P36776	LONP1	SCLA2a	DMSO	0.0487189	1.43515	0.204625
P36871	PGM1	SCLA2a	DMSO	-0.105394	0.88777	0.35744
P36873	PPP1CC	SCLA2a	DMSO	0.0317309	0.242074	0.775294
P36915	GNL1	SCLA2a	DMSO	-0.0108581	0.0495015	0.952648
P36954	POLR2I	SCLA2a	DMSO	0.119698	0.539384	0.546031
P36957	DLST	SCLA2a	DMSO	0.0811458	0.996189	0.320235
P37108	SRP14	SCLA2a	DMSO	0.193109	1.57215	0.1832
P37198	NUP62	SCLA2a	DMSO	-0.0378146	0.212653	0.800119
P37235	HPCAL1	SCLA2a	DMSO	-0.36809	1.64901	0.1728
P37268	FDFT1	SCLA2a	DMSO	-0.114629	1.1143	0.287465
P37275	ZEB1	SCLA2a	DMSO	-0.16158	0.40186	0.64211
P37802	TAGLN2	SCLA2a	DMSO	-0.0889502	0.404761	0.639575
P37837	TALDO1	SCLA2a	DMSO	-0.0290456	0.441001	0.612587
P37840	SNCA	SCLA2a	DMSO	0.0163679	0.278057	0.742624
P38117	ETFB	SCLA2a	DMSO	-0.0767114	0.438397	0.613871
P38159	RBMX	SCLA2a	DMSO	-0.0713577	0.657676	0.471532
P38432	COIL	SCLA2a	DMSO	0.0447938	0.50258	0.566354
P38435	GGCX	SCLA2a	DMSO	0.129224	0.876692	0.364166
P38570	ITGAE	SCLA2a	DMSO	0.106509	0.290564	0.731467
P38571	LIPA	SCLA2a	DMSO	0.0688791	0.21002	0.803228
P38606	ATP6V1A	SCLA2a	DMSO	-0.00211954	0.0210479	0.978816
P38646	HSPA9	SCLA2a	DMSO	0.0982838	1.20372	0.262291
P38919	EIF4A3	SCLA2a	DMSO	-4.14848e-05	0.00028501	0.999415
P38935	IGHMBP2	SCLA2a	DMSO	-0.205209	0.529157	0.552456
P38936	CDKN1A	SCLA2a	DMSO	0.143924	0.820385	0.393234
P39019	RPS19	SCLA2a	DMSO	0.129957	0.909947	0.349435
P39023	RPL3	SCLA2a	DMSO	0.00805759	0.116622	0.888497
P39656	DDOST	SCLA2a	DMSO	-0.020987	0.253492	0.766045
P39687	ANP32A	SCLA2a	DMSO	0.24516	1.85767	0.152217
P39748	FEN1	SCLA2a	DMSO	-0.0213413	0.259451	0.760359
P39880	CUX1	SCLA2a	DMSO	0.0122411	0.0461176	0.954998
P40123	CAP2	SCLA2a	DMSO	0.0115521	0.09299	0.909652
P40222	TXLNA	SCLA2a	DMSO	0.0710142	0.833442	0.385082
P40227	CCT6A	SCLA2a	DMSO	0.162513	1.92118	0.152933
P40261	NNMT	SCLA2a	DMSO	-0.28498	1.68879	0.174836
P40429	RPL13A	SCLA2a	DMSO	-0.0622935	0.398618	0.644141
P40616	ARL1	SCLA2a	DMSO	0.0129747	0.114449	0.890596
P40692	MLH1	SCLA2a	DMSO	0.114599	1.69634	0.175224
P40763	STAT3	SCLA2a	DMSO	0.0283153	1.04271	0.305788
P40818	USP8	SCLA2a	DMSO	0.0147355	0.141934	0.868596
P40855	PEX19	SCLA2a	DMSO	-0.143552	0.984445	0.323114
P40925	MDH1	SCLA2a	DMSO	0.0973554	1.61536	0.175815
P40926	MDH2	SCLA2a	DMSO	-0.046258	0.263909	0.754949
P40937	RFC5	SCLA2a	DMSO	0.0419962	0.378011	0.662331
P40938	RFC3	SCLA2a	DMSO	-0.0630777	1.1855	0.267703
P40939	HADHA	SCLA2a	DMSO	0.000440121	0.00547116	0.994172
P41091	EIF2S3	SCLA2a	DMSO	0.0853863	0.513391	0.560272
P41134	ID1	SCLA2a	DMSO	-0.147477	0.398356	0.644208
P41208	CETN2	SCLA2a	DMSO	0.069731	0.427775	0.621135
P41212	ETV6	SCLA2a	DMSO	0.0768379	0.184119	0.826682
P41214	EIF2D	SCLA2a	DMSO	0.00940084	0.155954	0.855039
P41219	PRPH	SCLA2a	DMSO	-0.0408282	0.159398	0.852526
P41223	BUD31	SCLA2a	DMSO	0.158713	0.914292	0.347526
P41227	NAA10	SCLA2a	DMSO	-0.0163813	0.145699	0.864693
P41229	KDM5C	SCLA2a	DMSO	-0.142565	0.469859	0.590406
P41236	PPP1R2	SCLA2a	DMSO	-0.0231805	0.0895443	0.91404
P41240	CSK	SCLA2a	DMSO	0.0458064	0.807971	0.400098
P41250	GARS1	SCLA2a	DMSO	0.0314388	0.408222	0.636229
P41252	IARS1	SCLA2a	DMSO	0.000770569	0.00838577	0.989856
P41567	EIF1	SCLA2a	DMSO	0.745974	1.45471	0.20156
P41743	PRKCI	SCLA2a	DMSO	-0.015409	0.107643	0.897746
P42025	ACTR1B	SCLA2a	DMSO	0.0317688	0.137624	0.872577
P42126	ECI1	SCLA2a	DMSO	-0.0789227	0.210921	0.80182
P42166	TMPO	SCLA2a	DMSO	0.0885615	1.41679	0.210122
P42224	STAT1	SCLA2a	DMSO	-0.0665777	0.793913	0.407723
P42226	STAT6	SCLA2a	DMSO	-0.0222838	0.130853	0.87749
P42285	MTREX	SCLA2a	DMSO	0.0729637	1.48736	0.196317
P42330	AKR1C3	SCLA2a	DMSO	0.166695	1.77515	0.166866
P42336	PIK3CA	SCLA2a	DMSO	-0.057853	0.491557	0.573248
P42345	MTOR	SCLA2a	DMSO	0.0343239	0.196403	0.815874
P42356	PI4KA	SCLA2a	DMSO	-0.161858	1.06137	0.301958
P42566	EPS15	SCLA2a	DMSO	-0.0130124	0.0530992	0.949603
P42574	CASP3	SCLA2a	DMSO	-0.0422897	0.29306	0.729449
P42677	RPS27	SCLA2a	DMSO	-0.0370679	0.161004	0.850552
P42694	HELZ	SCLA2a	DMSO	0.275063	1.13039	0.284551
P42695	NCAPD3	SCLA2a	DMSO	0.0627396	0.338175	0.694787
P42696	RBM34	SCLA2a	DMSO	-0.129771	0.777784	0.416392
P42704	LRPPRC	SCLA2a	DMSO	-0.0370169	0.54167	0.544919
P42765	ACAA2	SCLA2a	DMSO	-0.00188088	0.0150391	0.984849
P42766	RPL35	SCLA2a	DMSO	-0.00915432	0.0577917	0.944812
P42768	WAS	SCLA2a	DMSO	-0.116337	1.04912	0.304287
P42771	CDKN2A	SCLA2a	DMSO	-0.0434752	0.172498	0.839967
P42785	PRCP	SCLA2a	DMSO	-0.0907347	0.438196	0.613501
P42858	HTT	SCLA2a	DMSO	-0.0415936	0.431586	0.620233
P42892	ECE1	SCLA2a	DMSO	0.135435	0.613733	0.495322
P43007	SLC1A4	SCLA2a	DMSO	-0.220371	1.08332	0.2926
P43034	PAFAH1B1	SCLA2a	DMSO	0.0763731	0.554433	0.536312
P43121	MCAM	SCLA2a	DMSO	0.099813	1.24491	0.249277
P43155	CRAT	SCLA2a	DMSO	-0.0535295	0.494048	0.571478
P43243	MATR3	SCLA2a	DMSO	-0.00493383	0.11418	0.890656
P43246	MSH2	SCLA2a	DMSO	0.0459538	1.04152	0.305977
P43251	BTD	SCLA2a	DMSO	-0.171897	0.746787	0.426148
P43304	GPD2	SCLA2a	DMSO	0.00551653	0.0503395	0.951746
P43307	SSR1	SCLA2a	DMSO	-0.0052197	0.0443417	0.956378
P43355	MAGEA1	SCLA2a	DMSO	-0.409969	2.81224	0.0804651
P43357	MAGEA3	SCLA2a	DMSO	0.294883	1.8849	0.150045
P43358	MAGEA4	SCLA2a	DMSO	-0.00942397	0.0703963	0.931392
P43360	MAGEA6	SCLA2a	DMSO	0.122719	0.414717	0.631848
P43363	MAGEA10	SCLA2a	DMSO	-0.0769105	0.265932	0.752998
P43378	PTPN9	SCLA2a	DMSO	-0.102289	0.984175	0.323176
P43405	SYK	SCLA2a	DMSO	-0.859819	0.941453	0.33752
P43487	RANBP1	SCLA2a	DMSO	0.0594001	0.273597	0.748553
P43490	NAMPT	SCLA2a	DMSO	0.0360925	1.46703	0.199776
P43686	PSMC4	SCLA2a	DMSO	0.158308	2.43506	0.114279
P43897	TSFM	SCLA2a	DMSO	0.0369766	0.561037	0.532362
P45877	PPIC	SCLA2a	DMSO	-0.277685	1.49325	0.195339
P45880	VDAC2	SCLA2a	DMSO	0.0320721	0.541799	0.544902
P45954	ACADSB	SCLA2a	DMSO	0.00371599	0.0188406	0.979543
P45973	CBX5	SCLA2a	DMSO	0.0937283	0.915513	0.347009
P45974	USP5	SCLA2a	DMSO	0.0514183	1.27995	0.239965
P45983	MAPK8	SCLA2a	DMSO	-0.0309544	0.314524	0.71217
P45984	MAPK9	SCLA2a	DMSO	0.174038	0.491909	0.572876
P45985	MAP2K4	SCLA2a	DMSO	0.0960536	0.891091	0.356364
P46013	MKI67	SCLA2a	DMSO	0.107706	0.665281	0.46828
P46020	PHKA1	SCLA2a	DMSO	-0.0187304	0.0803464	0.922512
P46060	RANGAP1	SCLA2a	DMSO	0.00732231	0.0491437	0.953159
P46063	RECQL	SCLA2a	DMSO	0.0959089	1.46395	0.200671
P46087	NOP2	SCLA2a	DMSO	0.00384426	0.0309547	0.970819
P46100	ATRX	SCLA2a	DMSO	-0.00941396	0.130166	0.87792
P46108	CRK	SCLA2a	DMSO	0.0497675	0.424557	0.622751
P46109	CRKL	SCLA2a	DMSO	-0.051626	0.651809	0.474573
P46199	MTIF2	SCLA2a	DMSO	0.182331	1.20402	0.262519
P46379	BAG6	SCLA2a	DMSO	-0.0308661	0.258718	0.761141
P46459	NSF	SCLA2a	DMSO	-0.0293798	0.488484	0.575933
P46734	MAP2K3	SCLA2a	DMSO	0.052702	0.142385	0.868037
P46736	BRCC3	SCLA2a	DMSO	0.060317	0.445197	0.609408
P46776	RPL27A	SCLA2a	DMSO	-0.0639319	0.915971	0.347002
P46777	RPL5	SCLA2a	DMSO	0.000643253	0.00403809	0.995519
P46778	RPL21	SCLA2a	DMSO	-0.0614333	0.486545	0.57685
P46779	RPL28	SCLA2a	DMSO	-0.0148726	0.217235	0.797325
P46781	RPS9	SCLA2a	DMSO	-0.145991	1.09116	0.290979
P46782	RPS5	SCLA2a	DMSO	0.16285	1.69633	0.174753
P46783	RPS10	SCLA2a	DMSO	-0.225743	1.47825	0.198132
P46821	MAP1B	SCLA2a	DMSO	0.0560503	1.68661	0.175177
P46926	GNPDA1	SCLA2a	DMSO	0.0502775	0.337594	0.694579
P46934	NEDD4	SCLA2a	DMSO	0.0401144	0.292037	0.730257
P46937	YAP1	SCLA2a	DMSO	-0.0054121	0.024431	0.976244
P46939	UTRN	SCLA2a	DMSO	0.0776634	2.18209	0.121616
P46940	IQGAP1	SCLA2a	DMSO	0.00573301	0.0717802	0.929955
P46976	GYG1	SCLA2a	DMSO	0.147127	1.35221	0.222574
P46977	STT3A	SCLA2a	DMSO	-0.0366967	0.364984	0.672795
P47224	RABIF	SCLA2a	DMSO	-0.400614	1.78296	0.165346
P47712	PLA2G4A	SCLA2a	DMSO	-0.092893	0.225346	0.790373
P47755	CAPZA2	SCLA2a	DMSO	0.052474	0.567706	0.528301
P47756	CAPZB	SCLA2a	DMSO	0.00550127	0.0627715	0.939282
P47813	EIF1AX	SCLA2a	DMSO	0.156097	0.547873	0.539544
P47895	ALDH1A3	SCLA2a	DMSO	0.0189576	0.194089	0.817824
P47897	QARS1	SCLA2a	DMSO	0.0121236	0.185555	0.826177
P47914	RPL29	SCLA2a	DMSO	0.0369401	0.514822	0.561143
P47985	UQCRFS1	SCLA2a	DMSO	1.29418	1.68221	0.175551
P48047	ATP5PO	SCLA2a	DMSO	0.0913	1.90093	0.151573
P48059	LIMS1	SCLA2a	DMSO	0.000984907	0.00528603	0.994143
P48060	GLIPR1	SCLA2a	DMSO	0.0417604	0.131669	0.877219
P48147	PREP	SCLA2a	DMSO	0.0573835	1.05724	0.303536
P48163	ME1	SCLA2a	DMSO	0.0180857	0.123507	0.885309
P48382	RFX5	SCLA2a	DMSO	-0.0426123	0.09874	0.904657
P48426	PIP4K2A	SCLA2a	DMSO	0.0152788	0.111187	0.894303
P48444	ARCN1	SCLA2a	DMSO	0.0387428	0.64289	0.477048
P48449	LSS	SCLA2a	DMSO	-0.0314188	0.358172	0.678193
P48454	PPP3CC	SCLA2a	DMSO	-0.269056	1.04515	0.30544
P48506	GCLC	SCLA2a	DMSO	0.0694551	0.275502	0.746091
P48507	GCLM	SCLA2a	DMSO	0.165388	1.75662	0.168012
P48509	CD151	SCLA2a	DMSO	-0.0056622	0.0425536	0.958727
P48553	TRAPPC10	SCLA2a	DMSO	0.491946	1.73507	0.171637
P48556	PSMD8	SCLA2a	DMSO	-0.0712283	0.326482	0.702154
P48634	PRRC2A	SCLA2a	DMSO	-0.0135856	0.453684	0.603531
P48637	GSS	SCLA2a	DMSO	0.167808	0.652831	0.474507
P48643	CCT5	SCLA2a	DMSO	0.128475	2.34399	0.112457
P48651	PTDSS1	SCLA2a	DMSO	0.0306373	0.315556	0.711266
P48681	NES	SCLA2a	DMSO	0.0416527	0.593062	0.510805
P48723	HSPA13	SCLA2a	DMSO	0.00428915	0.0282112	0.972534
P48729	CSNK1A1	SCLA2a	DMSO	0.0795379	0.846151	0.377123
P48730	CSNK1D	SCLA2a	DMSO	0.0329423	0.215782	0.798447
P48735	IDH2	SCLA2a	DMSO	-0.187806	0.471995	0.588534
P48739	PITPNB	SCLA2a	DMSO	-0.0675988	0.641335	0.478741
P48960	ADGRE5	SCLA2a	DMSO	0.112853	0.567072	0.52785
P49005	POLD2	SCLA2a	DMSO	-0.0155859	0.125677	0.882206
P49006	MARCKSL1	SCLA2a	DMSO	-0.201643	1.04996	0.303919
P49023	PXN	SCLA2a	DMSO	-0.046217	0.459184	0.599466
P49116	NR2C2	SCLA2a	DMSO	0.122661	1.29638	0.236305
P49137	MAPKAPK2	SCLA2a	DMSO	-0.0232008	0.116564	0.888476
P49189	ALDH9A1	SCLA2a	DMSO	0.0635705	0.857796	0.372122
P49207	RPL34	SCLA2a	DMSO	0.00826931	0.0523353	0.949896
P49257	LMAN1	SCLA2a	DMSO	0.182224	1.46285	0.199912
P49321	NASP	SCLA2a	DMSO	0.0622196	0.628934	0.487334
P49327	FASN	SCLA2a	DMSO	0.0230527	0.276471	0.744697
P49354	FNTA	SCLA2a	DMSO	0.0730772	0.467627	0.592342
P49356	FNTB	SCLA2a	DMSO	-0.149035	0.998923	0.319966
P49366	DHPS	SCLA2a	DMSO	-0.0204942	0.159161	0.852669
P49368	CCT3	SCLA2a	DMSO	0.022614	0.581933	0.520255
P49406	MRPL19	SCLA2a	DMSO	0.0317156	0.269538	0.751293
P49411	TUFM	SCLA2a	DMSO	0.048667	0.911298	0.349256
P49419	ALDH7A1	SCLA2a	DMSO	0.0548067	0.25436	0.766429
P49427	CDC34	SCLA2a	DMSO	-0.0869162	0.186548	0.826359
P49441	INPP1	SCLA2a	DMSO	0.177382	0.527251	0.553308
P49454	CENPF	SCLA2a	DMSO	-0.48956	0.949976	0.334846
P49458	SRP9	SCLA2a	DMSO	-0.0586584	0.576077	0.522633
P49459	UBE2A	SCLA2a	DMSO	0.0671792	0.207861	0.804353
P49585	PCYT1A	SCLA2a	DMSO	0.0460777	0.670527	0.465814
P49588	AARS1	SCLA2a	DMSO	0.0610814	1.00552	0.317035
P49589	CARS1	SCLA2a	DMSO	-0.055635	1.00687	0.316625
P49590	HARS2	SCLA2a	DMSO	0.0146503	0.196137	0.816059
P49591	SARS1	SCLA2a	DMSO	0.0249665	0.495784	0.570381
P49593	PPM1F	SCLA2a	DMSO	0.070848	0.767821	0.418721
P49642	PRIM1	SCLA2a	DMSO	-0.00208807	0.00921285	0.988533
P49643	PRIM2	SCLA2a	DMSO	-0.12566	0.743792	0.42747
P49662	CASP4	SCLA2a	DMSO	-0.059303	0.114065	0.890696
P49674	CSNK1E	SCLA2a	DMSO	0.0324068	0.200001	0.811775
P49711	CTCF	SCLA2a	DMSO	-0.174913	1.05425	0.303532
P49720	PSMB3	SCLA2a	DMSO	0.0515232	0.498856	0.56853
P49721	PSMB2	SCLA2a	DMSO	0.00538301	0.0800402	0.922588
P49736	MCM2	SCLA2a	DMSO	0.103214	1.67355	0.174239
P49748	ACADVL	SCLA2a	DMSO	-0.0466819	0.310511	0.714397
P49750	YLPM1	SCLA2a	DMSO	0.126202	3.48214	0.088
P49754	VPS41	SCLA2a	DMSO	0.0304904	0.139692	0.870933
P49755	TMED10	SCLA2a	DMSO	0.0376935	0.647486	0.475455
P49756	RBM25	SCLA2a	DMSO	-0.000709295	0.0038649	0.99534
P49757	NUMB	SCLA2a	DMSO	0.066767	0.461269	0.597528
P49761	CLK3	SCLA2a	DMSO	-0.0225604	0.0892875	0.913881
P49768	PSEN1	SCLA2a	DMSO	0.0264456	0.212141	0.800608
P49770	EIF2B2	SCLA2a	DMSO	-0.0280073	0.233637	0.7821
P49773	HINT1	SCLA2a	DMSO	0.00171185	0.00407463	0.995582
P49790	NUP153	SCLA2a	DMSO	-0.00319672	0.0265407	0.975305
P49792	RANBP2	SCLA2a	DMSO	0.032716	0.488088	0.575848
P49795	RGS19	SCLA2a	DMSO	0.037977	0.0849916	0.917355
P49815	TSC2	SCLA2a	DMSO	-0.0923533	0.77728	0.416275
P49821	NDUFV1	SCLA2a	DMSO	0.116575	0.75324	0.423742
P49840	GSK3A	SCLA2a	DMSO	0.0215552	0.195166	0.81663
P49841	GSK3B	SCLA2a	DMSO	-0.0209844	0.203305	0.809026
P49848	TAF6	SCLA2a	DMSO	0.00302958	0.0153025	0.98504
P49902	NT5C2	SCLA2a	DMSO	-0.0803013	0.805536	0.4011
P49903	SEPHS1	SCLA2a	DMSO	-0.00741243	0.0412692	0.960003
P49914	MTHFS	SCLA2a	DMSO	0.0433009	0.392124	0.651121
P49915	GMPS	SCLA2a	DMSO	0.0137172	0.356446	0.678963
P49916	LIG3	SCLA2a	DMSO	0.0108213	0.159274	0.85264
P49917	LIG4	SCLA2a	DMSO	-0.0176857	0.0882432	0.914936
P49918	CDKN1C	SCLA2a	DMSO	-0.167976	0.82935	0.387681
P49959	MRE11	SCLA2a	DMSO	0.0780189	0.596916	0.508204
P50135	HNMT	SCLA2a	DMSO	-0.131715	0.47578	0.585966
P50148	GNAQ	SCLA2a	DMSO	0.0505002	0.425898	0.622278
P50213	IDH3A	SCLA2a	DMSO	0.0674973	0.431449	0.620291
P50281	MMP14	SCLA2a	DMSO	0.114748	0.717348	0.442869
P50336	PPOX	SCLA2a	DMSO	-0.0907314	0.479417	0.584045
P50395	GDI2	SCLA2a	DMSO	0.00468302	0.0567825	0.944704
P50402	EMD	SCLA2a	DMSO	0.0984366	1.39536	0.214093
P50443	SLC26A2	SCLA2a	DMSO	0.203601	0.473186	0.587623
P50452	SERPINB8	SCLA2a	DMSO	0.0226097	0.234374	0.781148
P50454	SERPINH1	SCLA2a	DMSO	0.124342	1.96105	0.148995
P50479	PDLIM4	SCLA2a	DMSO	0.0279052	0.110259	0.895369
P50548	ERF	SCLA2a	DMSO	0.0784836	0.98642	0.322798
P50552	VASP	SCLA2a	DMSO	0.111851	0.71298	0.444247
P50570	DNM2	SCLA2a	DMSO	0.0025804	0.0311553	0.970792
P50579	METAP2	SCLA2a	DMSO	0.0728307	0.573745	0.523244
P50583	NUDT2	SCLA2a	DMSO	-0.0379593	0.40151	0.642049
P50613	CDK7	SCLA2a	DMSO	-0.120276	0.633583	0.482909
P50747	HLCS	SCLA2a	DMSO	0.254114	0.581365	0.520477
P50748	KNTC1	SCLA2a	DMSO	-0.170037	2.06113	0.130589
P50750	CDK9	SCLA2a	DMSO	-0.0744631	1.46898	0.199529
P50851	LRBA	SCLA2a	DMSO	0.0751727	0.565413	0.528324
P50895	BCAM	SCLA2a	DMSO	0.025336	0.119844	0.886676
P50897	PPT1	SCLA2a	DMSO	0.00698018	0.0314735	0.970266
P50914	RPL14	SCLA2a	DMSO	-0.0463572	0.431063	0.619726
P50990	CCT8	SCLA2a	DMSO	0.0349712	0.690702	0.45342
P50991	CCT4	SCLA2a	DMSO	0.0590816	1.96655	0.148822
P50995	ANXA11	SCLA2a	DMSO	0.0318747	0.185617	0.826608
P51003	PAPOLA	SCLA2a	DMSO	0.0497861	0.386228	0.65463
P51114	FXR1	SCLA2a	DMSO	0.0197773	0.644554	0.476556
P51116	FXR2	SCLA2a	DMSO	0.0713148	0.432482	0.619295
P51148	RAB5C	SCLA2a	DMSO	0.0247884	0.189396	0.823226
P51149	RAB7A	SCLA2a	DMSO	0.0729418	1.14926	0.280603
P51151	RAB9A	SCLA2a	DMSO	0.062413	0.175404	0.835778
P51153	RAB13	SCLA2a	DMSO	-0.0192695	0.209542	0.803368
P51159	RAB27A	SCLA2a	DMSO	0.0133483	0.0441415	0.956333
P51161	FABP6	SCLA2a	DMSO	0.0359197	0.24149	0.775633
P51397	DAP	SCLA2a	DMSO	0.0357535	0.111233	0.894349
P51398	DAP3	SCLA2a	DMSO	-0.189625	1.72689	0.171131
P51452	DUSP3	SCLA2a	DMSO	-0.0550761	0.304832	0.719294
P51531	SMARCA2	SCLA2a	DMSO	0.219506	1.24805	0.248089
P51532	SMARCA4	SCLA2a	DMSO	0.0167146	0.1955	0.816685
P51553	IDH3G	SCLA2a	DMSO	0.107846	0.952481	0.333639
P51570	GALK1	SCLA2a	DMSO	0.00854826	0.0380177	0.963481
P51571	SSR4	SCLA2a	DMSO	0.111523	1.86643	0.151018
P51572	BCAP31	SCLA2a	DMSO	-0.0801334	1.35827	0.221376
P51580	TPMT	SCLA2a	DMSO	0.0386257	0.138236	0.87178
P51608	MECP2	SCLA2a	DMSO	0.0761766	0.316215	0.710847
P51610	HCFC1	SCLA2a	DMSO	0.0396595	0.955086	0.333164
P51617	IRAK1	SCLA2a	DMSO	-0.026382	0.396564	0.646146
P51648	ALDH3A2	SCLA2a	DMSO	0.0129406	0.0779191	0.924944
P51649	ALDH5A1	SCLA2a	DMSO	-0.0763721	0.102039	0.902461
P51659	HSD17B4	SCLA2a	DMSO	-0.000222683	0.00192634	0.997681
P51665	PSMD7	SCLA2a	DMSO	0.120685	1.29427	0.237163
P51687	SUOX	SCLA2a	DMSO	-0.0955706	0.489636	0.574887
P51690	ARSL	SCLA2a	DMSO	-0.199714	1.15935	0.27751
P51692	STAT5B	SCLA2a	DMSO	0.0858579	0.223361	0.792417
P51784	USP11	SCLA2a	DMSO	0.0429597	0.711982	0.44431
P51788	CLCN2	SCLA2a	DMSO	-0.157399	0.647133	0.475523
P51798	CLCN7	SCLA2a	DMSO	-0.0747759	0.16709	0.843836
P51808	DYNLT3	SCLA2a	DMSO	-0.00529671	0.0205285	0.978565
P51809	VAMP7	SCLA2a	DMSO	-0.127149	0.939069	0.338821
P51812	RPS6KA3	SCLA2a	DMSO	0.0268996	0.153073	0.85822
P51858	HDGF	SCLA2a	DMSO	7.24792e-05	0.00055899	0.998927
P51946	CCNH	SCLA2a	DMSO	-0.0468929	0.31253	0.713416
P51948	MNAT1	SCLA2a	DMSO	0.16948	1.49347	0.195815
P51965	UBE2E1	SCLA2a	DMSO	0.126177	1.50502	0.195347
P51970	NDUFA8	SCLA2a	DMSO	-0.123161	0.658298	0.472311
P51991	HNRNPA3	SCLA2a	DMSO	0.0314517	0.287345	0.735935
P52209	PGD	SCLA2a	DMSO	-0.0841842	1.51452	0.194457
P52272	HNRNPM	SCLA2a	DMSO	0.0504889	1.01502	0.314373
P52292	KPNA2	SCLA2a	DMSO	0.0599847	0.271585	0.748871
P52294	KPNA1	SCLA2a	DMSO	-0.0551329	0.263066	0.756372
P52298	NCBP2	SCLA2a	DMSO	0.133151	0.69493	0.452673
P52306	RAP1GDS1	SCLA2a	DMSO	-0.15297	2.52542	0.115493
P52434	POLR2H	SCLA2a	DMSO	0.0544455	1.07977	0.294483
P52564	MAP2K6	SCLA2a	DMSO	-0.0964217	1.3218	0.230219
P52565	ARHGDIA	SCLA2a	DMSO	0.00673819	0.0449957	0.956236
P52594	AGFG1	SCLA2a	DMSO	0.0907688	1.07732	0.295012
P52597	HNRNPF	SCLA2a	DMSO	0.183667	1.91852	0.153223
P52630	STAT2	SCLA2a	DMSO	-0.0202889	0.106506	0.89893
P52655	GTF2A1	SCLA2a	DMSO	-0.678266	1.36001	0.221513
P52657	GTF2A2	SCLA2a	DMSO	-0.235232	1.21594	0.259379
P52701	MSH6	SCLA2a	DMSO	-0.0779002	1.0284	0.310273
P52732	KIF11	SCLA2a	DMSO	0.134633	1.16431	0.276854
P52735	VAV2	SCLA2a	DMSO	-0.00252485	0.0212287	0.978977
P52756	RBM5	SCLA2a	DMSO	0.132969	0.904668	0.349874
P52758	RIDA	SCLA2a	DMSO	-0.183466	0.684975	0.456245
P52788	SMS	SCLA2a	DMSO	0.0577569	0.646353	0.476117
P52789	HK2	SCLA2a	DMSO	0.0147145	0.114213	0.890747
P52815	MRPL12	SCLA2a	DMSO	-0.0470245	0.231266	0.784544
P52888	THOP1	SCLA2a	DMSO	0.00421333	0.0769413	0.92549
P52907	CAPZA1	SCLA2a	DMSO	0.024405	0.363835	0.673413
P52926	HMGA2	SCLA2a	DMSO	0.0187535	0.040334	0.961117
P52943	CRIP2	SCLA2a	DMSO	-0.119749	1.71844	0.172169
P52948	NUP98	SCLA2a	DMSO	-0.0630946	1.13727	0.282753
P53004	BLVRA	SCLA2a	DMSO	-0.0191021	0.098065	0.904996
P53007	SLC25A1	SCLA2a	DMSO	-0.146868	1.09731	0.290802
P53041	PPP5C	SCLA2a	DMSO	-0.0150335	0.149177	0.861978
P53350	PLK1	SCLA2a	DMSO	0.0368614	0.0937641	0.908647
P53365	ARFIP2	SCLA2a	DMSO	-0.089617	0.761731	0.421477
P53367	ARFIP1	SCLA2a	DMSO	-0.091825	0.868591	0.366777
P53384	NUBP1	SCLA2a	DMSO	0.0241008	0.367937	0.671213
P53396	ACLY	SCLA2a	DMSO	0.0204568	0.299776	0.724003
P53582	METAP1	SCLA2a	DMSO	0.0552309	0.475284	0.586238
P53597	SUCLG1	SCLA2a	DMSO	0.11983	1.11504	0.287919
P53602	MVD	SCLA2a	DMSO	0.126998	2.14945	0.12405
P53609	PGGT1B	SCLA2a	DMSO	-0.0960581	0.337945	0.694411
P53611	RABGGTB	SCLA2a	DMSO	-0.173682	0.857669	0.371695
P53618	COPB1	SCLA2a	DMSO	0.0139723	0.18687	0.826161
P53621	COPA	SCLA2a	DMSO	0.029943	0.397237	0.645224
P53634	CTSC	SCLA2a	DMSO	0.066519	0.32972	0.69984
P53677	AP3M2	SCLA2a	DMSO	0.0943935	0.953003	0.333821
P53680	AP2S1	SCLA2a	DMSO	0.0422621	0.159448	0.852593
P53701	HCCS	SCLA2a	DMSO	-0.0956953	1.18946	0.265674
P53794	SLC5A3	SCLA2a	DMSO	0.0894327	0.29468	0.728485
P53805	RCAN1	SCLA2a	DMSO	0.490022	2.90879	0.0835152
P53814	SMTN	SCLA2a	DMSO	0.130814	0.704529	0.44765
P53985	SLC16A1	SCLA2a	DMSO	-0.00582838	0.0474052	0.954198
P53990	IST1	SCLA2a	DMSO	-0.0244529	0.163772	0.847431
P53992	SEC24C	SCLA2a	DMSO	-0.000296593	0.00422649	0.995453
P53999	SUB1	SCLA2a	DMSO	0.112239	0.614628	0.494709
P54098	POLG	SCLA2a	DMSO	0.221242	1.11438	0.287694
P54105	CLNS1A	SCLA2a	DMSO	0.144125	0.797707	0.40563
P54136	RARS1	SCLA2a	DMSO	0.0292072	0.328891	0.70029
P54198	HIRA	SCLA2a	DMSO	-0.373734	1.1935	0.264858
P54252	ATXN3	SCLA2a	DMSO	-0.0810924	0.168883	0.843149
P54277	PMS1	SCLA2a	DMSO	0.00687416	0.0197018	0.979306
P54284	CACNB3	SCLA2a	DMSO	0.0410669	0.286139	0.737018
P54289	CACNA2D1	SCLA2a	DMSO	0.0772195	0.234933	0.781381
P54577	YARS1	SCLA2a	DMSO	-0.0235541	0.313323	0.713634
P54578	USP14	SCLA2a	DMSO	0.052125	0.721178	0.441821
P54619	PRKAG1	SCLA2a	DMSO	-0.151922	1.26532	0.243735
P54646	PRKAA2	SCLA2a	DMSO	0.0223823	0.169799	0.841836
P54687	BCAT1	SCLA2a	DMSO	-0.3476	2.3294	0.111673
P54709	ATP1B3	SCLA2a	DMSO	-0.0583324	1.5796	0.182183
P54725	RAD23A	SCLA2a	DMSO	-0.0444057	0.345762	0.688401
P54727	RAD23B	SCLA2a	DMSO	-0.121648	0.876047	0.364779
P54760	EPHB4	SCLA2a	DMSO	0.214224	0.567215	0.528006
P54802	NAGLU	SCLA2a	DMSO	-0.0416362	0.0968448	0.906903
P54819	AK2	SCLA2a	DMSO	-0.0850987	0.439834	0.613457
P54852	EMP3	SCLA2a	DMSO	-0.451368	1.81099	0.158007
P54886	ALDH18A1	SCLA2a	DMSO	-0.0422487	0.864532	0.368701
P54920	NAPA	SCLA2a	DMSO	-0.134637	1.77509	0.166348
P55010	EIF5	SCLA2a	DMSO	-0.00669146	0.0679954	0.934176
P55011	SLC12A2	SCLA2a	DMSO	0.197048	1.96104	0.148324
P55036	PSMD4	SCLA2a	DMSO	0.0858383	1.54477	0.188737
P55039	DRG2	SCLA2a	DMSO	-0.0298617	0.348872	0.686265
P55055	NR1H2	SCLA2a	DMSO	-0.0463504	0.0929547	0.909503
P55060	CSE1L	SCLA2a	DMSO	-0.156496	1.84038	0.15355
P55061	TMBIM6	SCLA2a	DMSO	-0.59932	2.96788	0.0944286
P55072	VCP	SCLA2a	DMSO	0.0680661	1.57591	0.18265
P55081	MFAP1	SCLA2a	DMSO	0.053175	0.458852	0.59963
P55084	HADHB	SCLA2a	DMSO	-0.0337372	0.495685	0.570441
P55145	MANF	SCLA2a	DMSO	0.00416327	0.020643	0.978842
P55196	AFDN	SCLA2a	DMSO	0.0747643	0.56038	0.532793
P55199	ELL	SCLA2a	DMSO	0.0307155	0.121344	0.885932
P55209	NAP1L1	SCLA2a	DMSO	0.136424	1.46366	0.200406
P55210	CASP7	SCLA2a	DMSO	0.109639	0.41544	0.631853
P55212	CASP6	SCLA2a	DMSO	-0.0762024	0.578877	0.520439
P55263	ADK	SCLA2a	DMSO	0.121923	1.44038	0.204568
P55265	ADAR	SCLA2a	DMSO	0.00703168	0.0765547	0.925647
P55268	LAMB2	SCLA2a	DMSO	0.289132	1.70483	0.174367
P55290	CDH13	SCLA2a	DMSO	-0.00596023	0.0121128	0.986397
P55327	TPD52	SCLA2a	DMSO	0.0412581	0.349423	0.685673
P55735	SEC13	SCLA2a	DMSO	0.102572	0.97844	0.32362
P55769	SNU13	SCLA2a	DMSO	-0.0549569	0.239741	0.777973
P55786	NPEPPS	SCLA2a	DMSO	0.046154	0.487601	0.576137
P55789	GFER	SCLA2a	DMSO	-0.253103	0.679551	0.460029
P55795	HNRNPH2	SCLA2a	DMSO	0.165705	1.06362	0.301005
P55809	OXCT1	SCLA2a	DMSO	0.106598	1.59056	0.180661
P55854	SUMO3	SCLA2a	DMSO	-0.099242	0.67253	0.46461
P55884	EIF3B	SCLA2a	DMSO	0.0488901	0.908013	0.349329
P55957	BID	SCLA2a	DMSO	-0.24174	0.810253	0.399215
P56134	ATP5MF	SCLA2a	DMSO	-0.179823	0.551853	0.537319
P56182	RRP1	SCLA2a	DMSO	-0.0642672	0.646279	0.475931
P56192	MARS1	SCLA2a	DMSO	-0.045022	0.754351	0.423044
P56211	ARPP19	SCLA2a	DMSO	0.182571	0.403036	0.640628
P56282	POLE2	SCLA2a	DMSO	0.14412	0.311754	0.714277
P56377	AP1S2	SCLA2a	DMSO	-0.0777125	0.571954	0.523954
P56378	ATP5MJ	SCLA2a	DMSO	-0.0230432	0.0999204	0.904367
P56385	ATP5ME	SCLA2a	DMSO	0.0911272	0.446236	0.607894
P56537	EIF6	SCLA2a	DMSO	0.0722632	0.782155	0.414194
P56545	CTBP2	SCLA2a	DMSO	0.0611331	0.3559	0.679651
P56556	NDUFA6	SCLA2a	DMSO	0.183018	1.9205	0.15283
P56559	ARL4C	SCLA2a	DMSO	-0.150097	1.04665	0.305222
P56589	PEX3	SCLA2a	DMSO	0.0275762	0.095004	0.908283
P56693	SOX10	SCLA2a	DMSO	0.035764	0.551501	0.537645
P56937	HSD17B7	SCLA2a	DMSO	0.100895	1.05803	0.303301
P56945	BCAR1	SCLA2a	DMSO	0.0870247	0.53055	0.551639
P57053	H2BC12L	SCLA2a	DMSO	1.8569	4.02535	0.0346667
P57076	CFAP298	SCLA2a	DMSO	-0.00559711	0.0226626	0.977621
P57081	WDR4	SCLA2a	DMSO	0.0192668	0.0653496	0.937457
P57088	TMEM33	SCLA2a	DMSO	-0.0540831	0.557231	0.534558
P57105	SYNJ2BP	SCLA2a	DMSO	-0.0304368	0.185499	0.826113
P57678	GEMIN4	SCLA2a	DMSO	-0.0844185	1.13196	0.285209
P57723	PCBP4	SCLA2a	DMSO	-0.125284	1.11703	0.287731
P57729	RAB38	SCLA2a	DMSO	-0.026104	0.102387	0.902351
P57737	CORO7	SCLA2a	DMSO	0.0660515	0.458728	0.599734
P57740	NUP107	SCLA2a	DMSO	-0.0716808	1.2374	0.251921
P57764	GSDMD	SCLA2a	DMSO	0.0339365	0.554782	0.535913
P57772	EEFSEC	SCLA2a	DMSO	-0.0607574	0.757413	0.422692
P58215	LOXL3	SCLA2a	DMSO	0.201665	1.94142	0.150424
P58335	ANTXR2	SCLA2a	DMSO	-0.160167	1.40228	0.212781
P58546	MTPN	SCLA2a	DMSO	-0.0539272	0.225982	0.790124
P58743	SLC26A5	SCLA2a	DMSO	-0.201457	0.302049	0.721711
P59998	ARPC4	SCLA2a	DMSO	-0.0268865	0.123418	0.885143
P60033	CD81	SCLA2a	DMSO	0.0357269	0.182939	0.827766
P60059	SEC61G	SCLA2a	DMSO	-0.382025	1.92468	0.151933
P60174	TPI1	SCLA2a	DMSO	0.120223	0.706814	0.446717
P60228	EIF3E	SCLA2a	DMSO	-0.132972	1.59859	0.179948
P60468	SEC61B	SCLA2a	DMSO	-0.0811715	0.938569	0.339139
P60510	PPP4C	SCLA2a	DMSO	-0.169068	1.79043	0.161367
P60520	GABARAPL2	SCLA2a	DMSO	-0.0897453	0.754919	0.423215
P60602	ROMO1	SCLA2a	DMSO	0.145843	1.22114	0.258273
P60604	UBE2G2	SCLA2a	DMSO	-0.024514	0.107159	0.898379
P60660	MYL6	SCLA2a	DMSO	-0.0329757	0.245044	0.772967
P60673	PFN3	SCLA2a	DMSO	-0.566988	0.861678	0.370146
P60842	EIF4A1	SCLA2a	DMSO	0.00996017	0.100496	0.903426
P60866	RPS20	SCLA2a	DMSO	0.138013	1.86052	0.151913
P60891	PRPS1	SCLA2a	DMSO	-0.0483372	0.177648	0.833801
P60900	PSMA6	SCLA2a	DMSO	0.143702	1.734	0.170826
P60903	S100A10	SCLA2a	DMSO	0.513493	1.12121	0.286274
P60953	CDC42	SCLA2a	DMSO	0.0586829	0.621131	0.492162
P60981	DSTN	SCLA2a	DMSO	0.0196586	0.182365	0.828003
P60983	GMFB	SCLA2a	DMSO	0.116501	1.27678	0.240377
P61006	RAB8A	SCLA2a	DMSO	-0.0132899	0.161853	0.849572
P61009	SPCS3	SCLA2a	DMSO	-0.0881212	0.947696	0.334596
P61011	SRP54	SCLA2a	DMSO	-0.00722861	0.194165	0.817887
P61018	RAB4B	SCLA2a	DMSO	0.0865037	0.226304	0.79053
P61019	RAB2A	SCLA2a	DMSO	0.167924	1.65296	0.17386
P61020	RAB5B	SCLA2a	DMSO	-0.00129104	0.00559233	0.994019
P61024	CKS1B	SCLA2a	DMSO	0.206158	0.40195	0.642077
P61026	RAB10	SCLA2a	DMSO	0.00140142	0.0147116	0.985132
P61081	UBE2M	SCLA2a	DMSO	-0.0131545	0.0945469	0.908608
P61086	UBE2K	SCLA2a	DMSO	0.0469546	0.199259	0.812532
P61088	UBE2N	SCLA2a	DMSO	-0.260037	2.07585	0.130404
P61106	RAB14	SCLA2a	DMSO	0.0622091	1.31774	0.231433
P61158	ACTR3	SCLA2a	DMSO	-0.00891113	0.115213	0.889779
P61160	ACTR2	SCLA2a	DMSO	-0.0359249	0.657565	0.471344
P61163	ACTR1A	SCLA2a	DMSO	-0.0515275	0.628799	0.486744
P61165	TMEM258	SCLA2a	DMSO	0.109635	0.142912	0.867514
P61201	COPS2	SCLA2a	DMSO	-0.0562539	0.567346	0.528071
P61221	ABCE1	SCLA2a	DMSO	-0.00853825	0.0628487	0.939459
P61224	RAP1B	SCLA2a	DMSO	-0.846301	2.00385	0.136459
P61225	RAP2B	SCLA2a	DMSO	0.117692	1.52358	0.192076
P61244	MAX	SCLA2a	DMSO	0.243458	1.74484	0.16903
P61247	RPS3A	SCLA2a	DMSO	-0.026979	0.334266	0.69707
P61254	RPL26	SCLA2a	DMSO	-0.0401664	0.322035	0.704618
P61289	PSME3	SCLA2a	DMSO	-0.0997701	1.76118	0.167684
P61313	RPL15	SCLA2a	DMSO	-0.0442553	0.311433	0.713897
P61326	MAGOH	SCLA2a	DMSO	0.0605979	0.21955	0.795146
P61353	RPL27	SCLA2a	DMSO	-0.0893826	0.804282	0.401482
P61421	ATP6V0D1	SCLA2a	DMSO	-0.137073	1.19231	0.265113
P61513	RPL37A	SCLA2a	DMSO	0.0292268	0.120581	0.886001
P61586	RHOA	SCLA2a	DMSO	0.229544	1.58043	0.182337
P61587	RND3	SCLA2a	DMSO	0.0236192	0.0470978	0.954287
P61599	NAA20	SCLA2a	DMSO	-0.273916	1.26946	0.241751
P61604	HSPE1	SCLA2a	DMSO	-0.0840979	0.748128	0.426216
P61619	SEC61A1	SCLA2a	DMSO	-0.0529816	0.267773	0.751533
P61758	VBP1	SCLA2a	DMSO	-0.071332	0.635225	0.48206
P61764	STXBP1	SCLA2a	DMSO	0.0270429	0.119673	0.886325
P61769	B2M	SCLA2a	DMSO	-0.0397463	0.199166	0.812578
P61803	DAD1	SCLA2a	DMSO	-0.171377	0.510071	0.562025
P61916	NPC2	SCLA2a	DMSO	0.0891974	0.444794	0.609726
P61923	COPZ1	SCLA2a	DMSO	-0.0620556	0.55415	0.536109
P61927	RPL37	SCLA2a	DMSO	0.282456	0.854676	0.37186
P61956	SUMO2	SCLA2a	DMSO	-0.017817	0.0794969	0.92313
P61960	UFM1	SCLA2a	DMSO	-0.0500817	0.209198	0.803832
P61962	DCAF7	SCLA2a	DMSO	-0.0120113	0.0738689	0.927675
P61964	WDR5	SCLA2a	DMSO	0.154851	2.09672	0.124747
P61966	AP1S1	SCLA2a	DMSO	0.0190513	0.0988998	0.904354
P61970	NUTF2	SCLA2a	DMSO	0.00908327	0.0252698	0.974983
P61978	HNRNPK	SCLA2a	DMSO	0.0453806	1.09265	0.291177
P61981	YWHAG	SCLA2a	DMSO	-0.00302839	0.0373556	0.964148
P62070	RRAS2	SCLA2a	DMSO	0.0447507	0.285462	0.737507
P62072	TIMM10	SCLA2a	DMSO	-0.0568452	0.10974	0.895672
P62081	RPS7	SCLA2a	DMSO	0.116557	1.47928	0.19817
P62136	PPP1CA	SCLA2a	DMSO	0.0927629	0.854182	0.371749
P62140	PPP1CB	SCLA2a	DMSO	-0.0740356	0.598242	0.507748
P62166	NCS1	SCLA2a	DMSO	-0.161019	2.07445	0.1305
P62191	PSMC1	SCLA2a	DMSO	0.0857496	1.21793	0.259147
P62195	PSMC5	SCLA2a	DMSO	0.0640173	2.21775	0.122163
P62241	RPS8	SCLA2a	DMSO	0.0160508	0.128949	0.878956
P62244	RPS15A	SCLA2a	DMSO	-0.0143528	0.088355	0.914757
P62249	RPS16	SCLA2a	DMSO	0.0627928	0.633261	0.482887
P62253	UBE2G1	SCLA2a	DMSO	-0.138815	0.870951	0.366343
P62256	UBE2H	SCLA2a	DMSO	0.176106	1.51939	0.192391
P62258	YWHAE	SCLA2a	DMSO	-0.0583944	0.490756	0.574034
P62263	RPS14	SCLA2a	DMSO	0.0364442	0.456022	0.601843
P62266	RPS23	SCLA2a	DMSO	-0.0323067	0.132061	0.877408
P62269	RPS18	SCLA2a	DMSO	0.017375	0.116386	0.888713
P62273	RPS29	SCLA2a	DMSO	0.528274	1.45015	0.202542
P62277	RPS13	SCLA2a	DMSO	0.0669928	0.7642	0.420836
P62280	RPS11	SCLA2a	DMSO	0.0351868	0.46337	0.595799
P62304	SNRPE	SCLA2a	DMSO	-0.283103	1.98262	0.14415
P62306	SNRPF	SCLA2a	DMSO	-0.27773	2.1752	0.120442
P62310	LSM3	SCLA2a	DMSO	-0.140361	0.650843	0.474421
P62312	LSM6	SCLA2a	DMSO	0.10407	0.327188	0.70141
P62314	SNRPD1	SCLA2a	DMSO	0.0437884	0.145606	0.86475
P62316	SNRPD2	SCLA2a	DMSO	0.017921	0.197211	0.814816
P62318	SNRPD3	SCLA2a	DMSO	0.103021	1.17822	0.269537
P62328	TMSB4X	SCLA2a	DMSO	-0.0615478	0.143215	0.867349
P62330	ARF6	SCLA2a	DMSO	0.0586863	2.99035	0.105167
P62333	PSMC6	SCLA2a	DMSO	0.0230093	0.436639	0.615277
P62341	SELENOT	SCLA2a	DMSO	-0.228869	0.332185	0.698873
P62380	TBPL1	SCLA2a	DMSO	-0.00414348	0.0234305	0.977331
P62424	RPL7A	SCLA2a	DMSO	0.0591211	0.453588	0.603075
P62487	POLR2G	SCLA2a	DMSO	0.0743678	1.27196	0.240412
P62495	ETF1	SCLA2a	DMSO	-0.0871491	0.899279	0.352578
P62633	CNBP	SCLA2a	DMSO	0.471599	1.3899	0.214651
P62701	RPS4X	SCLA2a	DMSO	-0.0538921	0.38769	0.655344
P62750	RPL23A	SCLA2a	DMSO	0.0672569	0.486921	0.576491
P62753	RPS6	SCLA2a	DMSO	-0.116687	1.21804	0.259313
P62805	H4C1	SCLA2a	DMSO	0.169108	2.85748	0.0765
P62820	RAB1A	SCLA2a	DMSO	0.0992572	1.59515	0.1803
P62826	RAN	SCLA2a	DMSO	0.0410757	0.480882	0.583449
P62829	RPL23	SCLA2a	DMSO	-0.0270519	0.189699	0.823319
P62834	RAP1A	SCLA2a	DMSO	0.15303	1.05939	0.302409
P62841	RPS15	SCLA2a	DMSO	0.0145855	0.117121	0.888107
P62847	RPS24	SCLA2a	DMSO	-0.13069	1.05697	0.302957
P62851	RPS25	SCLA2a	DMSO	-0.0773149	0.607607	0.499831
P62854	RPS26	SCLA2a	DMSO	0.0368528	0.0275836	0.973271
P62857	RPS28	SCLA2a	DMSO	0.0366592	0.309092	0.71514
P62861	FAU	SCLA2a	DMSO	0.00535059	0.025602	0.974979
P62873	GNB1	SCLA2a	DMSO	0.222293	0.92496	0.344901
P62875	POLR2L	SCLA2a	DMSO	-0.147584	1.49983	0.194768
P62877	RBX1	SCLA2a	DMSO	0.0287266	0.105376	0.900195
P62879	GNB2	SCLA2a	DMSO	0.335204	1.69507	0.174374
P62888	RPL30	SCLA2a	DMSO	-0.0493994	0.272489	0.748824
P62899	RPL31	SCLA2a	DMSO	-0.132145	1.28966	0.238271
P62906	RPL10A	SCLA2a	DMSO	0.101593	2.01921	0.136238
P62910	RPL32	SCLA2a	DMSO	0.0472136	0.265026	0.753971
P62913	RPL11	SCLA2a	DMSO	-0.0302143	0.143554	0.867252
P62917	RPL8	SCLA2a	DMSO	0.206117	1.35158	0.22251
P62937	PPIA	SCLA2a	DMSO	-0.0450373	0.311915	0.714089
P62942	FKBP1A	SCLA2a	DMSO	0.0145226	0.0634452	0.939089
P62979	RPS27A	SCLA2a	DMSO	0.151129	0.747817	0.425996
P62987	UBA52	SCLA2a	DMSO	-0.0483859	0.099038	0.904351
P62993	GRB2	SCLA2a	DMSO	0.0328016	0.207928	0.804545
P62995	TRA2B	SCLA2a	DMSO	0.211674	1.37132	0.2178
P63000	RAC1	SCLA2a	DMSO	0.175397	0.773908	0.416721
P63010	AP2B1	SCLA2a	DMSO	-0.0205793	0.14462	0.866079
P63027	VAMP2	SCLA2a	DMSO	-0.223287	0.71444	0.444038
P63098	PPP3R1	SCLA2a	DMSO	0.0974874	0.791956	0.408354
P63146	UBE2B	SCLA2a	DMSO	0.211568	0.943356	0.336548
P63151	PPP2R2A	SCLA2a	DMSO	0.152752	1.66807	0.174274
P63165	SUMO1	SCLA2a	DMSO	0.168894	2.26157	0.125818
P63167	DYNLL1	SCLA2a	DMSO	-0.0249479	0.0735081	0.928094
P63172	DYNLT1	SCLA2a	DMSO	0.0944326	0.351958	0.683401
P63173	RPL38	SCLA2a	DMSO	0.0846949	0.533959	0.549681
P63208	SKP1	SCLA2a	DMSO	-0.136445	1.02519	0.309995
P63220	RPS21	SCLA2a	DMSO	-0.103287	1.26695	0.242717
P63241	EIF5A	SCLA2a	DMSO	-0.0131865	0.115321	0.889798
P63244	RACK1	SCLA2a	DMSO	0.139651	1.33974	0.225867
P63261	ACTG1	SCLA2a	DMSO	0.00222969	0.00391115	0.995445
P63272	SUPT4H1	SCLA2a	DMSO	0.0712028	0.981029	0.323272
[truncated: 97,237 more rows]
