# Supplementary material for: Electrophilic compound screening identifies GPX4-dependent ferroptosis as a senescence vulnerability
Source: Nat Cell Biol. 2026 Apr 24;28(5):915–29. doi: 10.1038/s41556-026-01921-z (PMC13179136; doi:10.1038/s41556-026-01921-z)
Supplement: Supplementary file 7 — Lipidomics data. [file 41556_2026_1921_MOESM7_ESM.xlsx]

## Sheet: Lipid_intensity
m/z	RT (min)	Annotation	DMSO_n1	DMSO_n2	DMSO_n3	ETO_n1	ETO_n2	ETO_n3	TOZA_n1	TOZA_n2	TOZA_n3	ETO+RSL3_n1	ETO+RSL3_n2	ETO+RSL3_n3	ETO+Fer+RSL3_n1	ETO+Fer+RSL3_n2	ETO+Fer+RSL3_n3	ETO+O17_n1	ETO+O17_n2	ETO+O17_n3	ETO+FER+O17_n1	ETO+FER+O17_n2	ETO+FER+O17_n3
426.358	0.630333	[CAR(18:1)+H]	0	0	0	0	0.0300758	0.0551883	0.0638805	0.0692354	0	0.0703134	0.0431117	0.106741	0	0.0187251	0	0.0775071	0.110113	0.289812	0	0	0.0254628
714.615	6.17783	[CE(22:6)+NH4]	0.258018	0.197368	0.182731	0.0563448	0	0	0	0	0	0	0.0451887	0.124685	0.0590165	0.0381491	0.109384	0.074214	0.0679537	0.166713	0.0845424	0.126149	0.0725472
560.5	4.68017	[Cer(34:1)+Na]	1.30818	1.05408	2.02702	0.302929	0.280671	0.888149	0.394474	0.351228	0.606293	0.259823	0.289234	1.17061	0.189704	0.133764	0.821626	0.554281	0.484907	1.4802	0.622512	1.47365	0.603576
622.612	5.93783	[Cer(40:1)+H]	0.647559	0.559065	0.683247	0.409298	0.422186	1.03051	0.250637	0.370406	0.28073	0.9003	0.865898	1.08114	0.32256	0.312443	0.732996	1.01588	0.843355	1.36763	1.02691	1.10571	0.689114
644.594	6.01417	[Cer(40:1)+Na]	1.64978	1.24246	2.79185	0.504903	0.507503	1.43598	0.420154	0.456816	0.529743	0.446337	0.527881	1.64237	0.392958	0.319841	1.12581	0.773335	0.753346	1.87208	0.783127	1.32425	0.583813
604.602	5.7855	[Cer(40:1)-H2O+H]	3.40633	5.57595	3.73471	3.26851	3.33132	3.75712	2.3591	4.54721	2.53019	5.1567	0	3.65521	3.05154	3.13951	3.29225	0	3.595	4.18163	3.36096	3.28515	2.8148
618.617	5.88433	[Cer(41:1)-H2O+H]	0.79729	0.949516	1.1078	1.13393	1.17082	1.05147	1.30029	0	0.94767	0.996778	1.16059	1.46931	0.999256	1.05874	1.16597	1.39162	1.43244	1.67399	1.29419	1.13767	0.933629
618.618	6.11233	[Cer(41:1)-H2O+H]	0.646161	0.62238	0.797984	0.852844	0.769829	1.5454	0	0.749951	0.528203	0.585948	0.675232	1.51355	0.59926	0.597313	1.08154	1.35659	1.43431	1.98996	1.29178	1.57414	1.01569
650.644	6.07017	[Cer(42:1)+H]	4.264	3.78176	4.22998	2.60897	3.45145	4.50592	1.78254	2.45841	1.56822	6.61014	6.79653	7.94796	7.28734	7.05074	2.69704	7.38521	7.49902	8.07985	7.91554	4.57904	4.45149
672.626	6.19617	[Cer(42:1)+Na]	6.94411	6.45052	6.67781	6.32596	6.21692	11.0176	4.69366	5.94393	5.49622	4.14225	4.33279	9.00374	4.48679	4.06847	7.20274	8.93315	6.73191	13.79	8.99827	9.15976	6.09401
648.628	6.006	[Cer(42:2)+H]	1.99777	1.97946	2.13421	2.37022	2.23391	3.91507	2.05025	2.41557	0	1.76346	0.0766981	3.74302	1.72522	1.63252	3.29807	3.74805	3.71737	4.97959	3.59759	4.13466	3.00492
670.61	6.006	[Cer(42:2)+Na]	6.75444	4.82929	9.06761	2.70651	2.83347	5.37152	2.61784	2.99981	3.11371	2.05203	2.14982	5.68929	2.051	1.59909	4.14272	3.89244	3.4802	7.07865	3.89606	5.35085	3.14342
727.571	3.91533	[CoenzymeQ8+H]	18.1787	14.5766	22.4804	1.15897	1.20216	4.00417	0.935933	0.958065	3.38029	1.267	1.48322	4.46277	1.14993	1.03599	3.37846	1.41775	1.24095	4.88858	1.36903	3.0944	1.17357
744.589	4.56483	[CoenzymeQ8+NH4]	8.92946	9.13839	7.74866	9.16159	14.154	7.11983	15.7658	15.7846	8.03386	13.1883	8.23582	6.16986	9.20459	9.29861	5.9055	14.1982	10.0381	7.26855	9.05936	5.42562	7.63599
744.589	5.377	[CoenzymeQ8+NH4]	25.2264	24.9741	26.947	9.50692	9.9689	9.4892	11.7417	11.9615	9.4467	9.72066	8.81403	9.06715	8.8679	10.2706	8.49364	10.6738	10.3546	10.8367	11.364	9.85876	11.3812
812.654	6.121	[CoenzymeQ9+NH4]	0	0	0	0.359956	0.355384	0.202217	0.307801	0.371835	0.150355	0.268774	0.245855	0.140963	0.318313	0.293167	0.0751248	0.352277	0.354763	0.173953	0.295781	0.124892	0.169394
591.495	5.71383	[DG(32:0)+Na]	1.42159	1.64608	0.889524	0.588033	0.522765	0.936494	0.374446	0.517407	0.867395	0.640861	0.698957	1.23168	0.38473	0.295115	0.593393	0.507419	0.460088	0.764081	0.419901	0.438414	0.306554
589.48	5.46733	[DG(32:1)+Na]	0.611392	0.759794	0.672967	0	0	0.11202	0	0	0	0.155887	0.153758	0.509822	0	0.0262934	0.0781937	0.0945054	0.0876854	0.389024	0.033109	0.0919175	0.0501681
617.51	5.72067	[DG(34:1)+Na]	6.19649	5.91689	4.95143	1.85387	1.59169	2.39593	1.18725	1.62546	2.30866	2.18292	2.3897	4.27704	1.10419	0.871093	1.60067	2.32994	1.88379	3.48979	1.2266	1.60072	0.992999
612.555	5.72833	[DG(34:1)+NH4]	1.28142	1.54302	0.732196	0.757901	0.735433	0.647358	0.616712	0.729958	0.599154	1.01135	1.04724	1.17126	0.537203	0.428734	0.503056	0.87698	0.967961	0.979019	0.540108	0.498948	0.43426
645.542	5.93933	[DG(36:1)+Na]	2.80832	2.47707	2.63201	0.58652	0.566478	0.605516	0.480735	0.629737	0.606645	0.717096	1.02676	1.21982	0.420723	0.346689	0.517959	0.786436	0.654059	1.27587	0.504019	0.507972	0.408676
640.587	5.94883	[DG(36:1)+NH4]	0.552303	0.608136	0.304355	0.267008	0.217893	0	0.13912	0.254616	0.147398	0.361951	0.487696	0.372081	0.184003	0.199426	0.138001	0.416165	0.403914	0.509385	0.21235	0.174199	0.141271
643.527	5.73267	[DG(36:2)+Na]	3.03893	2.78988	3.69624	0.671462	0.484797	0.805195	0.427408	0.560417	0.781793	0.984831	1.13636	2.16954	0.478442	0.295277	0.62624	1.27495	1.09767	2.11044	0.63168	0.900894	0.462419
638.571	5.7415	[DG(36:2)+NH4]	1.18332	1.06485	0.940374	0.509649	0.441517	0.405506	0.380789	0.450297	0.328652	0.860188	0.962495	1.04698	0.430516	0.356226	0.343333	0.973344	0.952713	1.14214	0.487632	0.446735	0.417514
669.542	5.89167	[DG(38:3)+Na]	0.801979	0.638633	0.206163	0.592435	0.402174	0.173635	0.238734	0.276758	0.145742	0.266536	0.951746	0.368652	0.585326	0.426873	0.23925	0.455838	0.360412	0.483496	0.324246	0.220579	0.332357
667.527	5.72	[DG(38:4)+Na]	2.35174	1.67684	2.52887	0.53881	0.250467	0.520521	0.143962	0.244956	0.380555	0.38015	0.941167	1.33329	0.47545	0.355604	0.619813	0.6105	0.498755	1.73779	0.367121	0.723657	0.25413
722.544	2.959	[HexCer(34:1)+Na]	0.147623	0	0	0.374765	0.381549	0.354154	0.370964	0.457269	0.361214	0.29045	0.268041	0.280669	0.285509	0.239455	0.150051	0.37356	0.330292	0.323444	0.303254	0.202715	0.236051
722.554	3.8655	[HexCer(34:1)+Na]	8.24067	7.21283	9.60624	3.12316	3.218	5.87893	4.19105	3.89184	7.49316	3.32236	3.41341	6.50507	3.50829	3.16125	5.7219	3.22364	2.87402	6.70328	3.18837	5.3597	3.23904
812.696	6.0445	[HexCer(38:0)+H]	8.03314	7.11894	3.8061	10.4444	10.3929	8.61773	11.5502	12.8092	8.38636	8.94406	9.33833	8.39904	9.58389	8.79821	7.98837	10.9786	11.1868	9.91139	10.5016	7.76088	8.85986
806.646	5.85083	[HexCer(40:1)+Na]	7.38841	6.4278	9.02142	3.19752	3.44801	4.45691	3.03894	3.85217	3.69889	3.00799	3.05434	4.83349	2.85078	2.29834	3.74058	3.78338	3.2642	5.69868	3.55162	4.01786	2.8848
834.678	6.0475	[HexCer(42:1)+Na]	24.7546	21.937	20.8034	17.7021	17.7681	19.7685	16.5507	19.261	17.5673	13.7265	14.1489	22.5829	14.3866	12.2429	17.2415	20.3986	15.7051	21.7946	16.496	15.9034	13.7424
850.668	5.71183	[HexCer(42:1)+Na]	2.38481	2.11344	1.56825	0.81134	0.645925	0.875688	1.00271	1.14538	1.00723	0.61343	0.671475	0.737522	0.615292	0.558626	0.710386	0.882348	0.763812	0.922776	0.614768	0.790675	0.573888
810.679	5.83517	[HexCer(42:2)+H]	5.00006	4.83295	3.82233	8.15203	8.18167	6.74942	7.73575	9.79422	6.12328	7.38353	6.88145	6.15167	7.0572	6.55339	5.84881	8.58559	8.31637	7.58777	8.18727	5.6944	6.56531
832.662	5.8405	[HexCer(42:2)+Na]	21.0077	17.6991	22.6612	15.3901	16.5886	18.1913	14.1499	17.7535	16.1901	12.9647	12.9017	17.4468	12.6289	10.3816	15.2823	15.8816	13.7794	20.1387	15.4535	14.7595	12.4954
496.339	0.6465	[LysoPC(16:0)+H]	5.78344	6.07632	10.7659	28.9138	28.0217	31.1626	20.2138	24.6596	18.9638	19.2112	18.4253	17.4063	26.5348	25.9518	19.603	29.1879	29.7625	22.1275	36.7998	23.7912	28.9287
518.321	0.646667	[LysoPC(16:0)+Na]	0.119075	0.151017	0	1.3064	1.27587	1.29405	0.767644	1.13276	0.680459	1.26445	1.00569	0.880066	0.996485	1.02074	0.694077	1.9292	1.97503	1.16666	1.74555	0.895426	1.3024
494.324	0.4995	[LysoPC(16:1)+H]	0.476734	0.554248	0.536867	1.78549	1.92179	1.58033	1.3564	1.68807	1.25836	1.18014	1.17305	1.09963	1.54697	1.34282	1.31744	1.86305	1.75841	1.45129	2.19506	1.4988	1.78678
524.37	0.940833	[LysoPC(18:0)+H]	5.69813	6.16312	16.7732	21.7981	21.2735	33.1583	17.2547	21.0456	18.767	15.6369	16.5767	18.9201	20.431	20.2334	19.8439	24.9897	25.3906	23.9982	32.0485	24.8301	24.2562
522.355	0.679	[LysoPC(18:1)+H]	5.25616	5.38324	7.59246	11.9864	12.1645	12.3706	8.94913	11.1884	8.78474	8.14919	8.16781	8.57476	11.4931	10.9681	9.68589	13.6653	13.8314	11.76	19.0823	13.5566	15.2632
520.339	0.540333	[LysoPC(18:2)+H]	0	0.198394	0.255313	0.393181	0.368391	0.394976	0.305647	0.291949	0.20395	0.22784	0.207925	0.214988	0.276038	0.295106	0.27377	0.366422	0.33361	0.346388	0.486108	0.340277	0.403957
313.274	5.72067	[MG(16:0)+H-H2O]	0	1.09513	0.459374	0.50086	0.582989	0.502043	0.484501	0.61815	0.49063	0.723533	0.947431	0.746654	0.520785	0.379976	0.332082	0.758785	0.847144	0.593661	0.602609	0.307609	0.341458
678.503	2.6405	[PC(28:0)+H]	33.5618	37.6	17.4905	108.66	111.47	89.5957	80.0572	98.6722	58.6577	85.1289	83.5581	72.4257	87.2408	87.6782	76.7749	104.582	104.743	82.7897	105.832	71.0123	80.0076
706.534	3.525	[PC(30:0)+H]	339.806	342.498	215.872	409.84	417.853	484.047	447.674	394.439	522.387	492.728	508.726	557.539	519.278	533.325	544.299	430.113	430.662	470.739	439.211	539.557	490.421
704.519	2.853	[PC(30:1)+H]	50.7237	54.336	32.3568	300.659	213.627	170.779	177.028	290.442	108.245	179.355	159.325	77.9909	172.317	163.594	80.415	206.658	295.151	125.51	189.47	74.9434	172.784
720.552	4.08383	[PC(31:0)+H]	31.718	29.3943	46.4255	33.5313	34.412	50.102	24.2608	29.3858	39.2794	34.7334	47.1348	47.7998	29.9119	46.5308	41.0395	40.2966	51.1995	47.5067	48.725	36.5911	27.5961
734.565	4.71283	[PC(32:0)+H]	293.776	329.551	224.416	331.642	190.05	393.931	250.219	290.559	425.812	308.164	342.735	374.318	359.762	377.417	459.981	340.193	325.71	380.179	375.685	429.196	380.54
756.548	4.69767	[PC(32:0)+Na]	20.5569	19.1822	19.758	7.82448	7.79973	13.3945	7.5639	7.54453	14.1366	7.46874	8.62053	16.3038	8.08111	6.79397	15.0806	8.40348	7.2946	15.1077	8.77868	15.0294	8.83943
756.55	5.42667	[PC(32:0)+Na]	0	0.0608449	0.0942369	0.784088	0.766183	0.460371	0.583913	0.602109	0.399617	0.812022	0.700223	0.453045	0.705189	0.627075	0.44113	0.682861	0.698584	0.399205	0.586125	0.345218	0.603235
756.551	3.41233	[PC(34:3)+H]	35.4308	32.3463	29.3867	66.08	72.9218	54.5008	45.0127	56.9387	44.8778	51.2518	52.3692	44.2788	49.3228	52.3783	44.6404	63.8646	66.8305	52.9853	72.9542	43.4382	50.0261
756.552	3.01633	[PC(34:3)+H]	18.1081	17.6065	13.0216	32.0018	40.4313	19.2154	28.3756	33.6441	21.1371	24.396	33.7229	15.4995	33.8497	22.1776	14.085	28.7384	43.589	17.0361	0	14.2219	31.9908
754.532	3.61233	[PC(32:1)+Na]	37.3981	31.2358	39.5513	9.67484	10.0621	14.8573	12.5844	11.078	18.8117	11.1098	12.6782	22.0702	11.598	9.17483	17.0485	9.7238	8.69201	19.2512	8.90162	15.0618	10.9074
754.535	4.57983	[PC(32:1)+Na]	0.88211	0.623132	0.951658	0.974085	1.37534	1.64866	0.594339	0.963702	1.20273	0	0.732392	1.31642	0.532174	0.814245	1.34543	0.824393	0.85342	1.26771	0.78988	1.06028	0.694519
754.534	4.0575	[PC(32:1)+Na]	0	2.1333	0	2.93734	3.22766	3.49723	0	2.92265	2.9008	2.79602	0	3.95694	2.73784	2.24134	3.04724	3.32737	0	4.66285	3.2497	3.22476	0
754.537	2.91067	[PC(32:1)+Na]	11.9977	10.2071	14.2278	11.7696	11.6207	13.9001	7.11762	9.25923	10.5208	7.17874	7.52475	9.57341	7.15584	7.40504	9.75775	10.3486	10.5623	12.5563	9.85452	10.0245	8.05893
730.534	2.9265	[PC(32:2)+H]	95.4414	110.48	73.3991	224.594	228.832	187.972	198.477	220.017	146.057	199.73	177.748	115.243	180.869	185.011	100.202	216.312	207.504	128.563	197.029	108.12	173.457
730.536	3.34667	[PC(32:2)+H]	32.0013	31.3195	18.6028	72.0672	77.0284	64.9662	51.6607	67.7418	56.8126	56.6979	59.1148	53.481	60.4112	62.0792	53.35	71.633	77.3044	63.8201	75.297	52.242	57.9714
762.595	5.53283	[PC(34:0)+H]	107.792	91.8142	110.135	61.4976	65.2996	76.4993	53.9408	64.3749	78.2027	55.2289	59.9854	73.064	60.8713	56.9031	69.3856	57.4899	56.8154	74.6166	60.0865	65.8354	57.4376
760.581	4.825	[PC(34:1)+H]	2330.18	2324.07	1636.74	1935.47	1934.85	1939.96	2278.65	1897.91	2404.65	2255.47	2293.71	2352.73	2183.71	2096.28	2238.84	1912.25	1791.19	1842.05	1774.45	2185.45	2081.19
758.563	3.88333	[PC(34:2)+H]	310.733	344.627	324.742	389.528	383.495	359.149	479.269	349.877	372.996	436.499	388.989	402.646	373.804	398.234	640.59	368.811	381.046	364.423	352.097	376.313	370.781
796.523	3.899	[PC(34:2)+K]	3.1687	2.15861	3.79884	1.13455	0	1.81241	1.0765	0	1.66058	0	0	1.82279	0	0.727026	2.15402	0	0	2.33509	1.09047	1.75051	1.08888
780.552	2.94483	[PC(36:5)+H]	18.2722	22.5366	31.3267	40.3679	41.0202	31.5761	10.0463	12.1895	24.8637	11.9753	17.7384	16.0033	14.6103	13.0744	17.5566	37.613	14.4948	19.6336	19.7674	17.6494	13.1697
778.536	4.227	[PC(36:6)+H]	0.821604	1.0513	0.880668	0.764059	1.07654	1.58542	0.362453	0.569414	1.03255	0.642398	0.639605	0.8434	0.699606	0.631363	0.978363	1.23463	1.20888	1.47239	0.765601	1.16944	0.776544
778.534	3.13467	[PC(34:3)+Na]	0	0	0	4.27059	4.76341	1.99561	3.83433	4.71673	1.34682	3.56191	3.19025	1.58733	2.80594	3.16267	1.53042	4.37185	4.02449	1.77405	3.65963	1.3158	2.81518
778.534	3.413	[PC(34:3)+Na]	4.20598	3.58521	2.95703	5.26972	5.44933	5.53712	3.88735	4.86325	4.63678	4.12217	4.49828	5.18823	3.92362	3.2944	4.4942	5.18528	4.98825	6.08367	5.11632	4.34051	3.94648
772.583	4.28933	[PC(35:2)+H]	73.8417	79.7706	81.5426	64.1736	82.4055	77.1324	45.0269	59.5137	62.5654	50.2987	50.9165	65.0097	49.1902	51.8124	62.9332	66.7282	85.6327	77.3762	78.8414	61.5772	48.8437
788.611	5.54917	[PC(36:1)+H]	326.38	290.919	332.786	296.3	320.074	290.851	324.903	322.83	323.73	336.906	322.102	354.172	325.157	305.91	303.058	316.744	297.131	323.339	293.833	341.118	347.472
786.595	4.93817	[PC(36:2)+H]	831.326	956.251	837.322	931.856	1003.86	843.785	1180.64	946.943	896.118	1073.12	1057.16	915.126	1023.2	992.869	836.106	979.292	936.476	870.037	930.846	897.083	1028.49
808.579	4.97533	[PC(36:2)+Na]	54.9888	58.8157	0	15.8641	18.407	24.5478	24.5874	15.0135	25.5301	22.7883	18.5075	29.8468	22.5254	13.9855	34.6719	23.842	20.1019	28.463	23.1347	34.7845	16.9375
808.582	3.76317	[PC(38:5)+H]	98.8384	87.3213	138.074	80.3968	76.0714	114.59	62.9392	55.2448	109.157	70.1624	73.7446	104.14	85.9248	95.5706	131.67	80.5144	80.693	114.647	103.339	161.339	128.622
808.583	4.07567	[PC(38:5)+H]	24.1911	21.9658	22.089	24.6703	25.7046	31.8524	17.8492	21.5249	25.1544	18.5368	18.8077	22.8871	21.844	23.339	25.8785	23.923	23.9192	29.1937	27.9878	27.9848	0
784.583	4.574	[PC(36:3)+H]	23.6878	22.3248	21.3098	70.0522	75.0681	38.7258	61.8443	65.4157	34.7695	56.3177	50.9802	28.7213	52.0828	55.756	26.9006	64.1772	63.6462	35.7095	54.5663	26.0156	47.2624
782.563	4.7935	[PC(36:4)+H]	77.0522	60.836	78.1433	18.6465	17.7557	37.1895	21.4438	26.4644	34.3564	25.2573	22.3701	39.8478	20.3092	15.6356	33.0158	18.163	15.7602	30.2246	16.3091	37.5066	19.053
782.565	3.701	[PC(36:4)+H]	58.2527	54.6017	74.6147	78.1899	78.7578	89.9219	60.7331	59.0341	99.5753	59.8819	65.4854	92.5877	72.0408	79.34	109.313	63.1003	64.9431	88.2485	72.8489	103.612	77.0162
804.549	3.70733	[PC(36:4)+Na]	4.84534	3.68023	7.46351	0.986725	0.993603	1.84632	0.96665	0.807827	1.99907	0.954722	1.09247	2.37254	1.11218	0.769697	2.31008	0.9227	0.496983	1.99418	0.955445	2.11263	1.25404
778.537	2.55883	[PC(36:6)+H]	7.20784	6.55022	5.47697	5.98888	5.47776	6.7542	3.89266	5.52687	6.83553	2.90668	2.80825	4.07577	3.52197	3.84049	4.86424	4.55574	4.61722	4.93901	5.23349	5.21961	3.94691
778.537	2.363	[PC(36:6)+H]	0	0	1.51533	0	3.1339	3.81785	1.50145	1.86734	2.34349	0	1.92627	0	1.86118	1.26381	2.5647	2.71777	2.56831	3.09995	2.59776	2.47561	1.85915
816.645	5.76933	[PC(38:1)+H]	11.174	11.0504	10.1374	11.09	11.6691	9.65801	10.1847	12.0193	8.37545	10.8622	10.2438	8.81167	10.2826	10.3012	8.2404	11.573	10.8457	10.9902	11.3954	8.5967	10.1443
810.595	5.55683	[PC(38:4)+H]	17.3678	13.3327	20.4688	4.0966	4.10249	7.3434	4.3249	4.41427	7.88149	4.40439	4.93489	10.5875	4.51275	3.6406	7.91344	4.47748	3.77297	9.25718	4.11674	8.01526	4.65715
810.599	4.639	[PC(38:4)+H]	70.0275	58.5972	89.7978	57.5164	52.9756	0	52.5288	45.5929	22.7637	51.2145	47.6335	33.0296	0	51.5906	0	59.334	53.1682	44.689	48.5691	37.3212	55.5885
810.597	4.92883	[PC(38:4)+H]	30.8733	29.5909	42.4785	31.4858	33.4419	46.6341	27.8149	25.1325	46.011	30.3453	32.167	44.9284	41.6909	39.7878	54.1058	32.1388	31.6584	43.6566	42.9673	67.4499	46.1837
810.599	4.259	[PC(38:4)+H]	26.0815	24.4038	28.9585	3.46121	41.6734	0	29.0143	34.7382	28.6664	32.7326	29.5387	29.6645	32.65	31.6949	0	2.68828	39.8721	38.0034	0	33.8577	34.237
832.584	3.47517	[PC(40:7)+H]	29.2065	27.2895	28.2202	21.4545	21.6872	30.6504	18.527	20.9127	29.2543	12.9667	14.4199	20.008	25.5356	27.7891	33.0408	18.7348	18.9382	23.278	32.7602	43.161	32.875
832.582	4.2715	[PC(38:4)+Na]	0	0	3.17597	4.61938	4.95688	4.83173	3.2107	3.84317	3.41397	3.03467	3.76677	4.0728	3.70508	3.06394	3.56795	4.71687	3.96312	5.20137	4.91208	3.97291	3.99071
832.581	4.63083	[PC(38:4)+Na]	9.26602	7.47353	11.8779	3.44375	3.6286	2.63872	2.82148	3.12253	2.86954	3.07742	2.99819	2.09765	2.65402	2.24705	2.52985	4.00555	3.53528	4.49624	3.44101	2.27984	3.02677
830.565	3.766	[PC(38:5)+Na]	9.61937	7.21281	15.407	1.44266	1.45424	3.51053	0.417689	1.28044	3.85062	1.49464	1.89705	4.41429	1.66476	1.39091	5.49964	1.56491	1.28681	4.85801	1.77559	5.10008	2.28528
806.567	3.41817	[PC(38:6)+H]	46.6485	43.0706	49.1951	38.4965	38.5606	54.9392	25.9889	36.216	46.7432	17.1109	18.718	30.1118	29.842	32.1866	43.8602	29.5684	29.7699	38.1798	40.2281	44.496	30.7984
806.568	3.11417	[PC(38:6)+H]	0	0	0	21.9009	22.6621	29.2407	12.0997	16.4162	20.6954	13.0703	15.0497	19.6367	17.0559	17.4302	23.4298	0	21.7481	26.3136	27.4224	27.4027	20.5999
828.55	3.418	[PC(38:6)+Na]	6.56389	5.85606	6.89752	3.52294	3.34189	5.79618	2.47308	3.41139	4.89628	1.62632	1.82677	3.74894	2.51686	2.1732	4.57358	2.3607	2.48666	4.66618	3.30876	4.40133	2.60308
828.551	3.11467	[PC(38:6)+Na]	0	0	0	0	3.39336	4.08675	1.76563	2.48901	2.3047	1.96237	2.16691	3.00412	2.32874	2.35783	0	3.24557	3.20773	3.83234	4.04304	3.51276	2.9774
804.553	2.64067	[PC(38:7)+H]	7.17213	6.78783	8.27945	6.15327	6.13702	8.16496	4.25256	5.78902	7.35345	2.94988	3.1383	4.54877	4.34015	4.44812	6.77636	5.19678	5.31788	6.24208	6.87927	7.22954	4.9978
838.629	5.451	[PC(40:4)+H]	27.7082	23.9299	30.7173	16.3052	17.3708	15.2589	16.4707	15.0491	14.4005	18.4475	17.2371	14.4076	17.4814	18.115	14.4779	18.7255	17.7637	18.0706	18.8923	16.9525	20.249
836.613	4.96033	[PC(40:5)+H]	30.1357	29.0611	30.041	13.776	12.2938	16.2261	12.4505	10.4443	17.1009	12.9366	13.1944	16.4656	16.1452	16.3459	21.0156	12.524	12.2351	16.1974	17.6927	23.3688	18.6262
834.599	3.8065	[PC(40:6)+H]	26.964	22.9728	38.2398	9.84179	10.0366	14.1807	13.2371	8.69463	16.6026	11.4052	10.869	13.4541	17.6898	14.9713	17.5153	11.1837	11.0787	18.9191	13.8912	21.2265	17.0849
834.599	4.23433	[PC(40:6)+H]	9.64748	0	7.39209	6.44953	6.54088	5.98386	0	6.14588	0	4.42992	4.6593	4.47627	5.58328	0	5.30393	6.75723	6.86054	6.12864	8.35609	6.95813	7.16176
834.599	4.5565	[PC(40:6)+H]	16.036	16.2147	21.0352	15.9859	16.5593	26.3707	13.2247	14.6481	20.8537	9.13991	9.89941	15.1899	18.532	21.6492	25.0836	13.9733	14.4928	20.5892	23.7946	27.9948	21.9958
856.583	2.902	[PC(40:6)+Na]	2.85184	3.37196	4.89464	1.25167	1.29197	2.61024	0.734999	1.08796	2.03456	0.345532	0.448376	1.37064	0.727025	1.08003	2.0424	0.984404	0.940375	1.80088	1.79491	2.43294	1.31121
856.581	4.57283	[PC(40:6)+Na]	1.54461	1.30958	0	0.782902	0.784427	2.10307	0.572762	0.619476	1.52267	0.517134	0.572872	1.5207	0.861917	0.811312	1.9783	0.748868	0.717359	1.89155	1.14768	2.23592	1.12016
854.565	3.45267	[PC(40:7)+Na]	3.36173	2.67689	3.54836	1.141	1.20664	2.1145	0.930189	1.21082	1.73687	0.693679	0.727358	1.547	1.06639	1.02857	2.11659	0.97919	0.882461	1.8464	1.54379	2.5782	1.4697
854.568	2.63233	[PC(42:10)+H]	0.816766	1.25266	1.52308	0.523458	0.505718	0.938015	0.334221	0.44662	0.844038	0.170881	0.220622	0.504079	0.334807	0.399507	0.777255	0.47489	0.457061	0.661714	0.758305	0.992081	0.62576
862.623	3.56217	[PC(42:6)+H]	3.98511	3.85636	3.84866	7.62836	7.89297	7.23062	7.41819	5.76614	8.55739	10.7681	11.5012	9.07192	10.5817	12.0112	8.6811	8.32175	8.7119	7.32664	7.303	8.30541	9.19064
862.63	4.97833	[PC(42:6)+H]	9.73658	9.69215	8.33725	1.199	0	2.38805	0	0	2.13969	0.862425	0.699707	1.92051	1.83337	1.95459	2.56607	1.76101	0	2.20847	2.32655	2.42717	1.57696
858.596	4.6145	[PC(42:8)+H]	3.17337	3.00955	3.85575	0.324518	0.398819	0.893601	0.269104	0.484629	0.667722	0.306864	0.288082	0.884558	0.347425	0.339521	0.707708	0.630615	0.351926	1.1257	0.494647	0.82037	0.401283
746.6	5.42383	[PC-O(34:1)+H]	135.35	127.202	100.809	80.7673	77.724	92.583	130.174	121.221	116.755	83.7375	77.1419	73.9726	73.0223	79.0797	82.5803	85.118	80.9784	90.4015	80.3759	74.6167	73.6528
768.589	4.36783	[PC-O(36:4)+H]	14.3553	13.8078	15.055	9.67983	9.99663	10.1372	11.7723	14.4829	11.4314	7.30438	7.18906	7.62982	6.5392	6.55327	7.02424	9.06048	8.47956	8.38094	7.57244	6.41597	5.87635
768.588	5.12767	[PC-O(36:4)+H]	0	0.432051	0.223357	1.64655	1.85618	0.299214	1.88758	2.01068	0.771316	1.47835	1.30893	0	1.3601	1.25349	0.475149	1.70401	1.69723	0.732081	1.90142	0.6384	1.58821
794.604	4.41817	[PC-O(38:5)+H]	19.5124	18.2625	23.1561	16.819	18.3028	20.2131	18.9891	23.4796	20.6705	12.7935	13.5914	14.9861	12.5643	13.1437	15.2563	16.8317	16.7657	17.9537	16.5185	14.6249	12.2007
718.537	3.145	[PE(34:1)+H]	21.4388	18.3489	18.7289	24.1682	24.6074	31.9371	19.7886	24.684	24.7218	21.9434	20.9549	25.7521	18.9413	18.678	25.6493	25.0002	24.8864	30.1601	23.2402	21.3114	16.7666
718.537	5.17933	[PE(34:1)+H]	23.6656	24.0793	22.6398	40.5001	41.553	41.6139	24.9974	31.3835	28.9456	34.3866	34.3615	33.8984	30.0035	31.6763	32.1023	34.3222	34.9102	32.7859	29.8478	22.8494	22.6822
718.535	3.51467	[PE(34:1)+H]	1.25387	0	1.31052	3.0936	3.58499	2.97615	3.02801	3.13566	3.02616	3.89242	3.806	3.18629	3.54069	3.66097	2.79619	3.34459	3.64754	0	3.43903	3.06603	3.43356
716.521	2.90783	[PE(34:2)+H]	2.86444	3.13381	1.93906	3.84459	3.91392	5.36969	2.56423	3.24149	4.1107	3.2706	3.50676	5.36171	4.00417	3.42333	4.40087	3.88993	4.52957	5.13655	4.08227	3.95428	3.23128
744.55	5.29	[PE(36:2)+H]	80.2124	80.3158	81.1671	174.451	158.35	143.404	122.13	147.709	105.544	143.652	143.394	107.208	139.98	147.937	113.261	143.869	139.66	108.395	115.116	81.953	101.608
744.553	3.33017	[PE(36:2)+H]	13.0851	13.079	13.5896	19.173	18.3575	16.0888	15.1381	19.1662	32.1523	14.5481	15.5234	31.6221	13.1292	13.5009	13.041	18.5374	19.2928	16.0839	16.8596	11.988	12.4475
742.537	4.905	[PE(36:3)+H]	0	0	0	2.04385	1.9678	0	2.31388	1.81441	0.9163	2.44201	2.05369	0	2.12198	2.05477	0.912848	1.80231	1.54075	0.804255	1.48154	0.842099	1.66136
742.537	2.95283	[PE(36:3)+H]	3.95895	3.76332	3.18991	4.45381	4.53887	5.87221	2.76327	3.72205	4.50467	3.56905	4.1561	5.0764	3.43057	3.87103	4.68788	4.35764	4.20787	5.49804	4.53578	4.37418	3.62505
740.52	3.15033	[PE(36:4)+H]	1.28573	1.05609	0.828539	3.53038	3.39727	4.38026	2.64637	3.41345	2.70853	3.04904	2.77245	3.42831	2.60643	2.58841	2.7888	3.90086	3.74646	3.90852	3.18967	2.66664	2.20343
740.521	3.96	[PE(36:4)+H]	3.18905	3.31716	2.58574	6.64918	6.65621	8.91099	6.12587	5.07022	6.32722	4.98229	5.05471	6.30541	5.20889	5.99697	6.69016	5.30498	5.08017	5.7764	5.22136	5.01026	4.28931
738.504	3.99717	[PE(36:5)+H]	0.644439	0.669391	0.54448	1.186	1.18386	1.32664	0.982324	1.00946	0.96993	0.968495	0.98053	1.00548	0.97766	0.84783	1.07927	1.2077	1.39315	1.03474	0.927957	0.678909	0.63867
738.506	3.03867	[PE(36:5)+H]	0.533922	0.699791	0.36018	2.09082	2.54519	2.5787	1.47308	1.6969	2.04033	2.30962	1.33239	1.7537	1.34908	1.76132	1.91056	2.59894	1.79106	1.42143	1.2849	1.01162	0.883294
770.567	3.96733	[PE(38:3)+H]	0	0	2.99699	5.58287	5.71138	4.61778	4.39017	4.73411	4.19554	4.34108	4.43658	3.66287	4.30599	4.23722	3.51085	4.72662	4.76799	4.39019	4.49629	3.17186	3.75949
770.567	3.45367	[PE(38:3)+H]	3.81934	3.3666	5.0885	3.01302	3.34335	6.5255	3.43642	2.93648	3.67296	2.60076	3.80109	3.40791	3.90159	4.02972	3.24402	6.28541	3.70426	6.40718	3.39741	3.19032	5.82439
768.552	3.19633	[PE(38:4)+H]	2.08433	1.4278	3.05714	2.49224	2.67411	3.09951	1.643	2.04093	2.33802	1.7708	3.45722	2.28564	1.51356	1.6575	1.95494	2.51841	2.80238	2.7746	2.12949	1.98521	1.95976
768.551	5.272	[PE(38:4)+H]	48.1778	46.674	52.2856	58.37	57.8062	86.1914	38.8829	47.7957	60.9673	47.7204	53.1467	69.4416	47.3896	54.3771	70.0606	56.0148	57.7737	72.0722	56.0461	62.4539	45.7315
768.548	4.19483	[PE(38:4)+H]	16.5998	14.0023	17.7962	6.61373	7.13352	11.0375	5.3251	6.03135	9.00311	6.05146	6.8772	13.3367	6.69861	5.71733	7.97082	7.21656	5.57662	16.253	5.31657	8.84156	5.57765
766.534	3.3205	[PE(38:5)+H]	2.49524	2.21461	1.85061	1.91431	2.00317	4.82726	1.31254	1.77221	1.49673	1.58507	1.58115	1.93914	1.3372	1.45315	3.44451	2.15476	2.06963	2.25757	1.8073	3.05765	1.25864
766.536	4.035	[PE(38:5)+H]	16.5258	16.6107	15.9702	42.2845	43.3718	51.7638	25.1271	32.5514	38.2901	31.5094	30.5904	35.3529	30.983	35.9248	39.6747	32.8427	33.3368	31.793	31.1752	26.3276	22.6627
764.519	3.66067	[PE(38:6)+H]	6.2671	6.16138	5.91191	7.80565	7.85137	10.9185	6.02637	5.54699	10.1745	8.31633	9.23283	11.2392	7.89453	8.8865	12.8491	7.28548	7.72306	9.01488	7.36884	10.7987	8.37146
764.521	3.32667	[PE(38:6)+H]	0	1.28823	0.189925	4.39335	4.24974	4.96422	2.48113	3.662	3.89435	3.06402	2.64125	3.43616	3.0092	3.15499	3.5528	3.21291	3.40684	3.22265	2.66053	2.22775	1.99816
796.583	4.04233	[PE(40:4)+H]	0	3.3959	0	6.97247	7.16045	6.3404	4.7498	5.65897	5.11384	5.42625	5.00543	4.78337	4.98707	9.24005	4.57501	6.96266	6.73056	6.08638	6.87403	4.82957	8.72249
796.583	4.27967	[PE(40:4)+H]	2.53374	0	5.13656	3.81472	3.89888	4.97717	2.1813	3.00747	3.55407	0.157409	2.64324	3.62401	0	0	0	3.88697	3.63006	4.80402	3.64515	0	0.201552
792.55	4.87283	[PE(40:6)+H]	32.8762	33.7541	21.6995	23.809	23.6113	30.9698	21.8827	21.0571	32.9003	28.2575	30.5169	37.3194	26.9944	27.8253	35.9503	26.6443	26.4166	30.0693	26.8192	40.35	30.6319
792.552	2.95083	[PE(40:6)+H]	2.1546	1.77487	2.96826	1.09892	1.09497	2.18802	0.666792	0.944938	1.62784	0.780264	0.786141	1.5829	0.785565	0.83521	1.81232	1.00298	1.0882	1.8505	1.12158	1.46971	0.939487
792.552	4.08017	[PE(40:6)+H]	9.34007	8.67071	12.3866	11.0132	12.0086	12.4242	8.13104	10.0963	10.0891	9.22221	8.78468	8.93164	9.04715	9.96022	9.97523	10.5392	9.82392	9.23555	8.83033	7.17586	6.86088
790.535	3.73317	[PE(40:7)+H]	13.9136	13.2641	13.9754	19.6269	19.4115	24.1679	15.3802	14.2298	25.3513	21.4057	21.9349	23.5455	21.0347	24.1527	29.3817	17.7574	17.7083	18.638	18.735	25.3602	21.1932
724.524	4.49183	[PE-P(36:4)+H]	27.4993	27.9392	28.5141	81.6658	85.0236	76.8218	75.8678	90.9679	72.5006	48.771	49.0325	37.9959	71.1983	77.3477	63.0587	61.5312	62.9571	49.5073	79.5553	61.4397	67.0259
724.524	5.47667	[PE-P(36:4)+H]	1.70545	1.45227	1.83692	1.08612	1.11239	1.67275	1.10131	1.04701	1.4	0.941517	1.02903	1.47838	1.02441	0.840571	1.40542	0.992826	0.859223	1.57468	1.00375	1.31309	0.946072
752.555	5.48333	[PE-P(38:4)+H]	18.1742	17.9317	18.5158	43.8922	46.233	35.1278	47.4338	50.2834	37.1016	34.1255	33.4688	21.5608	41.0569	41.6302	31.827	34.8986	35.7443	26.2181	43.5766	33.2533	42.2203
752.556	4.753	[PE-P(38:4)+H]	1.36858	1.52383	1.2917	1.02707	0.976713	1.22398	1.47819	1.08083	1.58335	1.52031	1.60662	2.2552	0	0.820103	1.6485	1.33416	1.19789	2.08082	1.19484	1.62574	1.3079
750.54	4.54217	[PE-P(38:5)+H]	43.3595	41.5816	2.88372	65.2344	67.6887	67.6898	63.1346	69.4398	61.2215	41.1001	40.6311	35.684	58.7417	66.2343	57.0493	50.3142	52.3177	45.6149	65.2766	55.3635	57.0651
746.508	4.48517	[PE-P(38:6)+H2O-H]	2.78037	2.609	3.39332	3.33986	3.13706	5.31922	2.89	3.25201	4.72542	2.00619	2.40923	3.16567	2.89546	2.63156	4.42223	2.91824	2.69381	4.33932	3.30064	4.14283	2.86697
675.543	2.59967	[SM(32:1)+H]	12.9072	12.9707	13.6723	14.2987	14.7547	16.0506	9.23255	11.7762	10.0158	11.8009	11.8249	12.447	11.5254	11.8326	11.7141	14.6663	14.9152	15.2611	13.1703	11.0724	10.1097
703.571	3.49217	[SM(34:1)+H]	198.149	202.928	176.619	141.969	150.692	169.583	123.692	131.889	125.324	147.541	147.376	151.634	140.882	154.508	140.439	150.834	151.205	165.359	136.537	142.124	135.02
703.565	2.69767	[SM(34:1)+H]	1.13984	1.21029	1.48295	1.63033	1.68527	1.87248	1.2524	1.66821	1.23913	1.29532	1.27234	1.37231	1.22453	1.34658	1.30535	1.57495	1.64773	1.58322	1.50473	1.19212	1.11088
725.555	3.47683	[SM(34:1)+Na]	28.1343	22.6015	34.5997	5.88929	6.16284	10.0452	5.77045	6.16274	7.998	6.18601	6.75214	12.0583	5.23287	4.25752	8.23317	6.67839	5.36051	12.549	5.42479	8.33686	5.32874
701.558	2.91817	[SM(34:2)+H]	4.11331	4.21895	3.97866	3.09371	3.12277	3.61831	2.66671	3.10747	2.64075	2.66753	2.56991	2.75355	2.53748	2.63753	2.53836	3.19294	3.23432	3.34656	2.79673	2.47755	2.28397
701.558	2.69767	[SM(34:2)+H]	11.5625	12.0214	14.6038	16.2146	16.5429	18.4852	12.2903	15.7963	11.9362	12.4036	12.3928	12.7152	12.6313	13.0288	12.1608	15.293	15.9548	15.6646	14.3762	11.4376	10.7937
731.605	4.6965	[SM(36:1)+H]	6.88699	6.6669	8.4162	4.46006	4.58016	5.75149	2.67277	2.80846	3.39819	4.69473	4.95482	5.71688	4.48144	4.92071	5.31964	4.64751	4.80755	5.7843	4.32145	5.35637	4.56101
787.667	5.784	[SM(40:1)+H]	26.3802	25.6501	28.1178	6.82166	7.40498	9.44529	4.65133	5.60411	5.74351	7.14704	6.91449	8.62285	6.67302	7.24275	8.10795	7.23574	7.33038	10.4064	7.23868	8.1407	6.30364
809.65	5.7855	[SM(40:1)+Na]	4.28613	3.42699	5.34938	0.324283	0.384446	0.847412	0.355119	0.423216	0.602937	0.356179	0.383512	0.886433	0.366313	0.283436	0.735883	0.342772	0.306458	0.987365	0.480028	0.767618	0.290739
801.684	5.89167	[SM(41:1)+H]	6.48244	5.55113	6.42613	1.87683	2.10847	2.69908	0.974058	1.57385	1.6738	1.55728	1.67469	2.27073	1.57758	1.60779	2.24668	2.06941	2.1176	2.94276	2.00564	2.26181	1.55025
801.692	6.78233	[SM(41:1)+H]	0.392945	0.401901	0.280136	0.469334	0.474142	0.619542	0.4106	0.475571	0.535661	0.386932	0.420799	0.631978	0.424613	0.347074	0.482044	0.472219	0.364579	0.594913	0.359576	0.444469	0.445722
815.698	5.991	[SM(42:1)+H]	40.7802	40.6415	29.4351	19.7875	24.3314	21.3741	14.6018	17.2049	14.6737	18.5774	19.2292	18.9272	19.0606	18.3488	17.9139	20.1665	20.9752	30.3307	19.607	18.6994	17.0971
837.682	6.00483	[SM(42:1)+Na]	7.82083	6.29702	6.31243	1.51217	1.73293	2.08356	1.57262	1.75003	1.77617	1.45126	1.27326	1.72183	1.49716	0.927468	1.73105	1.23838	1.35933	2.35017	1.37089	1.59832	1.25831
813.68	5.76967	[SM(42:2)+H]	102.092	108.8	118.692	51.6504	57.1766	59.7948	36.1019	44.3493	38.6138	49.9468	49.1438	51.4943	47.6254	50.4889	50.2227	55.487	32.2801	64.9183	39.1493	51.0035	46.3676
823.668	5.89233	[SM(41:1)+Na]	0.993098	0.873104	1.00317	0.258095	0.247486	0.290336	0.135652	0.175006	0.21323	0.14691	0.178549	0.264439	0.163485	0.145577	0.115038	0.20699	0.214577	0.349069	0.209839	0.252988	0.148978
835.665	5.77733	[SM(42:2)+Na]	16.6269	12.8628	19.1463	2.78974	3.26652	5.0591	2.73389	2.9992	3.98126	2.96585	3.02759	4.73643	2.50569	2.2818	4.33158	3.0447	2.16269	6.03086	2.98116	4.25855	2.4405
849.682	5.87533	[SM(43:2)+Na]	0.845004	0.759471	0.821128	0.170599	0.0880961	0.296378	0.0714909	0.0950949	0.128562	0.125129	0.130987	0.272924	0.128101	0.109911	0.24745	0.190802	0.182053	0.370969	0.151354	0.237108	0.0919717
740.676	6.48817	[TG(42:0)+NH4]	0	0	0	0.174159	0	0	0.187851	0.182703	0.0923123	0.194504	0.184419	0.101014	0.212645	0.203122	0.1114	0.229061	0.205317	0.140642	0.264043	0.18106	0.185099
738.66	6.3465	[TG(42:1)+NH4]	0	0	0	0.0583031	0.0367961	0	0.0606384	0.0785453	0	0.0373391	0.038502	0	0.0756262	0.0572321	0.0261711	0	0	0	0.0563978	0.0397986	0
768.706	6.63533	[TG(44:0)+NH4]	0.287395	0.266106	0.326718	0.723193	0.666905	0.415463	0.901563	1.03306	0.449878	0.976419	0.843498	0.529892	0.956192	0.894476	0.440655	1.00823	1.03067	0.763775	1.0471	0.664123	0.983615
766.691	6.4975	[TG(44:1)+NH4]	0.316571	0	0.290129	0.858441	0.774466	0.38281	1.01485	1.02564	0.429834	0.994409	0.856806	0.480466	1.07678	0.994605	0.486621	1.05044	1.05523	0.719084	1.23683	0.783558	0.877717
796.737	6.7905	[TG(46:0)+NH4]	1.09665	1.12104	1.23756	2.70119	2.36352	1.94887	3.0624	3.34778	1.95429	3.24612	3.23243	2.35831	3.10371	2.65384	1.91168	3.61628	3.48246	3.33899	3.54617	2.49047	3.65988
794.721	6.64383	[TG(46:1)+NH4]	1.63713	1.37918	1.8805	4.01515	3.55471	2.01798	4.83369	5.48113	2.19389	5.12757	4.59455	2.60629	4.88501	4.36756	2.14299	5.32383	5.34458	4.02787	5.63454	3.44677	4.78156
792.707	6.51267	[TG(46:2)+NH4]	0.677329	0.624067	0.893207	1.83692	1.67855	0.890991	2.12026	2.24441	0.894771	2.19806	1.92488	0.772013	2.21601	1.97866	1.04989	2.21482	2.17947	1.53797	2.46974	1.52251	1.82692
829.725	6.9375	[TG(48:0)+Na]	0.527283	0.390687	0.397435	0.557463	0.48972	0.728199	0.600722	0.606145	0.659964	0.47194	0.33862	0.748651	0.495361	0.456561	0.558224	0.517093	0.499088	0.750646	0.54188	0.519117	0.56856
824.768	6.92883	[TG(48:0)+NH4]	1.96978	1.92778	2.32716	3.66444	3.44831	3.26645	5.32342	5.26472	3.17712	5.8023	5.48006	3.74693	4.89615	4.58027	2.81375	5.46365	5.54406	5.31839	5.57204	4.10503	5.89104
822.752	6.78267	[TG(48:1)+NH4]	6.74199	5.66104	8.63314	15.187	13.5619	9.093	17.9902	19.7231	9.7714	18.8343	18.2495	12.1359	17.3453	15.3676	9.64474	20.7057	19.7136	17.2766	20.2212	13.4995	19.8538
825.692	6.6595	[TG(48:2)+Na]	1.3625	0.817968	1.32165	2.08236	1.91447	1.32122	2.222	2.43612	1.31242	2.14563	2.07836	1.50439	2.09313	1.74244	1.38938	2.3418	2.05937	2.14878	2.41668	1.78017	1.94988
820.737	6.65567	[TG(48:2)+NH4]	3.61508	2.88607	5.28329	8.34626	7.27112	3.95828	9.82008	10.8014	4.33942	10.5916	9.62274	5.25521	9.8574	8.63528	4.43473	10.9862	10.9633	7.95721	11.5119	6.92747	9.38161
823.678	6.53717	[TG(48:3)+Na]	0.592384	0.198584	0.6633	0.699355	0.489341	0	0.743696	0.749335	0.473788	0.786134	0.654947	0.44529	0.76285	0.596591	0.514707	0.762302	0.546705	0.791015	0.897722	0.730097	0.359615
818.722	6.54633	[TG(48:3)+NH4]	1.31497	0.91451	1.81221	2.31782	1.93338	1.02768	2.5885	2.81302	1.07711	2.78505	2.41845	1.25204	2.66147	2.45104	1.27997	2.68448	2.64882	1.90786	3.06255	1.85152	2.2491
838.784	6.98583	[TG(49:0)+NH4]	0.164202	0.344407	0.818173	0.821994	0.929662	0.67389	0.827104	1.3447	0.723899	1.2512	1.56666	0.879885	1.21935	0.772522	0.574565	1.63411	1.39362	1.19552	1.18083	0.80562	1.30276
836.764	6.77617	[TG(49:1)+NH4]	1.51879	1.13009	2.75646	2.92732	2.46237	1.96688	3.0725	3.66253	2.55672	4.4094	4.14783	3.14323	2.9768	2.67955	2.22526	4.45285	4.28603	4.01077	3.72418	2.76184	3.24916
834.754	6.717	[TG(49:2)+NH4]	1.56542	0.88692	2.96523	2.5343	2.22129	1.43766	2.58932	3.17037	1.59602	4.04053	3.81132	2.41414	2.5826	2.33639	1.92221	3.60313	3.96124	3.089	3.29739	2.34435	2.5633
857.755	6.938	[TG(50:0)+Na]	0.62371	0.537558	0.509312	0.698731	0.664677	0.875848	0.590667	0.75753	0.825452	0.647637	0.741367	0.935283	0.669113	0.559564	0.694224	0.834015	0.798139	1.07615	0.733182	0.833418	0.681346
850.784	6.92933	[TG(50:1)+NH4]	10.9417	9.73406	16.276	22.879	20.5462	15.2524	30.1577	31.6954	16.4989	34.7385	30.1091	20.1016	27.5274	24.6924	15.2008	33.2121	32.6803	28.4414	33.0378	22.5502	32.3301
853.724	6.79067	[TG(50:2)+Na]	5.29304	4.18823	6.1398	5.51018	5.32167	4.98347	5.2259	5.76997	4.65895	4.654	4.95049	5.58782	4.81781	4.00624	4.51129	5.63452	4.92188	6.62656	5.41799	5.13289	5.03339
848.766	6.7905	[TG(50:2)+NH4]	13.7999	10.8208	23.4679	28.3304	25.2404	15.514	34.005	37.2233	16.7471	34.3808	33.7205	19.9469	32.2071	28.4715	16.2328	40.5419	39.1926	31.226	39.3551	25.0199	37.0083
851.708	6.68433	[TG(50:3)+Na]	1.92164	1.08018	2.47127	2.69016	2.46327	1.72004	2.67483	3.10616	1.72419	2.46645	2.45522	1.99515	2.58947	2.0647	1.75067	2.72974	2.36248	2.47234	2.76499	2.18242	2.18098
846.751	6.66783	[TG(50:3)+NH4]	4.73216	3.52802	8.4883	8.98545	8.0106	4.12554	10.5557	11.6206	4.80252	11.0624	10.3448	5.53303	10.5897	9.23822	4.88415	11.4903	11.3656	8.50425	12.3097	7.58874	9.88411
844.737	6.58617	[TG(50:4)+NH4]	2.0182	1.25348	4.29477	1.86386	1.7349	0.924963	2.19076	2.56472	1.08762	2.51398	2.3393	1.22376	2.42604	2.27197	1.18973	2.52179	2.42747	1.90015	2.85016	2.01714	2.10459
842.722	6.47967	[TG(50:5)+NH4]	0.593878	0.20625	1.89448	0.230958	0	0.120555	0	0	0	0.354079	0.417047	0.241507	0.397917	0.419535	0.252048	0.421796	0.343163	0	0.298038	0.447354	0.340386
864.8	6.98633	[TG(51:1)+NH4]	1.65217	1.45857	4.26861	3.66363	3.24846	2.66417	3.8535	4.55037	2.70316	5.18902	4.99989	3.6209	3.74734	3.34183	2.42307	5.79235	5.76019	5.2921	5.27154	3.76419	5.84915
867.739	6.85533	[TG(51:2)+Na]	0.6369	0.448834	1.35355	1.05058	0.913347	0.931957	0.820408	1.16608	0.892173	1.07107	1.07564	1.10368	0.900633	0.754703	0.664454	1.17483	1.07437	1.47331	0.994826	1.01289	0.916983
862.784	6.856	[TG(51:2)+NH4]	3.2267	2.21917	6.58066	5.25344	4.30386	3.3062	6.00095	6.48239	3.5529	6.6988	6.6171	4.75197	5.3146	4.52375	3.33884	7.52349	7.17962	6.97675	6.69072	5.20039	6.01099
865.724	6.73333	[TG(51:3)+Na]	0.603083	0.2701	0.892318	0.686921	0.530336	0.504269	0.539896	0.637603	0.539403	0.63849	0.632968	0.716466	0.555635	0.447509	0.441787	0.663326	0.514824	0.833374	0.548189	0.550484	0.449237
860.769	6.73333	[TG(51:3)+NH4]	1.58235	1.04138	3.26727	2.8762	2.03706	1.13851	2.87511	3.43067	1.52917	2.99549	2.91658	1.96034	0.224743	2.22758	1.51459	3.67041	3.08464	2.77454	3.15744	2.25462	0.0795402
858.753	6.64333	[TG(51:4)+NH4]	0	0.261165	1.4918	0.393783	0.402563	0.272262	0.577041	0.670717	0.240318	0.711904	0.734858	0.411634	0.555523	0.587824	0.31649	0.744804	0.707007	0.591931	0.780776	0.517706	0.585934
880.828	7.0685	[TG(52:0)+NH4]	1.65897	1.34987	3.40996	3.32973	3.10369	2.26958	3.80007	4.74912	2.39749	4.50907	4.10583	2.88915	3.69085	3.2972	2.21318	5.20892	5.31676	4.50112	5.3623	3.52595	4.78897
883.771	7.06683	[TG(52:1)+Na]	2.88819	2.46198	4.36942	3.44406	3.35367	3.31045	3.13242	3.76044	3.11479	3.37278	3.25688	3.91959	2.97314	2.55169	2.87412	3.87939	3.53135	4.82776	3.81453	3.60071	3.15306
878.814	7.06	[TG(52:1)+NH4]	7.91706	6.52831	16.3865	17.4106	15.8713	10.753	19.3011	24.7559	11.5027	23.5178	20.8151	13.9983	19.2854	17.4951	10.3326	27.6679	28.6942	22.4929	28.6464	18.0199	25.4605
881.754	6.92383	[TG(52:2)+Na]	6.77539	5.23245	9.62351	6.54519	6.1158	6.07731	6.52028	6.92416	5.61769	6.30596	5.90173	6.49179	5.66478	4.87094	5.23396	6.43295	5.92747	7.93177	6.42448	6.1841	6.12405
876.799	6.92917	[TG(52:2)+NH4]	24.7987	19.2062	46.8045	44.1304	39.6316	26.1003	54.6812	38.3529	27.3264	58.0885	52.5093	31.2663	48.7772	44.4182	25.0651	41.7463	50.2667	49.4166	64.0415	41.3191	58.821
879.739	6.79867	[TG(52:3)+Na]	5.0732	3.61614	7.20553	4.77315	4.60904	3.55648	4.35862	5.14884	3.83513	4.0469	4.12641	4.01964	4.26114	3.5666	3.72393	4.90246	4.36724	5.51669	4.78753	4.42305	4.48583
874.784	6.79867	[TG(52:3)+NH4]	13.5009	9.68582	26.9773	22.4573	20.2091	11.8869	25.924	28.1784	13.0812	25.2824	25.4054	14.7537	24.4484	21.437	12.8801	30.9507	29.8402	24.0557	30.6108	20.0319	28.6119
877.724	6.7155	[TG(52:4)+Na]	2.40698	1.68902	3.97329	2.11216	2.0117	1.43205	2.00045	2.32781	1.41939	2.067	1.87585	1.62133	2.017	1.63471	1.65971	2.18294	1.79659	2.39283	2.37816	2.09631	1.82654
872.768	6.68917	[TG(52:4)+NH4]	5.33055	3.76419	12.0395	6.55276	5.764	3.27056	7.32125	8.36202	3.46585	7.76414	7.71871	4.24684	7.71534	6.77855	4.1087	8.78026	8.30689	7.18476	9.87911	6.52846	7.73209
875.708	6.60267	[TG(52:5)+Na]	1.24492	0.751887	3.28191	0.379802	0.373477	0.314822	0.408794	0.42752	0.357258	0.574224	0.501479	0.608456	0.530611	0.451288	0.552457	0.666435	0.589566	1.01913	0.825444	0.968277	0.464528
870.753	6.60267	[TG(52:5)+NH4]	2.8094	1.50087	8.22628	1.49059	1.12286	0.790729	1.76115	1.99342	1.10551	2.24938	2.07397	1.59695	1.95207	1.99295	1.47076	2.76212	2.73536	2.8259	3.11236	2.78996	2.22573
870.749	6.04683	[TG(52:5)+NH4]	1.84598	1.86472	0.906178	1.58627	1.72168	1.68371	1.53546	1.80896	1.79935	1.12145	1.23307	1.46232	1.47691	1.20032	1.63233	1.3435	1.19131	1.77506	1.4494	1.36564	1.27152
873.693	6.52083	[TG(52:6)+Na]	0.6322	0.0958654	2.13316	0.0733965	0.103194	0.0826319	0.102269	0.198201	0.147481	0.165777	0.213684	0.198418	0.186426	0.0740761	0.210848	0.272177	0.128118	0.248088	0.36663	0.358243	0.215642
892.829	6.9605	[TG(53:1)+NH4]	1.8221	1.51105	1.99986	2.38938	2.3444	2.14214	2.82258	2.58896	2.6349	3.4621	2.90204	2.67627	2.41426	2.00578	2.50426	2.99423	2.87295	3.536	2.82041	2.73327	2.37095
890.815	6.87183	[TG(53:2)+NH4]	2.73215	1.94572	6.86873	7.73384	4.37363	3.19613	5.02923	6.39675	3.15901	5.77966	5.74056	3.89649	4.72254	4.35992	3.05335	7.32485	7.07502	6.67868	7.13343	5.09713	5.8904
888.8	6.856	[TG(53:3)+NH4]	3.02086	2.17731	7.4394	5.23724	3.19395	2.3237	4.9461	4.53667	2.48412	4.25659	4.2285	3.30628	3.74684	4.46689	2.48366	5.42304	4.88202	5.71819	5.24775	4.03026	6.22287
886.785	6.76533	[TG(53:4)+NH4]	0	0.704844	3.23672	1.74933	1.4743	0.713866	1.49821	1.73845	1.00624	1.66628	1.78209	1.15446	2.00914	1.75416	1.02647	1.88839	1.86263	1.79416	2.39983	1.87789	1.65188
884.769	6.676	[TG(53:5)+NH4]	0.604557	0.233668	1.25053	0.342902	0.312828	0	0.356898	0.438823	0.190462	0.617751	0.627255	0.535276	0.51674	0.484939	0.225946	0.580558	0.697891	0.645687	0.719992	0.586641	0.545339
911.803	7.19017	[TG(54:1)+Na]	0.815084	0.759403	1.58675	1.50221	1.32015	1.03694	1.2895	1.70787	1.00314	1.43053	1.41641	1.26382	1.23156	1.10559	0.926978	2.03902	1.8845	2.09159	1.93837	1.5393	1.52584
906.847	7.19083	[TG(54:1)+NH4]	2.02679	1.81362	4.75709	5.10711	4.35479	2.89511	5.62775	7.15824	2.81547	6.28093	5.83197	3.6306	5.19865	4.99027	2.48199	8.6268	8.82306	6.73121	9.08916	5.46539	7.49349
909.787	7.05967	[TG(54:2)+Na]	4.15349	3.28559	7.48724	3.93169	3.83498	3.58832	3.33446	3.97728	3.15991	3.45601	3.3557	3.9147	3.08413	2.77682	3.12624	4.57889	4.10599	5.55035	4.30766	4.37499	3.6112
902.813	6.916	[TG(54:3)+NH4]	35.8428	27.8784	70.1728	28.6395	26.579	26.9532	30.8403	32.0999	23.5365	32.1679	30.6852	26.8527	29.141	26.8368	22.9405	40.0631	39.1884	40.8948	40.2786	34.1298	36.2858
905.755	6.80683	[TG(54:4)+Na]	4.00339	2.74268	6.38644	2.68633	2.32278	2.27674	2.298	2.75109	2.12819	2.24191	2.36927	2.38894	2.36589	1.95059	2.28744	2.47664	2.45665	3.38594	2.89063	2.94142	2.57776
900.8	6.82067	[TG(54:4)+NH4]	10.963	7.88574	25.0356	10.602	9.80887	6.71477	11.9961	13.5579	7.31952	12.1674	12.2711	8.26358	12.0316	10.9088	7.54681	15.2015	14.5665	14.5441	16.3581	12.5828	14.9472
903.74	6.73333	[TG(54:5)+Na]	4.03809	2.26758	8.30596	1.50952	1.3655	1.46112	1.37731	1.69914	1.54165	1.46456	1.61465	2.12471	1.56145	1.2829	1.81563	2.18746	1.80565	3.41393	2.34484	2.57158	1.69599
898.784	6.73983	[TG(54:5)+NH4]	8.39744	5.3805	24.8481	4.63407	4.03147	3.30342	5.01019	5.86609	3.75181	6.10296	6.44543	5.19169	5.79854	5.38052	4.41366	8.82932	8.52209	10.3457	9.70005	8.70117	7.44664
898.79	7.1215	[TG(54:5)+NH4]	0	0.111337	0	0.243121	0.212943	0.122879	0.20306	0.309841	0	0.297226	0.296659	0.299428	0.0896553	0.218881	0.106554	0	0.355204	0.411077	0.378143	0.281711	0.196672
901.724	6.61083	[TG(54:6)+Na]	1.84202	1.19833	5.24774	0	0.349881	0.766284	0.272321	0.630675	0.647461	0.771818	0.666536	0.492686	0.553819	0.271716	0.781485	1.03317	0.989759	1.6863	1.24057	1.62554	0.917506
901.735	6.145	[TG(54:6)+Na]	0	0.231426	0	0.129626	0.218889	0	0.130325	0.193241	0.125181	0.164179	0.174381	0	0.181282	0.155361	0.18207	0.217543	0.195048	0	0.211667	0.125724	0.154883
896.768	6.61867	[TG(54:6)+NH4]	4.26259	2.74872	14.1099	1.8973	1.67456	1.76576	2.09894	2.70998	2.13641	2.89557	3.13628	2.98255	2.63564	2.3473	2.42255	4.40611	4.21475	5.70433	4.90623	5.03416	3.31634
899.71	6.545	[TG(54:7)+Na]	0.742648	0.501562	2.80567	0.18859	0.124178	0	0.160614	0.28287	0.191938	0.291053	0.237528	0.440833	0.203195	0.17554	0.258523	0.413195	0.368726	0.745285	0.545882	0.757405	0.337914
894.754	6.54533	[TG(54:7)+NH4]	1.49095	0.723963	5.49712	0.436735	0.506434	0.364103	0.696598	0.900495	0.713545	1.00508	1.03248	0.855871	0.868871	0.79281	0.811903	1.54476	1.5937	1.86559	1.801	1.76841	1.20735
920.857	7.06033	[TG(55:1)+NH4]	1.58605	1.39579	2.77726	2.4042	2.10543	2.04585	2.29043	2.68872	2.11267	2.64839	2.38381	2.46565	2.1833	2.031	1.81709	3.55028	2.76964	3.43255	3.21882	2.5024	2.62403
916.831	6.818	[TG(55:3)+NH4]	2.29393	1.74901	4.28298	2.47681	2.61808	1.94541	2.47982	2.91643	1.70006	2.88307	2.73095	2.38511	2.36854	2.35855	1.88475	3.69054	6.51416	3.23161	3.64358	2.6067	4.06556
912.799	6.79067	[TG(55:5)+NH4]	1.05491	0.779257	4.69504	0.862621	0.654438	0.535911	0.955017	0.898425	0.584554	1.01279	1.0519	0.84233	0.948262	0.851874	0.670696	1.4502	1.31857	1.54399	1.41388	1.27535	1.16496
934.877	7.3045	[TG(56:1)+NH4]	1.05286	0.878436	2.25826	3.40348	2.88417	1.81248	3.66981	4.629	1.88	3.6201	3.28241	1.6583	3.67501	3.3139	1.62589	3.98581	4.29397	2.88618	5.137	2.78635	4.18162
937.819	7.18283	[TG(56:2)+Na]	1.31684	0.944943	2.41022	1.94528	1.83523	1.29481	1.76084	2.16797	1.2287	1.74325	1.67638	1.33525	1.67377	1.47904	1.15157	2.24258	2.07972	2.1312	2.1899	1.70275	1.62384
932.863	7.18267	[TG(56:2)+NH4]	2.79344	2.32851	7.13137	6.68339	5.76505	3.37314	7.09052	8.61958	3.20631	7.30203	6.62581	3.58032	6.81746	6.1605	3.17988	9.07017	9.23504	6.4892	9.78822	5.85262	8.02274
935.802	7.05067	[TG(56:3)+Na]	1.78246	1.00204	3.15749	1.89359	1.77239	1.42014	1.65755	1.77186	1.29961	1.50393	1.55874	1.34026	1.60053	1.36784	0.632945	2.05481	2.01801	1.97313	2.16441	2.00291	1.54217
930.847	7.06	[TG(56:3)+NH4]	4.2512	3.18343	10.7686	7.79912	6.97251	4.22261	7.97243	9.32107	4.19465	8.12166	7.7168	4.59343	7.81729	6.94366	4.32986	11.535	11.0265	8.25517	12.0303	7.74122	9.80348
933.788	6.9785	[TG(56:4)+Na]	1.89547	1.38047	3.9445	1.74511	1.46294	1.30446	1.69641	1.76882	0.774704	0.497175	1.54671	1.4162	1.58964	1.33482	1.25182	2.08608	1.95025	2.63933	2.35967	2.21489	2.011
928.83	6.88067	[TG(56:4)+NH4]	5.22578	3.82852	14.3879	6.71641	5.84361	3.77682	7.77124	8.55994	3.98815	8.30216	7.81796	4.07008	7.79844	6.98874	3.93411	11.2551	10.8914	9.75122	11.8653	8.53599	10.8011
931.771	6.86417	[TG(56:5)+Na]	3.00163	1.78972	6.71699	1.2343	1.05263	0.989264	0.873647	1.36832	1.14269	1.24853	1.27557	1.33986	1.20855	1.05912	1.22234	1.97812	1.76746	3.05776	2.04366	2.3576	1.72603
926.812	6.807	[TG(56:5)+NH4]	8.65517	5.23444	26.5872	4.80491	4.17162	2.95026	5.26989	6.24681	3.57338	6.28919	6.41467	4.69358	5.9248	5.38683	4.21708	10.3618	10.49	12.429	11.076	10.2426	9.55909
924.8	6.74967	[TG(56:6)+NH4]	7.53013	4.31909	28.8184	2.84267	2.5985	2.35475	3.13538	3.87096	3.0817	4.08633	4.61795	4.22337	4.01725	3.75013	3.36169	8.76518	8.63357	11.8061	8.70448	9.32157	6.73351
927.74	6.68433	[TG(56:7)+Na]	1.44016	0.731158	5.20755	0.413118	0.367651	0.588097	0.416952	0.593995	0.644287	0.525606	0.605944	0.715619	0.545425	0.364247	0.358339	0.945435	0.884766	1.80763	1.15855	1.6235	0.884865
922.785	6.68417	[TG(56:7)+NH4]	3.59042	2.1783	13.4303	1.1841	1.24319	1.2658	1.6211	2.22136	1.83245	2.0707	2.30495	2.2295	1.99633	1.84732	1.72562	3.94008	4.02248	4.93122	4.50938	4.78785	3.20928
925.725	6.55367	[TG(56:8)+Na]	0.334656	0.277447	3.04683	0.141027	0	0.149408	0.119933	0.210199	0.182787	0.160027	0.187435	0.216881	0.108985	0.144076	0.146178	0.340888	0.246266	0.596221	0.373574	0.569951	0.256692
920.77	6.56117	[TG(56:8)+NH4]	1.02416	0.778874	6.64556	0.471192	0.325102	0.357354	0.544232	0.769791	0.516662	0.738347	0.780797	0.580811	0.58032	0.625383	0.459462	1.20693	1.22036	1.48173	1.34978	1.35482	0.931096
946.877	7.05967	[TG(57:2)+NH4]	2.51643	1.92226	4.5404	2.84101	2.5042	2.09565	2.25216	3.04508	2.10701	2.6251	2.29253	2.37822	2.24639	2.16474	2.03953	3.18506	3.00167	3.64067	3.34484	2.74914	2.62848
942.845	6.8315	[TG(57:4)+NH4]	1.99055	1.21391	4.19645	2.13287	1.19039	1.07152	0.843842	1.48347	0.93487	1.12753	1.91366	1.01417	2.00527	1.26659	1.12949	1.41323	1.45749	1.91339	1.80311	1.82073	2.40308
965.849	7.30533	[TG(58:2)+Na]	1.55274	1.30115	2.35574	2.26125	2.08449	1.49838	2.03279	2.50391	1.37059	1.98541	1.85161	1.31438	1.95815	1.67093	1.39738	2.24298	2.21063	2.10703	2.42613	1.9318	2.06631
960.894	7.30533	[TG(58:2)+NH4]	3.68988	2.92315	7.18934	7.83046	6.66906	4.42838	8.21638	9.74064	4.19996	7.75658	7.1145	3.92697	8.23852	7.39122	4.10781	8.78085	9.24444	6.69947	10.8871	6.43262	8.92728
963.834	7.18283	[TG(58:3)+Na]	1.15162	1.00335	2.42453	1.68506	1.49338	1.05516	1.49378	1.7606	1.00305	1.37878	1.40516	1.02312	1.46176	1.26462	0.980034	1.79346	1.53727	1.54615	1.86291	1.41222	1.41352
958.875	7.0925	[TG(58:3)+NH4]	2.88075	2.26271	6.69569	5.41061	4.61672	2.81513	5.60916	6.6469	2.71082	5.59325	5.11734	2.72121	5.58613	5.13803	2.65047	6.66764	6.83603	4.67286	7.71971	4.59625	6.13218
956.862	7.0845	[TG(58:4)+NH4]	3.3255	2.22258	8.54658	3.52557	3.23165	2.02519	3.48481	4.08086	2.05076	3.77861	3.58595	2.20815	3.82305	3.37195	2.1714	4.60912	4.92814	3.64624	5.1214	3.50575	4.45736
954.847	6.98433	[TG(58:5)+NH4]	4.69432	3.13656	14.6665	2.83608	2.57894	1.85024	3.05184	3.21513	1.81889	3.2249	3.17901	1.82986	2.84175	2.87194	1.99524	4.70615	4.68308	4.49273	5.1047	3.89259	4.3311
957.786	6.87233	[TG(58:6)+Na]	2.20718	1.26171	5.46601	0.304976	0.320938	0.313533	0.370957	0.489421	0.312248	0.381077	0.375072	0.562509	0.376584	0.350042	0.500701	0.790933	0.658008	1.13501	0.796281	1.06904	0.639655
952.829	6.872	[TG(58:6)+NH4]	6.09071	3.84582	22.8943	1.82622	1.51934	1.5089	1.84549	1.51278	1.7535	2.17163	2.18102	1.70312	2.16914	1.99137	2.04978	3.99203	4.05841	5.42778	4.57772	4.58121	3.75291
950.814	6.75783	[TG(58:7)+NH4]	4.7526	2.7505	19.9524	1.41435	0.975303	1.30786	1.34289	1.80416	1.66836	1.70194	1.91822	1.9519	1.64963	1.63636	1.79849	3.90009	3.83174	5.1757	4.08129	4.95125	3.45595
948.8	6.6925	[TG(58:8)+NH4]	2.47872	1.50416	12.1771	0.657214	0.494252	0.577225	0.676298	1.03077	0.843668	0.845909	1.16754	1.00658	1.00309	0.883022	0.929061	2.00765	2.2821	3.0214	2.53917	3	1.83765
951.74	6.578	[TG(58:9)+Na]	0.532311	0.147435	2.98589	0	0	0	0	0.0464836	0.0909409	0	0.0662145	0.124126	0.0500954	0.0294905	0.10012	0.121802	0	0.238511	0.182113	0.183327	0.0683232
946.785	6.58117	[TG(58:9)+NH4]	1.00445	0.358566	6.07829	0.148178	0	0	0.199076	0.10204	0.198055	0.287666	0.196936	0.21035	0.276018	0.235392	0.163196	0.584589	0.655467	0.921916	0.692001	0.778001	0.451922
974.909	7.186	[TG(59:2)+NH4]	0.678214	0.582073	1.43835	1.46639	1.31963	0.864541	1.48825	1.66529	0.87388	1.21097	1.67917	0.998441	1.35827	1.30521	0.796498	1.52913	1.5936	1.55676	1.89085	0.963349	1.49052
966.846	6.74167	[TG(59:6)+NH4]	1.83312	0.73091	5.07796	0.34263	0.186232	0.347509	0.398253	0.431087	0.423029	0.371509	0.480091	0.480204	0.337847	0.366486	0.49082	1.04612	0.949003	1.83966	0.853259	1.39719	0.607935
972.799	6.59633	[TG(60:10)+NH4]	0.705662	0.377126	5.99251	0.0293396	0	0	0.0578558	0	0.120325	0.127305	0.127674	0.141958	0.0929024	0.126645	0.165138	0.202394	0.448027	0.752497	0.371034	0.634272	0.280523
970.784	6.514	[TG(60:11)+NH4]	0	0	2.92752	0.0249625	0	0	0	0.0400991	0	0.0530838	0	0.1173	0	0.045155	0.0865966	0.161202	0.142278	0.454213	0.171915	0.38272	0.0967612
988.926	7.41967	[TG(60:2)+NH4]	4.28586	3.17499	6.97384	7.39524	5.91074	3.9808	7.47821	9.59747	3.89051	6.655	6.46789	3.46026	7.93178	7.30626	4.0186	7.78826	8.69724	6.26322	10.6911	6.24923	9.15341
986.909	7.29733	[TG(60:3)+NH4]	3.28923	2.56804	6.90568	5.66647	5.08926	3.26377	6.05539	7.27757	3.03683	5.64278	5.30568	2.74727	6.34492	5.72888	3.24606	6.76612	7.11793	5.07729	8.44937	5.23452	6.80005
984.894	7.194	[TG(60:4)+NH4]	2.71942	1.8674	5.98526	3.03105	2.53433	1.86376	3.00674	3.29072	1.41883	3.00389	3.0386	2.00401	3.28696	3.13681	1.97409	3.51785	3.76245	2.9783	4.4295	2.90643	3.62002
980.862	6.99433	[TG(60:6)+NH4]	4.56499	3.02181	13.9129	1.27029	0.967099	1.00588	1.11347	1.36386	0.941374	1.24793	1.3692	1.09469	1.37022	1.28272	1.19339	1.78056	1.87393	1.92431	2.16407	1.96425	1.6972
978.846	6.88133	[TG(60:7)+NH4]	4.21323	2.18186	11.9364	0.537814	0.517228	0.413485	0.606938	0.670502	0.715625	0.632691	0.683078	0.73972	0.741221	0.57569	0.840395	1.1397	1.18593	1.4581	1.30887	1.63181	1.21677
976.83	6.78233	[TG(60:8)+NH4]	2.41385	1.0748	10.3688	0.334834	0.29963	0.289813	0.243599	0.37458	0.49118	0.294913	0.363507	0.572762	0.395492	0.368747	0.654489	0.919686	0.813827	1.33171	1.05013	1.23769	0.743879
974.816	6.70067	[TG(60:9)+NH4]	1.34833	0.445442	8.36583	0.10826	0.11303	0.176798	0.145864	0.237545	0.225942	0.286278	0.288511	0	0	0.204223	0.289108	0.660086	0.623751	1.04123	0.661324	0.846497	0.507247
992.759	5.88067	[TG(62:14)+NH4]	0.15601	0.146134	0	0.3019	0.343742	0.272774	0	0.185066	0.173934	0.209675	0.245655	0.284988	0.247913	0.233267	0.223415	0.305103	0.361563	0.318073	0.33336	0.257235	0.218203
369.351	6.954	[CE fragment]	1.60784	1.44629	1.91761	0.982232	1.32459	0.944768	0.979345	1.03628	0.506346	0.316588	0.192705	0.431933	0.355291	0.383032	0.494988	0.454708	1.62592	0.765785	0.812895	0.967855	0.957039
369.351	2.9345	[Cholesterol-H2O]	5.89695	5.71316	8.7251	2.5931	2.64614	3.47991	1.5923	1.80387	2.89844	1.81372	1.71896	3.20311	1.99759	1.49202	3.04713	2.44622	2.27633	4.11621	2.44431	2.76394	1.65239
884.605	3.571	[Hex2Cer(34:1)+Na]	5.15811	4.06422	6.14404	1.62075	1.63654	2.71701	1.98962	1.40032	3.30341	1.92338	2.62254	3.99293	2.16882	1.58461	3.22914	1.89002	1.59775	3.19678	1.55587	2.91104	1.83235
970.717	5.565	[Hex2Cer(40:0)+Na]	0.935337	0.748361	1.1269	1.5781	1.53253	1.81088	0.806008	0.97597	1.48897	1.89623	2.10351	2.13463	1.8085	1.88533	1.97985	1.58902	1.60372	1.70661	1.39623	1.92821	1.65415
946.718	5.77817	[Hex2Cer(40:1)+H]	4.61281	4.46757	5.33993	4.30746	4.50314	5.61215	2.35126	2.79838	3.54937	4.08331	4.53103	5.35499	4.21575	4.62346	5.05557	4.42713	4.42589	5.51563	4.41354	4.66179	3.77028
968.698	5.77767	[Hex2Cer(40:1)+Na]	3.7026	2.99971	5.71426	2.01212	2.01733	3.40503	1.42105	1.66194	2.52326	1.7435	2.03567	3.34935	1.88695	1.72089	3.11666	1.98952	1.64956	3.41108	2.04477	2.84046	1.65722
974.747	5.97433	[Hex2Cer(42:1)+H]	13.6895	13.9022	10.6037	26.2355	26.6876	26.567	14.8273	17.4646	18.1714	21.3466	25.8843	24.201	23.7131	22.9316	23.0161	26.5351	26.6899	26.3973	24.8545	21.5289	23.1701
996.73	5.97433	[Hex2Cer(42:1)+Na]	13.4923	11.8723	13.294	12.2275	12.8644	15.5709	9.05284	10.2631	12.7728	10.1314	11.7305	15.2438	10.9043	9.10197	13.8453	11.6641	10.5246	16.3448	11.2603	12.6108	9.75686
972.733	5.76217	[Hex2Cer(42:2)+H]	11.0732	10.8144	10.9303	19.4985	19.9976	20.5195	11.2527	13.323	14.4776	18.2507	19.7383	19.1549	17.8177	18.7015	18.1286	19.7975	19.1417	20.8248	18.6144	17.5547	16.5294
994.714	5.761	[Hex2Cer(42:2)+Na]	9.69531	8.15242	11.9771	9.72063	10.029	13.468	6.84916	8.07794	11.1394	8.13107	8.97682	12.4957	8.43479	7.59462	11.7773	9.41528	7.99604	13.8507	9.16285	11.0708	7.86378
478.329	0.646667	[LPC fragment]	0	0.0764142	0.179881	0.514852	0.509869	0.565495	0.384734	0.488974	0.330757	0.365124	0.316212	0.295334	0.455126	0.419405	0.376289	0.5036	0.520842	0.465964	0.588857	0.437381	0.464604
711.623	6.166	[CE(18:0)+OAc]	18.661	22.1924	15.8305	11.9784	10.2434	14.8644	10.4193	10.2558	11.3414	10.5422	10.4845	24.2801	11.5631	10.2191	14.8636	15.3912	13.0459	17.0258	14.9695	17.731	13.8064
709.607	5.97017	[CE(18:1)+OAc]	16.789	16.6911	17.9067	13.6625	13.1304	17.3508	11.6721	11.6443	12.8466	11.4989	12.1028	18.0442	12.9806	11.0923	16.6443	15.3073	16.1608	19.2499	15.2308	18.3022	15.2263
522.487	4.0525	[Cer(33:1)+-H]	0	0	0	1.42804	1.11275	2.23232	1.03186	1.64268	0	1.14473	1.55305	2.43959	1.09256	1.31973	0	2.5714	2.59835	3.46649	1.86151	3.44374	2.81875
536.503	4.69017	[Cer(34:1)+-H]	25.4034	25.9009	29.6876	28.2676	27.0544	44.8866	31.4158	33.6343	30.6079	26.0471	28.5965	52.7598	25.139	24.9886	40.3363	49.0988	51.286	62.9745	54.8637	68.0036	54.6067
596.524	4.69017	[Cer(34:1)+OAc]	13.3563	14.5226	15.4976	16.2494	14.7637	24.8824	17.8807	19.375	17.145	15.0452	16.2786	30.1054	14.7069	14.668	23.0777	29.2772	29.7201	36.2977	31.4583	40.1442	32.9429
534.487	3.62733	[Cer(34:2)+-H]	0	0	0	2.97867	3.27954	4.08843	4.02464	4.73283	3.38941	2.3339	2.8595	4.3866	2.40716	2.27842	2.89234	5.48498	5.04317	6.14259	5.8068	6.04938	5.68397
594.509	3.62733	[Cer(34:2)+OAc]	0	0	0	1.78784	1.5685	2.18157	2.07879	2.64938	2.01797	1.5641	0	2.36397	1.2113	1.24698	0	3.09737	2.78572	3.43007	3.19509	3.5278	3.37126
564.534	5.5325	[Cer(36:1)+-H]	3.06085	3.18143	4.57672	1.80392	1.49605	4.51352	0	1.33167	0	2.34155	2.59138	6.65099	2.01888	1.84522	4.50138	3.87016	4.03971	6.3605	3.82287	6.23724	3.57477
624.555	5.53267	[Cer(36:1)+OAc]	0	0	3.21554	0	1.21161	3.15714	0	0.999547	0	0	1.94631	4.48436	1.30118	1.66122	3.21886	2.99795	2.7418	4.75431	2.65849	4.32647	2.63965
666.602	5.98617	[Cer(39:1)+OAc]	0	5.6893	5.51894	3.39473	3.0963	6.14073	2.50781	2.6391	2.84654	3.50922	3.77764	8.41815	3.37825	3.23665	6.76681	5.54437	6.26163	8.15471	5.29196	7.64461	5.21941
622.612	6.0555	[Cer(40:0)+-H]	7.06187	8.17893	7.57072	1.83741	0.940297	6.27566	1.30613	0	0	13.2894	13.8444	18.5398	2.30948	2.84565	6.02476	12.1503	14.0869	16.6482	4.62147	8.63775	4.48946
682.632	6.055	[Cer(40:0)+OAc]	6.39382	7.24224	8.20253	0	1.5593	5.37768	0	1.23535	0	12.8843	13.9457	18.8051	2.32333	2.87024	5.74748	11.7596	12.7132	15.5897	4.33045	7.30641	4.08108
620.596	5.98633	[Cer(40:1)+-H]	12.9646	15.1859	15.0492	10.7421	9.7681	20.0204	8.05744	9.00074	7.79807	14.4777	12.8401	24.7775	10.0081	9.55842	19.4211	19.3735	23.0201	27.0296	18.0846	27.1039	18.6118
680.617	5.98617	[Cer(40:1)+OAc]	11.3578	13.9219	13.6994	10.2379	9.29301	18.496	6.72714	7.83784	6.62389	11.1068	11.2592	22.6017	9.04831	8.66977	17.9974	15.9858	18.6508	24.4986	16.8274	23.6463	17.4415
618.581	5.7735	[Cer(40:2)+-H]	0	4.10478	0	5.19824	5.29586	7.27548	4.60223	4.64457	3.77079	4.56708	4.85876	8.56019	3.84273	3.75675	6.04832	7.33976	8.22445	10.2992	7.35057	10.034	7.29758
678.602	5.77233	[Cer(40:2)+OAc]	0	0	0	4.20011	3.50426	8.59231	5.22627	5.10551	0	3.92378	3.99703	6.74916	0	4.25871	4.73119	6.55616	8.67063	7.94246	8.47137	7.79542	8.58388
634.612	6.08017	[Cer(41:1)+-H]	3.49782	3.94604	0	4.63267	4.69834	8.04535	3.72163	4.40712	3.59834	4.16922	4.36233	8.78783	4.03595	4.46357	7.67772	6.48508	8.04644	9.56144	7.63279	11.7654	7.56313
694.633	6.16517	[Cer(41:1)+OAc]	14.6611	16.9146	12.2484	17.8416	16.4843	22.4628	14.8031	16.5566	17.8312	13.6181	16.9071	23.3225	16.3736	15.093	21.8164	24.0718	23.1786	26.8351	32.9713	29.9909	25.2073
692.617	5.97383	[Cer(41:2)+OAc]	24.0074	26.5843	21.9013	21.5171	21.0784	30.7271	22.0549	21.8897	19.2417	19.0324	20.056	33.6567	19.6661	18.9262	28.0953	30.3641	32.2342	37.2689	33.7812	33.5667	32.9963
650.644	6.22733	[Cer(42:0)+-H]	15.1753	18.5048	13.4124	7.00382	6.62981	14.0227	7.60373	7.56971	8.66958	34.1625	35.8384	38.7032	12.1393	12.4956	17.8084	28.5337	30.1354	32.9423	18.7543	24.4003	19.8637
710.664	6.22733	[Cer(42:0)+OAc]	12.6475	16.6785	12.5316	6.65896	6.21246	13.7493	7.30206	7.83641	7.40882	32.479	34.7994	38.2324	12.0156	11.3088	16.888	26.5074	27.969	31.2054	17.3243	24.1424	18.4679
684.604	6.16833	[Cer(42:1)+-Cl]	20.0315	14.2197	15.1241	13.7463	13.3181	21.6229	10.9374	13.6819	12.5876	17.5088	11.9617	22.6009	12.9685	12.9125	17.276	17.5296	23.0073	28.3071	19.7954	22.0823	19.3
648.628	6.16783	[Cer(42:1)+-H]	68.1861	57.1832	44.0582	70.3737	61.7464	86.9977	62.7143	67	56.3912	89.1784	64.1892	94.3887	68.3049	75.7993	83.3402	122.789	128.12	109.877	109.367	126.393	111.659
708.648	6.16967	[Cer(42:1)+OAc]	41.6511	47.7691	51.5606	55.443	53.5236	70.5645	46.3592	53.6107	45.1111	73.4903	52.0635	79.3398	55.8427	55.2468	66.9118	101.442	106.568	89.6203	86.8331	97.8849	89.9352
646.612	5.97783	[Cer(42:2)+-H]	63.4314	63.1449	56.252	59.0714	54.8071	81.7902	56.4638	60.5268	48.4532	52.9495	57.0017	88.6353	52.7003	50.0188	73.1915	95.5467	94.8231	104.048	90.3482	108.075	94.489
706.632	5.97783	[Cer(42:2)+OAc]	48.1169	50.5994	42.2183	45.7203	42.7026	63.294	42.8254	46.2442	36.6049	40.4844	42.4551	68.6367	40.7334	39.4309	57.6827	67.1814	71.0314	81.6598	68.8103	79.9216	68.0045
662.644	6.2315	[Cer(43:1)+-H]	4.48252	4.60221	0	4.18143	3.59172	7.46336	3.1245	3.61476	3.70133	0	4.52241	0	3.99931	4.15931	6.81296	5.28084	7.60993	10.4486	6.52708	10.0965	7.00901
722.664	6.23133	[Cer(43:1)+-Oac]	0	2.55501	3.92941	4.17842	2.89478	7.15021	3.36437	3.39749	4.21309	6.73773	4.88241	8.227	4.20657	3.83141	7.64951	6.2336	8.04404	8.44988	8.59954	9.61253	7.78481
660.628	6.06383	[Cer(43:2)+-H]	3.69435	4.26535	2.7321	3.23203	3.31814	6.56162	2.33034	2.93951	3.31926	2.93583	3.23689	5.15104	2.77948	3.25342	5.8627	5.21345	5.93208	8.00448	5.7143	8.82044	5.72452
676.658	6.32533	[Cer(44:1)+-H]	8.49522	9.94051	0	4.40562	4.36003	10.0404	3.45405	4.13037	4.10064	6.92597	6.79402	1.9328	5.32654	5.14817	7.94383	8.65481	10.1005	10.9364	10.5177	12.223	10.4901
1399.95	6.268	[CL(68:4)+-H]	16.8362	0	0	39.2461	35.6491	18.8148	38.7119	40.0078	25.3206	33.7644	38.6618	21.6529	40.5842	38.9719	22.6348	37.5982	39.0053	21.8737	31.1711	20.4553	33.5791
1427.99	6.36217	[CL(70:4)+-H]	22.7076	28.0429	0	30.7789	26.8078	0	30.1616	32.1398	0	26.0808	31.0001	9.01187	29.2895	26.9424	17.4574	25.0668	30.9981	17.5576	29.4393	14.8585	26.0154
255.232	1.09667	[FFA(16:0)+-H]	270.358	197.194	395.356	81.6002	97.9788	193.455	86.792	71.5904	118.029	85.9077	100.448	105.226	75.3237	93.8387	106.43	100.425	94.0857	177.994	86.1082	112.881	113.657
283.263	1.54233	[FFA(18:0)+-H]	493.238	343.21	560.24	127.943	168.763	379.579	150.458	94.3661	179.075	119.351	134.108	143.968	111.203	145.944	158.302	182.774	138.831	297.183	143.642	164.712	197.866
281.248	1.162	[FFA(18:1)+-H]	0	0	0	5.97977	6.4255	8.14102	4.79793	4.85754	7.51268	6.76654	7.82989	7.0473	0	5.13815	5.36944	0	6.8377	11.1596	6.21161	0	6.6601
860.605	3.55833	[Hex2Cer(34:1)+-H]	35.4155	34.0427	38.3562	37.1605	34.2062	36.9291	27.402	27.2359	37.8023	42.2119	46.0548	48.5666	35.7032	32.6407	39.8978	42.3387	37.6968	45.0357	34.1509	35.3537	32.4982
944.698	5.75767	[Hex2Cer(40:1)+-H]	53.2895	52.5218	61.4516	41.0608	39.7723	44.955	22.8351	23.7023	34.0946	37.354	45.61	49.408	39.1749	39.0457	46.546	40.2182	41.2923	47.8859	39.0046	43.786	35.1807
1004.72	5.75917	[Hex2Cer(40:1)+-Oac]	8.07523	8.1091	8.14603	6.5543	5.71291	6.77775	3.28599	3.75175	5.86282	5.85611	6.71526	0	5.96863	6.51915	6.95745	6.2	0	6.79215	6.46882	6.60593	5.88411
1008.71	5.94933	[Hex2Cer(42:1)+-Cl]	9.78085	10.7206	11.9893	13.4188	11.7626	12.9502	8.40099	9.37643	12.9849	11.8314	13.1757	14.6606	12.8253	11.8385	12.1546	11.9583	10.983	14.6175	10.5359	10.4466	9.42253
972.729	5.95133	[Hex2Cer(42:1)+-H]	116.807	132.59	100.485	197.518	194.472	172.047	128.205	127.406	155.138	184.529	223.749	181.756	197.387	205.8	174.966	195.854	197.312	174.521	175.837	170.942	170.451
1032.75	5.95333	[Hex2Cer(42:1)+-Oac]	19.9067	19.0589	18.4035	30.4079	29.4329	26.7318	19.413	19.8227	25.003	26.7375	34.9388	27.9837	31.8156	31.1208	29.1809	29.2388	29.1732	29.3803	27.6373	26.4469	25.9091
1006.69	5.7455	[Hex2Cer(42:2)+-Cl]	5.56157	0	0	11.8001	10.397	12.2825	7.09814	8.27972	11.2882	10.6735	10.6649	13.7076	10.4674	8.39174	10.9763	11.1566	10.6039	11.0633	10.8163	9.70184	8.40248
970.714	5.7475	[Hex2Cer(42:2)+-H]	119.791	120.454	114.942	160.677	158.291	152.429	95.9106	100.274	135.168	161.821	184.185	171.148	157.123	158.444	158.769	165.838	168.604	166.744	151.303	149.383	144.94
1030.74	5.74733	[Hex2Cer(42:2)+-Oac]	16.4063	18.5964	16.8518	24.0263	23.749	22.636	14.602	16.2248	21.1543	24.7856	28.6711	26.4044	24.9438	26.0651	24.6957	26.4615	25.7755	25.8097	24.0121	23.6686	22.3595
700.57	4.28533	[HexCer(34:0)+-H]	9.05144	10.0132	10.808	2.36096	2.16554	3.24947	3.71637	3.8984	4.82384	5.76155	6.04389	8.35663	0	2.31836	4.06988	4.69764	4.80997	6.46231	3.19798	4.82805	2.69988
734.531	3.85483	[HexCer(34:1)+-Cl]	36.0173	37.1621	30.2279	36.206	30.9109	40.055	41.3112	48.7933	55.1207	33.554	30.2625	47.6122	35.2168	33.1669	41.9692	35.0243	34.5499	45.4265	32.699	36.8094	32.1537
698.554	3.844	[HexCer(34:1)+-H]	38.5204	43.4639	29.9295	48.0201	44.7096	41.076	74.3875	71.6341	63.1972	51.9214	54.5764	46.9922	50.8153	44.7371	45.9759	52.5794	47.9639	48.7099	47.9638	45.1472	47.4812
758.575	3.848	[HexCer(34:1)+-Oac]	12.8036	12.7274	9.27608	15.3083	15.2026	12.82	23.8425	23.2582	20.4938	17.2816	16.7695	15.3601	16.2671	14.0483	14.4132	16.5287	15.4503	15.1892	15.4037	14.5608	15.4779
696.539	2.93633	[HexCer(34:2)+-H]	0	1.56423	0	18.0501	18.5253	9.38203	22.5104	22.2701	13.2621	18.8295	18.7265	7.00286	18.0906	19.961	9.02012	18.8395	19.9525	7.36441	17.1106	8.8948	17.6824
828.653	5.8305	[HexCer(39:1)+-Oac]	11.4072	12.8633	9.99539	6.06466	5.70014	6.6904	6.50311	6.58637	7.13318	7.20937	6.61363	8.37672	6.56966	6.02701	7.35302	7.52494	6.73599	7.9427	6.58916	6.87772	6.61531
796.662	5.92483	[HexCer(41:1)+-H]	10.2051	11.7111	0	10.0914	10.1306	9.44968	11.202	12.2503	11.6845	11.1202	11.4288	10.76	11.1355	10.5111	10.4822	9.95354	10.8394	10.1813	9.83518	9.8297	9.83846
854.668	5.81717	[HexCer(41:2)+-Oac]	31.3115	28.8465	24.1015	25.0734	22.9513	25.6912	25.5634	26.5031	26.874	28.8738	28.1173	27.4927	26.0869	23.9802	25.9665	24.5597	26.3498	24.2179	23.7006	23.2865	22.9378
844.639	5.81833	[HexCer(42:2)+-Cl]	25.4837	21.6186	24.8617	24.608	22.1029	21.6324	23.5327	26.7013	23.834	24.9822	22.2145	24.0892	22.6963	22.3833	21.0493	23.6343	22.0725	21.8764	22.137	17.4603	21.2232
808.663	5.818	[HexCer(42:2)+-H]	90.1874	90.3136	70.9772	95.8001	90.6424	77.801	105.639	109.336	90.6393	105.762	103.769	87.1747	98.2022	93.9841	82.7896	101.931	95.0589	85.8162	90.4448	79.5344	91.1738
868.683	5.81833	[HexCer(42:2)+-Oac]	35.689	40.5493	31.7174	42.3793	39.5186	35.9326	47.7551	46.811	41.3283	45.7301	45.6443	39.1061	45.3788	40.9431	37.5283	43.1104	42.0281	36.8904	39.5626	36.7991	40.1324
856.683	6.01867	[HexCer(43:1)+-H]	24.7359	30.5999	0	27.8252	27.0966	20.8544	31.7863	29.2852	32.5039	28.178	26.0564	22.7881	28.1847	28.9614	27.6126	22.6994	25.8767	22.6592	28.1585	21.4171	23.7244
838.709	6.18667	[HexCer(44:1)+-H]	11.9875	16.0486	0	4.85374	4.47742	5.07196	5.91523	6.35982	7.22239	4.9681	7.10556	7.19957	6.03234	5.56214	6.52952	5.13465	4.94679	6.08856	4.9055	5.50458	5.21654
896.715	6.0025	[HexCer(44:2)+-Oac]	10.9931	10.4915	0	0	3.99268	3.73966	4.34347	0	3.97132	0	0	4.47303	5.08304	4.7483	4.27663	3.66013	0	0	3.82363	0	3.323
554.346	0.642833	[LysoPC(16:0)+OAc]	0	0	0	8.46779	8.25927	8.16747	7.8048	7.86087	6.69042	7.15247	7.40415	5.49252	9.75172	9.30128	6.88163	8.33484	8.12808	6.1809	10.3144	8.78089	10.6805
582.377	0.945	[LysoPC(18:0)+OAc]	0	0	4.36949	6.04864	6.00275	8.41	5.84219	5.96961	6.26355	5.7048	6.09753	6.07829	7.30595	7.6711	6.62644	6.87943	7.12277	6.04379	8.61606	8.33222	8.64951
580.361	0.666	[LysoPC(18:1)+OAc]	0	0	0	3.68549	3.43556	3.36548	3.42213	3.28546	0	3.14012	3.20233	2.37543	4.14634	3.88894	2.98019	3.77984	3.98054	2.9906	5.50163	3.61932	5.93762
480.308	0.998667	[LysoPE(18:0)+-H]	3.71929	0	0	8.99764	8.93309	9.8653	8.04894	8.12791	9.03798	12.2995	13.3983	14.5054	9.51386	10.5517	10.9363	14.6397	14.2921	14.5994	15.634	13.5827	15.2303
508.34	0.9455	[LysoPE(20:0)+-H]	0	0	4.51408	7.0032	6.39879	9.33785	7.07628	6.59495	6.93404	6.20093	7.07173	6.46256	8.42747	8.31981	7.13491	7.50563	7.65781	6.88364	9.26952	9.52279	9.41965
764.541	3.52517	[PC(30:0)+OAc]	122.109	121.537	96.2155	94.1807	88.5253	108.14	87.8721	88.0569	114.951	95.3434	101.176	127.952	98.3293	87.3483	116.753	94.4926	86.834	120.75	95.8151	111.284	90.4537
792.571	4.68617	[PC(32:0)+OAc]	105.475	108.328	100.67	62.3521	58.1762	80.5152	54.3709	55.6433	89.3154	60.5776	64.9181	90.3528	64.7751	59.6717	87.6759	62.5187	58.3087	87.4745	66.7696	84.6981	63.1897
790.556	3.62317	[PC(32:1)+OAc]	223.169	227.121	213.119	153.355	156.494	166.496	160.049	158.454	179.308	158.111	177.907	211.206	168.344	139.258	173.288	157.611	156.404	214.055	158.286	172.963	156.024
820.604	5.518	[PC(34:0)+OAc]	51.5815	51.2326	61.1752	24.1548	23.0738	29.6328	21.8203	23.6935	33.5733	22.0154	24.9983	34.6077	23.9118	21.4287	30.061	24.6942	22.5065	31.0804	23.3725	29.5286	23.3299
818.587	4.7925	[PC(34:1)+OAc]	450.493	403.29	466.4	256.476	242.792	272.42	267.874	270.93	299.236	254.976	292.792	333.316	262.28	221.62	273.717	271.053	229.724	299.04	226.982	296.099	243.314
816.571	3.8765	[PC(34:2)+OAc]	124.615	136.345	137.479	88.1212	80.9893	76.67	97.8786	88.5106	84.4977	91.9861	89.7023	95.9134	85.2716	76.5508	79.5012	87.1426	83.7399	93.0917	77.6175	79.8556	81.5343
814.556	3.39867	[PC(34:3)+OAc]	0	0	0	20.1161	17.0024	14.6079	19.2881	15.8359	28.8489	18.2583	19.4624	15.4278	17.6441	14.5176	15.0531	16.4869	15.3969	18.8447	18.0764	13.5124	18.1225
830.587	4.28817	[PC(35:2)+OAc]	43.2601	36.6593	43.4949	16.3261	15.9532	22.0373	13.8727	15.349	23.6865	16.2165	21.6856	24.0332	17.1142	17.0087	23.157	19.3806	16.6228	24.6953	16.6398	23.2898	18.317
830.587	4.91967	[PC(35:2)+OAc]	19.9489	15.179	12.416	0	12.3738	10.9939	11.9978	10.7065	11.1418	11.9896	13.4082	0	11.7704	10.4831	12.1034	14.5262	11.9563	13.8007	12.1095	13.3818	12.1448
846.618	5.53667	[PC(36:1)+OAc]	140.775	134.293	156.399	97.9404	94.15	100.073	99.115	100.316	110.473	104.096	103.886	120.504	97.1023	89.5349	102.475	107.336	98.5607	121.372	102.015	110.181	103.226
844.602	4.91917	[PC(36:2)+OAc]	221.849	198.247	277.383	150.864	127.008	125.186	128.572	125.873	137.116	132.718	136.024	149.808	125.319	113.271	129.355	146.44	127.294	167.739	127.901	136.276	138.796
840.571	3.70083	[PC(36:4)+OAc]	25.6359	24.2705	34.9788	18.1109	17.3071	23.9788	14.7161	15.1657	25.7879	14.0874	15.9048	23.0676	17.0001	14.7488	22.7663	17.1768	14.8199	24.6319	16.2891	23.977	14.8898
868.602	4.91917	[PC(38:4)+OAc]	0	0	10.4289	5.9885	5.31082	9.56715	4.41934	3.64847	9.00591	0	4.74828	9.09264	6.04154	5.74948	10.1824	6.39456	6.30876	10.1258	8.3439	13.7729	7.01336
866.586	3.77	[PC(38:5)+OAc]	43.4699	38.29	61.558	20.0391	19.5786	31.17	14.9119	16.234	29.9798	17.7669	19.4797	26.0516	20.8852	19.3382	35.036	21.3898	20.2259	35.1308	24.4764	38.1675	26.5203
778.593	5.40183	[PC(O-32:0)+Oac]	13.9896	16.975	7.46756	5.60922	5.75502	6.29776	9.26168	8.74556	9.44748	6.41542	6.68012	7.76808	6.22324	5.58087	6.53671	6.10351	5.80654	6.49804	5.36454	5.90302	5.48218
804.607	5.42017	[PC(O-34:1)+Oac]	55.0576	55.4333	42.4408	20.2501	20.0839	24.0999	31.6861	30.9147	33.7666	20.819	23.3804	28.4101	20.2324	19.5567	23.7193	21.815	20.716	26.2507	19.706	23.7608	19.3732
802.592	5.36067	[PC(O-34:2)+Oac]	9.08627	8.99721	9.21055	0	0	2.25215	2.58173	2.7259	2.24292	2.20645	0	2.30945	0	1.97363	0	2.42388	0	2.27973	0	2.52477	2.8177
830.623	5.44233	[PC(O-36:2)+Oac]	5.33949	7.81305	5.68471	3.14225	2.94008	0	5.90434	4.97338	0	0	3.81236	0	3.02905	2.84928	0	3.58491	2.77813	0	2.37296	0	0
662.474	3.77033	[PE(30:0)+-H]	0	2.10275	0	3.05877	3.3357	3.09159	2.20418	2.49357	2.65454	3.88206	4.75638	4.27647	3.11659	2.99815	2.97779	3.46402	3.40679	3.13026	2.0422	0	2.22499
662.475	2.63483	[PE(30:0)+-H]	0	6.88595	2.44459	11.3723	10.9948	9.82379	10.5243	10.0494	9.73762	12.0078	11.1524	10.6905	11.5666	10.919	9.97459	10.5587	10.1183	10.585	10.5379	9.80584	10.6206
690.505	5.00917	[PE(32:0)+-H]	4.41944	5.50562	3.21442	5.20766	4.23563	5.02763	4.08446	4.30258	4.21219	7.1185	7.98177	6.85711	4.99384	4.99701	4.24274	6.09734	6.52978	5.37091	4.30728	3.29408	3.85007
690.505	3.52517	[PE(32:0)+-H]	23.7719	25.0582	18.7477	18.5477	18.1697	21.6129	16.9934	17.5275	21.9195	19.0223	20.3253	25.8879	20.6268	17.9424	23.1826	19.2564	18.2591	25.3326	19.335	22.3245	17.9351
688.49	2.82583	[PE(32:1)+-H]	0	0	0	11.7516	19.4418	10.326	20.0184	18.5375	10.017	20.9007	11.7586	10.8107	19.7595	11.2476	16.645	12.0972	11.1778	9.26738	10.3859	8.69659	11.2419
688.489	3.87567	[PE(32:1)+-H]	17.7942	20.7631	13.7651	44.3021	43.1669	31.1088	36.0293	34.8122	32.2642	49.4459	50.042	40.0534	40.7108	42.0527	29.665	41.9806	40.1076	32.14	31.897	22.5775	32.2807
718.536	4.6885	[PE(34:0)+-H]	18.2387	18.1062	17.1747	11.284	9.97492	14.904	9.45383	9.82964	16.3076	10.7244	12.1371	16.0304	11.9362	10.7839	15.5469	11.2374	10.5726	15.7134	12.3099	14.5339	11.3805
718.536	5.5815	[PE(34:0)+-H]	17.1469	16.431	17.3401	9.46632	8.86702	9.68041	8.15517	9.10084	10.5527	11.3286	13.5636	13.8365	9.37865	8.97992	9.80669	9.13736	9.44236	9.62444	6.36031	6.81891	6.90426
716.52	3.62217	[PE(34:1)+-H]	39.4353	42.0349	39.0159	27.6621	28.5326	30.3792	27.443	29.0361	32.2272	28.9071	32.6125	38.5332	28.2784	27.5194	32.7404	28.645	28.0024	34.7387	27.5919	30.313	25.6444
716.52	5.1235	[PE(34:1)+-H]	127.604	154.07	146.678	148.13	143.578	144.284	116.475	120.245	133.26	152.316	158.974	150.308	134.139	136.242	137.961	133.845	132.566	124.94	111.728	108.165	111.165
714.505	3.9705	[PE(34:2)+-H]	49.4089	49.2627	35.8631	110.903	102.643	74.9756	104.543	74.4927	63.5436	118.601	114.592	63.9505	101.487	67.2721	67.0892	95.8141	63.6639	51.359	61.1457	45.2152	73.9615
712.489	3.64367	[PE(34:3)+-H]	3.70176	3.07297	0	12.72	13.3793	9.52803	10.4562	10.158	10.2662	13.4064	13.5752	10.3565	11.8664	11.7358	10.3822	11.1437	10.6247	8.04681	9.10373	8.06188	9.09212
730.536	4.1715	[PE(35:1)+-H]	7.36261	5.64475	8.32058	3.93498	3.63895	5.00319	4.1703	0	4.87263	4.08827	6.24596	5.59058	0	3.18329	4.8865	3.92887	3.46534	5.93094	3.28012	5.33022	2.79578
744.549	5.60417	[PE(36:1)+-H]	562.827	549.877	570.828	143.997	300.721	389.623	315.739	349.131	362.955	362.555	93.2741	420.407	123.651	309.922	392.669	206.111	163.868	383.709	352.269	355.09	173.747
744.552	4.79233	[PE(36:1)+-H]	63.9026	61.5227	70.3182	38.4928	38.2039	41.9354	36.3339	37.7709	50.8489	39.0203	44.7315	47.3411	39.9629	33.5993	41.5367	40.9144	37.4534	47.4316	36.4729	41.2972	36.0093
744.561	3.84	[PE(36:1)+-H]	0	8.93448	0	11.7174	11.5327	9.01219	21.0695	18.0135	15.7225	13.7394	14.8445	10.6595	11.9266	10.7801	10.3183	14.3379	12.1423	11.5996	12.7916	11.0696	12.4999
742.536	5.24617	[PE(36:2)+-H]	289.238	284.377	371.486	339.53	319.962	285.753	305.467	302.086	323.017	329.969	330.819	283.024	332.504	307.994	278.109	293.549	285.665	256.078	267.503	228.751	268.859
742.536	3.87617	[PE(36:2)+-H]	17.6913	31.6801	20.0885	11.2602	12.8208	12.5263	15.3242	14.7423	13.588	11.7419	14.635	13.8741	12.0233	11.153	11.6097	13.4632	11.3247	13.2357	12.0784	11.5286	11.956
742.544	2.9325	[PE(36:2)+-H]	0	0	0	7.92533	8.53365	3.66614	10.4711	9.12196	4.71407	7.61476	9.15428	2.33615	7.99512	7.88374	3.32597	8.54846	8.79327	0	7.45887	3.32837	7.48339
740.52	4.27233	[PE(36:3)+-H]	22.0544	20.3116	25.7535	31.1109	20.2216	27.5417	19.79	25.7362	26.7687	20.7727	23.5443	19.7585	20.6792	26.628	27.3134	17.013	15.762	20.162	20.1942	19.0424	13.6576
738.505	3.94433	[PE(36:4)+-H]	18.8706	22.1163	14.2086	39.9096	37.7542	35.992	31.1428	35.8349	34.0189	37.0898	38.2957	31.3796	28.2827	28.1617	35.332	32.0968	25.886	26.1568	30.8623	29.2186	30.4721
736.488	3.04267	[PE(36:5)+-H]	2.10704	0	0	9.25139	7.56182	9.30247	6.63448	6.85975	10.6307	7.37384	6.88233	6.81413	7.0424	7.71327	9.45834	6.01596	5.8361	3.7652	5.60042	0	4.36528
772.582	5.53667	[PE(38:1)+-H]	18.4205	18.6535	22.2999	12.9328	12.8601	12.715	13.2877	13.8899	15.0001	13.7877	13.0357	15.812	12.9953	12.1975	13.6538	15.1797	12.9121	16.7549	14.0617	15.3182	14.2322
770.566	4.91567	[PE(38:2)+-H]	28.0295	23.6554	30.3817	16.2916	18.5636	15.7077	15.9493	14.9638	15.5397	18.6275	17.6045	17.4	16.1544	13.8586	16.1218	16.6668	15.8431	18.5929	15.8095	17.5375	15.2916
770.566	5.63167	[PE(38:2)+-H]	43.2244	40.9933	41.7127	62.6449	60.685	44.4522	50.8857	52.6458	42.7627	62.9015	61.6568	46.5987	60.0147	56.0223	44.2359	56.2448	54.868	42.6896	50.6206	41.6426	53.6799
768.551	5.47017	[PE(38:3)+-H]	75.7245	74.7821	70.3869	137.59	134.246	69.771	127.896	124.817	69.4731	153.146	138.422	72.2551	132.144	127.788	64.5154	135.863	129.91	74.3242	121.215	67.9857	124.942
766.535	5.234	[PE(38:4)+-H]	147.94	141.941	176.466	108.468	102.717	147.425	87.5533	97.4806	143.637	107.35	115.542	156.81	106.012	104.173	151.595	109.025	108.6	143.469	107.688	145.509	103.615
764.519	4.02783	[PE(38:5)+-H]	78.5949	84.6203	74.0677	137.007	139.319	165.22	113.691	113.21	152.391	130.396	136.336	145.555	125.275	124.091	150.797	128.189	117.915	115.063	114.739	115.338	112.853
762.504	3.65183	[PE(38:6)+-H]	43.0553	48.6282	31.0479	57.4799	55.9078	74.8524	40.162	43.5508	66.9611	55.3009	64.3799	72.0464	50.4883	50.4829	73.3972	59.568	58.4066	67.5825	54.5651	70.6797	53.8993
800.613	6.01483	[PE(40:1)+-H]	0	0	0	9.27839	9.43963	7.08296	9.60153	8.92493	6.84026	8.44457	8.32726	5.94067	9.43148	8.88103	6.19209	8.08174	7.96934	5.55364	7.67711	5.93761	8.9562
794.566	5.5405	[PE(40:4)+-H]	113.746	118.809	132.759	53.6589	51.1653	59.6034	49.2434	53.0918	63.4801	57.9655	57.2423	67.7222	51.4822	49.6516	59.6277	56.7566	55.0003	60.9241	51.9194	60.1601	51.8855
792.545	4.85417	[PE(40:5)+-H]	22.4964	25.1173	20.0671	25.903	23.5679	24.4419	22.3522	29.4198	23.7861	21.4386	28.4147	25.0992	21.9957	23.9897	24.9546	23.9335	25.1071	25.6244	23.8316	27.8518	24.3133
790.535	4.8455	[PE(40:6)+-H]	187.079	202.944	142.558	185.506	182.62	198.254	148.373	167.818	196.853	190.931	210.992	211.187	176.983	184.963	203.692	206.601	209.087	217.258	200.589	220.028	198.998
788.519	3.73367	[PE(40:7)+-H]	87.7657	92.7771	77.9394	135.432	131.765	156.183	100.108	113.063	142.783	127.845	139.71	133.952	124.536	126.243	150.731	131.828	133.263	129.677	125.303	142.844	124.23
674.51	5.44383	[PE-P(32:0)+-H] | [PE(O-32:1)+-H]	11.8891	13.5929	6.79411	22.9317	21.7911	24.1788	19.0586	21.1661	22.8918	17.6776	20.0413	19.7104	23.805	24.2741	24.3825	17.1557	17.1058	16.7332	17.6894	18.0653	18.153
704.556	5.73317	[PE(O-34:0)+-H]	0	0	0	2.74295	3.00234	3.07893	3.21182	0	3.03123	0	4.72916	5.4688	2.71539	2.5996	2.84401	3.26861	3.17705	1.86425	0	2.62468	2.163
702.541	5.70383	[PE-P(34:0)+-H] (16:0/18:0)	17.8264	21.9063	12.6946	32.7873	31.4228	37.3862	29.988	32.1596	33.1647	23.5262	26.6944	25.0193	33.5843	33.5994	30.7982	23.9066	24.6918	22.299	26.28	23.5066	28.9543
700.525	5.46383	[PE-P(34:1)+-H] (16:0/18:1)	118.326	127.877	107.871	215.189	203.434	162.553	224.722	229.531	176	188.431	189.943	144.078	220.722	211.253	169.99	182.899	180.831	144.497	193.215	158.592	206.948
698.51	4.74233	[PE(O-34:3)+-H] (16:1/18:2)	9.74145	12.5178	5.99246	35.1097	36.4066	22.0849	41.6483	39.3989	19.7347	33.7965	30.8077	13.5907	36.4773	36.5234	17.516	30.1886	30.4616	14.1238	31.3567	16.7782	32.4655
728.557	5.71233	[PE-P(36:1)+-H] | [PE(O-36:2)+-H]	33.9737	40.6805	28.517	69.846	68.7333	40.0811	87.6155	84.5659	49.5292	62.3258	59.4034	35.4177	72.2155	68.6861	41.4987	60.7869	63.5573	39.2571	66.594	44.05	75.5254
726.541	5.49617	[PE-P(36:2)+-H] | [PE(O-36:3)+-H]	42.6514	45.0891	40.9206	70.4667	68.7465	43.306	81.9734	78.8817	51.4616	65.7543	62.66	40.9795	75.3565	67.6308	46.1501	65.6978	63.1602	42.1994	69.865	47.8974	75.0063
724.525	5.3975	[PE-P(36:3)+-H] (16:0/20:3)	5.45931	6.40218	0	64.3752	63.2886	17.3367	99.6143	87.6065	25.7364	63.6538	52.7937	14.5475	69.4817	57.7816	17.1014	54.7377	53.955	17.2782	56.166	18.1001	60.6505
722.51	4.4695	[PE-P(36:4)+-H] (16:0/20:4)	129.014	133.836	136.367	186.479	185.613	183.784	197.829	202.711	215.467	146.359	156.651	133.64	182	175.234	187.548	151.258	143.559	142.845	172.503	188.365	171.084
722.51	4.7045	[PE-P(36:4)+-H] (16:0/20:4)	0	0	0	25.5883	25.5793	17.667	28.2108	28.5213	21.208	21.0544	0	12.6681	25.1595	25.356	17.9784	21.3487	21.6273	12.8253	23.0319	18.3134	23.3527
720.494	3.68867	[PE-P(36:5)+-H] (16:0/20:5)	13.8306	20.7384	10.7371	68.1478	65.0792	63.3474	69.8541	72.316	72.4645	47.8248	51.7833	41.3924	64.9203	63.3856	64.6562	55.4103	53.7265	45.3907	65.3175	67.0027	66.9775
756.587	5.9125	[PE-P(38:1)+-H] | [PE(O-38:2)+-H]	3.48583	5.04546	0	13.7201	12.9478	6.94561	17.3874	16.4972	7.41076	12.4659	11.1655	5.62389	14.6091	12.8286	6.03931	11.6137	11.0914	6.29358	12.1669	6.53813	12.786
754.571	5.734	[PE-P(38:12)+-H] | [PE(O-38:3)+-H]	3.78036	5.34908	2.48888	15.5924	16.8419	8.40768	24.3754	21.0969	5.06006	12.3745	16.1121	7.71437	17.8318	15.3672	7.03022	14.63	15.1208	8.83236	16.8742	9.2286	17.9002
752.556	5.6345	[PE-P(38:3)+-H] (16:0/22:3)	22.7976	33.2948	0	120.131	117.503	45.4816	177.781	159.959	61.955	109.394	95.3773	36.1334	127.815	111.314	46.103	101.194	101.036	43.1699	109.384	52.4198	123.323
750.539	5.476	[PE-P(38:4)+-H] (18:0/20:4)	149.033	159.559	247.626	280.78	268.229	212.871	299.438	318.098	304.555	224.882	235.645	170.516	286.313	269.476	228.77	235.335	237.478	182.3	268.791	238.811	279.464
748.525	4.53267	[PE-P(38:5)+-H] | [PE(O-38:6)+-H]	166.463	163.089	180.552	165.652	162.741	161.642	164.348	171.161	185.45	132.673	137.258	119.511	161.508	159.284	169.932	139.337	144.107	126.369	162.273	171.814	158.481
748.524	4.97717	[PE-P(38:5)+-H] (18:0/20:5)	0	0	0	94.0245	90.4508	76.1614	91.5078	98.8217	89.7377	65.9111	68.3718	43.0073	82.5298	92.877	79.2348	68.791	69.1615	47.9966	90.957	67.6386	84.1529
746.51	4.12167	[PE-P(38:6)+-H] (16:0/22:6)	208.802	215.271	170.097	173.152	159.14	192.207	171.604	175.322	226.057	123.825	138.982	135.663	166.197	159.726	203.628	140.093	131.308	148.927	168.125	210.514	166.879
784.618	6.0925	[PE-P(40:1)+-H] | [PE(O-40:2)+-H]	0	0	0	6.08453	5.61699	3.07997	6.22281	6.36388	3.20198	4.71	4.58428	2.34007	5.77504	5.85365	2.98946	4.76822	4.82404	0	5.1114	2.87372	5.2352
782.602	5.9205	[PE-P(40:2)+-H] | [PE(O-40:3)+-H]	0	0	0	5.94412	6.37857	1.91531	9.15882	8.16348	4.02409	6.25506	6.28044	2.98628	7.56246	5.7555	3.64243	6.54935	5.73969	0	5.94979	1.22711	5.90127
780.581	5.66317	[PE-P(40:3)+-H] | [PE(O-40:4)+-H]	11.1179	9.84808	9.42477	29.4217	28.6944	13.5394	39.9898	36.9852	15.0579	27.5467	24.5668	12.8284	31.2266	28.2781	7.43984	24.8451	24.5282	13.7312	26.5022	14.5659	31.3487
778.567	5.56967	[PE-P(40:4)+-H] (18:0/22:4)	91.5264	88.9816	85.7958	56.2577	57.2408	49.9293	71.0446	69.4669	62.3412	48.3336	47.0445	40.3353	58.3926	55.9476	53.1367	48.9232	49.5474	41.9662	55.1558	55.5226	57.079
776.555	5.48433	[PE-P(40:5)+-H] (18:0/22:5)	201.542	198.323	206.678	107.032	96.3456	115.543	111.962	120.56	146.197	78.991	87.0707	93.4194	103.095	100.273	111.225	85.4664	89.1816	90.2453	102.774	122.484	103.341
774.54	5.38117	[PE-P(40:6)+-H] (18:0/22:6)	106.385	106.065	85.3282	87.056	83.7828	95.6047	86.9839	95.5838	112.953	65.0169	70.2285	70.3341	84.5686	84.5561	98.3527	70.7247	72.9448	74.0843	86.4955	101.556	85.796
774.54	4.62483	[PE-P(40:6)+-H] (18:1/22:5)	48.3775	43.9425	53.9761	39.5475	39.8029	38.3326	40.5692	39.9361	45.5271	29.5968	32.9031	20.902	38.7838	37.3262	41.4151	26.3311	32.3272	23.1388	39.2558	54.1222	36.7787
772.524	4.18333	[PE-P(40:7)+-H] (18:1/22:6)	75.8942	72.4545	72.445	54.4644	50.073	73.2597	47.3432	50.049	79.1298	40.5476	46.9949	54.6788	50.659	46.1158	77.0958	45.8765	43.5656	57.6652	53.0298	79.3053	50.1887
750.539	4.74333	[PE-P(38:4)+-H] | [PE(O-38:5)+-H]	8.27322	9.38091	6.77806	8.9944	9.30285	8.65394	12.4515	13.7949	14.8046	12.8465	14.5885	15.9314	9.88385	11.2595	9.21615	12.8679	12.4726	17.6463	10.2611	12.1693	10.3801
773.529	3.02633	[PG(36:2)+-H]	0	5.26021	0	130.177	139.484	44.0243	132.511	85.2676	42.3761	151.339	128.414	44.821	127.597	152.168	41.3521	130.162	137.232	44.901	113.206	42.4949	124.16
771.514	2.56367	[PG(36:3)+-H]	0	0	0	11.9684	12.4696	0	14.5606	13.8642	0	13.841	11.9527	0	10.323	14.4923	0	13.1497	13.0182	7.66072	20.4237	3.8874	22.6824
819.514	2.2455	[PG(40:7)+-H]	9.73423	12.3649	0	24.5259	24.6931	23.4907	19.4474	23.2577	25.2771	19.6284	26.3798	23.5697	21.982	27.027	22.5105	25.4682	26.7571	23.8114	23.6319	22.6366	23.0954
807.498	2.56767	[PI(32:1)+-H]	0	0	0	10.395	0	8.63117	6.50635	6.67061	7.34408	7.91577	7.15936	10.9234	11.7409	10.4321	8.52601	13.6095	14.4052	10.749	14.6106	13.8833	13.4328
835.529	3.34117	[PI(34:1)+-H]	70.8235	84.6813	60.9115	137.958	141.898	128.534	124.343	129.943	126.292	118.334	109.104	95.5465	147.769	161.64	150.475	99.0572	140.828	115.024	156.84	150.022	162.072
863.56	4.40383	[PI(36:1)+-H]	58.6696	62.65	66.6384	89.2047	88.7395	72.9617	80.7303	88.5663	66.669	85.7484	79.6802	82.9405	91.2046	103.706	72.8782	94.9915	115.116	88.6706	99.2557	87.6485	106.052
861.544	3.41067	[PI(36:2)+-H]	68.68	85.1635	59.7791	86.648	84.6774	73.3938	90.716	87.8773	72.2866	89.0635	86.1291	82.0393	87.1515	89.7519	74.1158	102.721	104.093	94.0489	102.54	96.2322	101.882
859.529	3.20633	[PI(36:3)+-H]	0	0	0	18.0887	17.5005	8.93255	20.974	19.9564	10.6617	16.6851	14.2208	0	11.8051	19.873	9.24925	16.552	18.254	0	15.8747	7.80806	17.862
857.513	2.62567	[PI(36:4)+-H]	0	11.0463	0	10.058	9.17815	12.8158	8.92655	10.5673	14.6799	8.98298	7.76513	14.2436	10.6896	13.7447	14.8441	10.3521	12.0687	14.8541	13.0699	17.4055	12.6965
887.56	4.20783	[PI(38:3)+-H]	33.2707	44.9982	0	265.983	262.973	111.553	299.788	300.943	131.003	249.459	210.133	110.674	269.518	281.399	107.874	238.185	278.882	128.86	241.264	126.494	261.666
885.544	3.4515	[PI(38:4)+-H]	283.033	260.578	346.996	219.655	292.085	285.839	284.622	223.59	305.113	182.941	262.91	298.87	294.697	258.614	321.451	200.432	300.62	278.967	230.941	322.517	222.391
883.529	2.6825	[PI(38:5)+-H]	78.9439	77.4547	77.7843	50.1234	51.0228	65.5258	49.6851	55.407	75.5058	50.7474	49.7598	75.0757	55.2576	63.8769	74.638	53.9344	59.345	69.3981	60.3636	78.0008	59.5264
911.56	3.4925	[PI(40:5)+-H]	23.3134	20.3105	22.7922	23.9137	24.7183	24.6899	23.9566	23.4383	28.5914	23.0946	22.2231	23.5583	27.1243	26.6925	25.9086	20.5262	24.3827	23.8987	24.6202	29.7679	24.0884
909.544	3.21833	[PI(40:6)+-H]	10.7789	12.9026	11.6065	15.8209	15.7441	18.0894	12.1789	14.7015	19.0542	12.1718	11.9884	16.7159	15.5501	17.4285	19.6925	13.0585	15.8858	15.4831	18.1222	22.4607	17.0062
834.524	3.28417	[PS(40:6)+-H]	50.6037	50.924	42.6836	59.0904	56.7283	74.2908	42.6721	48.412	70.5669	24.2655	27.4592	33.6588	59.5919	64.9765	83.6418	27.9717	30.3127	38.3191	50.6003	68.2033	49.15
763.593	3.90133	[SM(34:0)+Oac]	78.3356	70.0242	88.5486	8.2863	7.8659	15.6912	6.80627	7.47205	16.6857	9.84135	11.9569	19.963	8.57439	8.21471	16.8786	9.91803	9.84092	18.9691	7.95192	15.7215	8.35612
761.577	3.49233	[SM(34:1)+Oac]	133.403	127.76	140.22	51.5461	50.2447	59.3944	47.096	45.9894	55.1287	56.1393	58.8065	68.7305	51.7265	46.3412	58.9482	53.2237	50.8124	70.6335	48.0577	56.4053	48.1475
759.562	2.69933	[SM(34:2)+Oac]	14.3699	16.5064	17.7946	17.1424	15.705	18.6795	16.0148	16.3602	16.2956	16.7398	16.8636	15.9769	17.3099	16.5461	15.3967	15.7262	15.7697	17.4038	14.5041	14.942	14.3463
845.671	5.76383	[SM(40:1)+Oac]	28.6136	29.896	35.7961	0	4.10731	5.92889	3.41628	3.49367	0	4.27989	3.24572	5.94455	4.08216	3.61843	0.962398	4.06113	4.32861	6.61224	4.2058	5.91948	3.95191
873.703	5.96983	[SM(42:1)+Oac]	46.2711	49.4037	39.557	12.0283	11.6544	17.0726	10.6612	3.26397	3.64233	12.3795	4.72119	20.2215	11.8632	12.8017	14.5841	10.6682	9.68583	14.7888	11.8939	13.7896	13.2714
871.686	5.75317	[SM(42:2)+Oac]	102.667	97.4175	100.961	22.3654	24.0869	29.2019	20.891	21.4555	25.3643	24.967	24.9162	30.734	22.8251	21.0671	29.1526	24.1025	21.4508	32.2573	23.3166	29.6982	22.7837
869.67	5.5405	[SM(42:3)+Oac]	12.9329	12.9455	15.571	4.34994	4.41247	6.19942	3.23555	3.41046	5.41605	0	4.64294	6.85879	0	4.10685	5.86665	4.88279	4.3431	7.53633	0	6.43161	4.13932

## Sheet: Abbreviations
	Adducts				Lipid head group
	+NH4	ammonium adduct			PC	phosphatidylcholine
	+Na	Sodium adduct			PE	phosphatidylethanolamine
	+H	protonated			PI	phosphatidylinositol
	+Oac	Acetate adduct			PS	phosphatidylserine
	+-H	deprotonated			PG	phosphatidylglycerol
					Cer	ceramide
					HexCer	hexosyl ceramide
					Hex2Cer	lactosylceramide
					LPC	lysophosphatidylcholine
					LPE	lysophosphatidylethanolamine
					SM	sphingomyelin
					PC-O	alkyl phosphatidylcholine
					PE-O	alkyl phosphatidylethanolamine
					PE-P	alkenyl phosphatidylethanolamine (plasmalogen)
					TAG	triacylglyceride
					DAG	diacylglyceride
					MAG	monoacylglyceride
					FFA	free fatty acid
					CL	cardiolipin
