# Supplementary material for: Electrophilic compound screening identifies GPX4-dependent ferroptosis as a senescence vulnerability
Source: Nat Cell Biol. 2026 Apr 24;28(5):915–29. doi: 10.1038/s41556-026-01921-z (PMC13179136; doi:10.1038/s41556-026-01921-z)
Supplement: Supplementary file 8 — Antibodies. [file 41556_2026_1921_MOESM8_ESM.xlsx]

## Sheet: Table S6
PRIMARY ANTIBODIES
Target	Clone	Manufacturer	Catalogue Number	Lot Number	Source	Reactivity	Application	Dilution	Antigen retrieval for IHC/IF on tissue
GPX4	EPNCIR144	Abcam	ab125066	1078033-048	Rabbit	Mouse, Human	IF WB	1:500 1:1000	Tris pH 9
p21CIP1	EPR18021	Abcam	ab188224	1013656-10	Rabbit	Mouse	IF	1:500	Tris pH 9
BRDU	3D4	BD Biosciences	555627	2301623	Mouse	Human	IF	1:2000
p16INK4a	JC8	CRUK	-	-	-	Human	IF	1:1000
p21CIP1	12D1	Cell signaling	2947S	15	Rabbit	Human	IF IHC	1:2000 1:400	Citrate pH6
IL8/CXCL8	6217	R&D Systems	MAB-208	ASJ3822071	Mouse	Human	IF	1:250
GAPDH	polyclonal	Sigma	G9545	0000-241509	Rabbit	Human	WB	1:2000
p27 KIP1	Y236	Abcam	ab32034	-	Rabbit	Human	IHC	1:2000	Citrate pH6
N-RAS	F155	Santa Cruz Technology	MABC1152	-	Mouse	Human	IHC	1:500	Tris pH 9
FTH1	D1D4	Cell signaling	4393S	6	Rabbit	Human	WB	1:1000
FTL	F4T8H	Cell signaling	68106	1	Rabbit	Human	WB	1:1000
CD45	EPR20033	Abcam	ab208022	1089036-3	Rabbit	Mouse	IF	1:5000	Tris pH 9
WT1	CAN-R9-56-2	Abcam	ab89901	1092014-48	Rabbit	Mouse	IF	1:500	Citrate pH6
SECONDARY ANTIBODIES
Target	Conjugate	Manufacturer	Catalogue Number	Lot Number	Source	Dilution	Application
anti-rabbit Alexa Fluor 594	AF594	Invitrogen	A11037	2841610	Goat	1:2000	IF
anti-mouse Alexa Fluor 594	AF594	Invitrogen	A11032	3071410	Goat	1:2000	IF
anti-mouse Alexa Fluor 488	AF488	Invitrogen	A11059	2261403	rabbit	1:2000	IF
Rabbit IgG	-	Cell signaling	8114S	30	-	-	IHC/IF Tissue
Mouse IgG	-	Cell signaling	8124S	32	-	-	IHC/IF Tissue
Rabbit IgG	HRP	Abcam	A16035	-	donkey	1:5000	WB
Mouse IgG	HRP	Abcam	A16011	-	donkey	1:5000	WB
