# Supplementary material for: Electrophilic compound screening identifies GPX4-dependent ferroptosis as a senescence vulnerability
Source: Nat Cell Biol. 2026 Apr 24;28(5):915–29. doi: 10.1038/s41556-026-01921-z (PMC13179136; doi:10.1038/s41556-026-01921-z)
Supplement: Supplementary file 9 — Drugs. [file 41556_2026_1921_MOESM9_ESM.xlsx]

## Sheet: Table S7
DRUGS
Drug	CAS Number	Supplier	Catalogue Number
4-OHT	68392-35-8	Sigma-Aldrich	H7904
Etoposide	33419-42-0	Tocris	1226
Tozasertib	639089-54-6	Sellekchem	S1048
Palbociclib Isethionate	827022-33-3	Sellekchem	S1579
Cisplatin	15663-27-1	APExBIO	A8321
Q-VD-OPh	1135695-98-5	MedChemExpress	HY-12305
Z-VAD-FMK	161401-82-7	MedChemExpress	HY-16658B
Emricasan	254750-02-2	MedChemExpress	HY-10396
VX-765 (Belnacasan)	273404-37-8	MedChemExpress	HY-13205
Ac-YVAD-cmk	178603-78-6	MedChemExpress	HY-16990
Ferrostatin-1	347174-05-4	MedChemExpress	HY-100579
Liproxstatin-1	950455-15-9	MedChemExpress	HY-12726
Necrostatin-1	4311-88-0	MedChemExpress	HY-15760
FIN-56	1083162-61-1	MedChemExpress	HY-103087
ML-210	1360705-96-9	MedChemExpress	HY-100003
RSL3	1219810-16-8	MedChemExpress	HY-100218A
Alkyne-RSL3 (ferroptosis inducer-1)	2375357-96-1	MedChemExpress	HY-145595
(1R, 3S) RSL3	1219810-13-5	MedChemExpress	HY-100218B
Sulfasalazine	599-79-1	MedChemExpress	HY-14655
HG106	928712-10-1	MedChemExpress	HY-W451275
viFSP1	951945-67-8	MedChemExpress	HY-163002
iFSP1	150651-39-1	MedChemExpress	HY-136057
Erastin	571203-78-6	MedChemExpress	HY-15763
2,4-Diamino-6-hydroxypyrimidine (DAHP)	56-06-4	MedChemExpress	HY-100954
Bardoxolone (CDDO)	218600-44-3	MedChemExpress	HY-14909
L-Buthionine-sulfoximine (BSO)	83730-53-4	Sigma-Aldrich	B2515
β-N-methylamino-L-alanine hydrochloride (BMAA)	16012-55-8	MedChemExpress	HY-W015546
