# Supplementary material for: Electrophilic compound screening identifies GPX4-dependent ferroptosis as a senescence vulnerability
Source: Nat Cell Biol. 2026 Apr 24;28(5):915–29. doi: 10.1038/s41556-026-01921-z (PMC13179136; doi:10.1038/s41556-026-01921-z)
Supplement: Supplementary file 10 — Conditions for senescence induction. [file 41556_2026_1921_MOESM10_ESM.xlsx]

## Sheet: Table S8
SENESCENCE INDUCTION IN DIFFERENT CELL LINES
Cells	Seeding density 96 well-plate	Seeding density 15 cm dish	Seeding density 10 cm dish	Seeding density 6-well plate	Etoposide	Tozasertib	Palbociclib	Cisplatin
IMR90 ER:RAS	GROWING: 2K cells/well
	SENESCENT: 2K cells/well
SK-MEL103	GROWING: 750 cells/well	200K	40K	20K	0.25 mM	0.5 mM	1 mM
	SENESCENT: 1.5K cells/well	1.5M	300K	100K
MCF7	GROWING: 1K cells/well				2 mM	0.2 mM
	SENESCENT: 4K cells/well
IMR90	GROWING: 2K cells/well	1M			50 mM (48 hours)
	SENESCENT: 6K cells/well	3M
PC3	GROWING: 1K cells/well						10 mM
	SENESCENT: 2K cells/well
PEO1	GROWING: 1K cells/well							1 mM
	SENESCENT: 7K cells/well
