# Supplementary material for: Electrophilic compound screening identifies GPX4-dependent ferroptosis as a senescence vulnerability
Source: Nat Cell Biol. 2026 Apr 24;28(5):915–29. doi: 10.1038/s41556-026-01921-z (PMC13179136; doi:10.1038/s41556-026-01921-z)
Supplement: Supplementary file 11 — siRNAs. [file 41556_2026_1921_MOESM11_ESM.xlsx]

## Sheet: Table S9
Duplex Catalog Number	Gene Symbol	GENE ID	Gene Accession	GI Number	Sequence
D-001210-01	siGENOME Non-targeting Control	0		0	UAGCGACUAAACACAUCAA
D-001210-04	siGENOME Non-targeting Control	0		0	AUGAACGUGAAUUGCUCAA
J-003458-11	BCL2L1	598	NM_001191	20336333	GGACAGCAUAUCAGAGCUU
J-003458-12	BCL2L1	598	NM_001191	20336333	GAAAUGACCAGACACUGAC
D-034902-17	GPX8	493869	NM_001008397	56605999	GUAUAAAGGCAAAGUUUCA
D-034902-18	GPX8	493869	NM_001008397	56605999	CUAAAAUUCCUCAAACCUA
D-034902-19	GPX8	493869	NM_001008397	56605999	GGUUAGACAAGUGAUCAUA
D-034902-20	GPX8	493869	NM_001008397	56605999	GUGUAUGACUGAAAUUUCU
D-021342-03	PTGES2	80142	NM_198940	40068472	GGACGGAGGAGAUGAAGUG
D-021342-20	PTGES2	80142	NM_198940	40068472	GGCUCAUGCUCAACGAGAA
D-021342-21	PTGES2	80142	NM_198940	40068472	UCGCUGAUUUGGCGGUGUA
D-021342-22	PTGES2	80142	NM_198940	40068472	CAGAGGGAAGGCAGCGGAA
D-017590-01	ATP6V1A	523	NM_001690	19913423	AGAAAUCUCUGGUCGUUUA
D-017590-02	ATP6V1A	523	NM_001690	19913423	GAAACUAGCUCAACGUAAG
D-017590-03	ATP6V1A	523	NM_001690	19913423	CAAUGGAGGUUGAUGGUAA
D-017590-04	ATP6V1A	523	NM_001690	19913423	GACGAAAGCUAAGGAAAUU
D-015516-01	SCRN2	90507	NM_138355	52851427	GCGCCAUUCUCCUACCAUA
D-015516-02	SCRN2	90507	NM_138355	52851427	CAUCCCGGCUGUGAUCUUU
D-015516-03	SCRN2	90507	NM_138355	52851427	CCAGUGCACCUACAUUGAA
D-015516-04	SCRN2	90507	NM_138355	52851427	UCAGGUAGAUCGUCGGCAU
D-034916-17	C18orf32	497661	NM_001035005	113680018	GGAUAGGAGUCUAGAUAUU
D-034916-18	C18orf32	497661	NM_001035005	113680018	UCGUAUAUGGCCUAAGAAA
D-034916-19	C18orf32	497661	NM_001035005	113680018	AGACAUGAAUGGAUUACCA
D-034916-20	C18orf32	497661	NM_001035005	113680018	CCUGAUAAUAUGAAGCAUC
D-011950-01	GSTO1	9446	NM_004832	4758483	GUAGGAAGCUUUAUUAGAA
D-011950-02	GSTO1	9446	NM_004832	4758483	GCAAUGAAGUUAAAUGAGU
D-011950-03	GSTO1	9446	NM_004832	4758483	GAGAAAGACUGGCAAGGUU
D-011950-04	GSTO1	9446	NM_004832	4758483	UAGAGGAGGUUCUGACUAA
D-009630-01	HMOX2	3163	NM_002134	8051607	CCAAGGACAUGGAGUAUUU
D-009630-02	HMOX2	3163	NM_002134	8051607	CAACAAGGCUUUUGAGUAU
D-009630-03	HMOX2	3163	NM_002134	8051607	GGAAAGGAGACAUGCGUAA
D-009630-04	HMOX2	3163	NM_002134	8051607	GAGCGGAUCCACUACAUAG
D-009913-01	TXNDC12	51060	NM_015913	23943808	UCAGAACUCUCCCAUAAUU
D-009913-02	TXNDC12	51060	NM_015913	23943808	GAAGAGGAACCCAAAGAUG
D-009913-03	TXNDC12	51060	NM_015913	23943808	GGACAUAAUGGGCUUGGAA
D-009913-04	TXNDC12	51060	NM_015913	23943808	GCCCAAAUUUGCAGAAUCU
D-020088-01	RTN3	10313	NM_006054	41393611	GGAGAGAUGUGAAGAAGAC
D-020088-02	RTN3	10313	NM_006054	41393611	CGGAAUCACCCUUCUAAUU
D-020088-03	RTN3	10313	NM_006054	41393611	GGACGUAGACAUUACUCUG
D-020088-04	RTN3	10313	NM_006054	41393611	CGAUUGUCUAUGAGAAGUA
D-010350-01	CEPT1	10390	NM_006090	56119170	GCAAGAAGAACCAAUAGUA
D-010350-02	CEPT1	10390	NM_006090	56119170	GGGCAUCGAUCAACAAGGA
D-010350-03	CEPT1	10390	NM_006090	56119170	GGGAAUGGCUCGUUAGAAG
D-010350-04	CEPT1	10390	NM_006090	56119170	GCACCUCUGUGGGCAUAUA
D-009082-01	ALDH1A3	220	NM_000693	153266821	GAGCAGCAAUUUCUUCUCA
D-009082-02	ALDH1A3	220	NM_000693	153266821	GGAACGGUCUGGAUCAACU
D-009082-03	ALDH1A3	220	NM_000693	153266821	UAUCUCGGCUCUCUGAUCA
D-009082-04	ALDH1A3	220	NM_000693	153266821	GAACAGGGGCCUCAGAUUG
D-014633-01	CYB5B	80777	NM_030579	83921613	CGAGUGACCUUAAACCUGA
D-014633-02	CYB5B	80777	NM_030579	83921613	AGACCUCAGUCACCUAUUA
D-014633-03	CYB5B	80777	NM_030579	83921613	GUAGGACACUCUUCUGAUG
D-014633-04	CYB5B	80777	NM_030579	83921613	GCGCUGUUCUCUUAGGUUU
D-016842-01	SELK	58515	NM_021237	46370091	GGGAAUAGCUGAGUUUGUG
D-016842-02	SELK	58515	NM_021237	46370091	UAUGGAAACUCAUCUGAUU
D-016842-03	SELK	58515	NM_021237	46370091	CAGAUAUGAUGAUGGAAGA
D-016842-04	SELK	58515	NM_021237	46370091	CCGAAGAAUGGGUAGAAUC
D-018539-01	VKORC1L1	154807	NM_173517	47717107	UGGAAAGGAUGGUGUAUUA
D-018539-02	VKORC1L1	154807	NM_173517	47717107	CAGUGUCUUUGGACUUAUA
D-018539-03	VKORC1L1	154807	NM_173517	47717107	GUUAUUACUUGGCAUGACA
D-018539-04	VKORC1L1	154807	NM_173517	47717107	CAGAUGGGGUCGAGGAUUU
D-014380-01	SRD5A3	79644	NM_024592	142350354	CAACUUAACUUGGUGGCUA
D-014380-02	SRD5A3	79644	NM_024592	142350354	GAGCUGAUGAUCUACGUUU
D-014380-03	SRD5A3	79644	NM_024592	142350354	CAUCUGCCCAUCAGUAUAA
D-014380-04	SRD5A3	79644	NM_024592	142350354	CUUCAUGGUUUGCUCAGAA
D-006340-02	TXN	7295	NM_003329	50592993	UGAAGCAGAUCGAGAGCAA
D-006340-03	TXN	7295	NM_003329	50592993	GACAAAAGGUGGGUGAAUU
D-006340-04	TXN	7295	NM_003329	50592993	GGUGAUAAACUUGUAGUAG
D-006340-17	TXN	7295	NM_003329	50592993	GGAUGUUGCUUCAGAGUGU
D-005245-01	NCEH1	57552	NM_020792	68051720	GGACAACAGUUUACUCAAG
D-005245-02	NCEH1	57552	NM_020792	68051720	UGAGUAACCUGAUCCACUA
D-005245-05	NCEH1	57552	NM_020792	68051720	GGAAUCCGGACUAGGAAUA
D-005245-18	NCEH1	57552	NM_020792	68051720	UCAUGUAUGCCAAGCGUUU
D-011844-02	DFNA5	1687	NM_004403	116734721	UAUGACAGCCUACUUCUUG
D-011844-03	DFNA5	1687	NM_004403	116734721	UCGAGAGUUUGCAUUCAUA
D-011844-04	DFNA5	1687	NM_004403	116734721	CUACGGUGUCAUUGAGUUA
D-011844-18	DFNA5	1687	NM_004403	116734721	GCAAGGUGGCUUCGAGAAC
D-011676-01	GPX4	2879	NM_002085	90903236	CAACGUGGCCUCCCAGUGA
D-011676-17	GPX4	2879	NM_002085	90903236	GCUGCGUGGUGAAGCGCUA
J-011676-06	GPX4	2879	NM_002085	90903236	GCUGCGUGGUGAAGCGCUA
J-011676-05	GPX4	2879	NM_002085	90903236	ACGUCAAAUUCGAUAUGUU
