# Supplementary material for: Electrophilic compound screening identifies GPX4-dependent ferroptosis as a senescence vulnerability
Source: Nat Cell Biol. 2026 Apr 24;28(5):915–29. doi: 10.1038/s41556-026-01921-z (PMC13179136; doi:10.1038/s41556-026-01921-z)
Supplement: Supplementary file 12 — qRT–PCR primers. [file 41556_2026_1921_MOESM12_ESM.xlsx]

## Sheet: Sheet1
Gene	Primer sequence
hGAPDH F	TGAAGGGGTCATTGATGGCAA
hGAPDH R	GTGAAGGTCGGAGTCAACGG
hGSTO1 F	GAACGGCTGGAAGCAATGAAG
hGSTO1 R	TGCCATCCACAGTTTCAGTTT
hGPX4 F	GAGGCAAGACCGAAGTAAACTAC
hGPX4 R	CCGAACTGGTTACACGGGAA
hCYB5B F	ATGTCCGGTTCAATGGCGAC
hCYB5B R	CATGGATCACAAGCCACAGTT
hTXNDC12 F	TGGCAAGGTGCATCCTGAAAT
hTXNDC12 R	TGCTCGGCACTGACATAAAAA
hSELK F	ATGGTTTACATCTCGAACGGAC
hSELK R	AACTCAGCTATTCCCCAGAAGA
hPTGES2 F	GTGACCGAGTTCGGCAATAAG
hPTGES2 R	CGGACAATGTAGTCAAAGGACG
hHPRT1 F	TGCTGAGGATTTGGAAAGGGT
hHPRT1 R	GGGCTACAATGTGATGGCCT
hCDKN1A F	CGTGTCACTGTCTTGTACCCT
hCDKN1A R	GCGTTTGGAGTGGTAGAAATCT
mGAPDH F	AACTTTGGCATTGTGGAAGG
mGAPDH R	ACACATTGGGGGTAGGAACA
mCCL2 F	CATCCACGTGTTGGCTCA
mCCL2 R	GATCATCTTGCTGGTGAATGAGT
mCCL5 F	CTGCTGCTTTGCCTACCTCT
mCCL5 R	CGAGTGACAAACACGACTGC
mCdkn1a F	TCGCTGTCTTGCACTCTGGTGT
mCdkn1a R	CCAATCTGCGCTTGGAGTGATAG
