# Supplementary material for: Electrophilic compound screening identifies GPX4-dependent ferroptosis as a senescence vulnerability
Source: Nat Cell Biol. 2026 Apr 24;28(5):915–29. doi: 10.1038/s41556-026-01921-z (PMC13179136; doi:10.1038/s41556-026-01921-z)
Supplement: Supplementary file 13 — Light microscopy reporting table. [file 41556_2026_1921_MOESM13_ESM.xlsx]

## Sheet: Light microscopy
Light microscopy reporting table
Please fill out each cell as directed, instructions in italics can be deleted as you complete each cell.
Hardware
Instrument and Camera	Immunofluorescence images taken with InCell Analyzer 2500HS from GE Healthcare. CMOS camera.
Resolution	2X, 10X, 20X, 40X.
Filters and Light Sources	Blue (DAPI, Hoechst, CF™405M)
	Green (GFP, Cy™2, Alexa Fluor™ 488, ATTO-488, CellTracker™ Green, Calcein AM)
	Standard supported dyes/
	Orange (Cy3, Alexa Fluor 546, TRITC, propidium iodide, CellTracker Orange, CellTracker CM-DIL, mOrange)
	fluorophores
	Red (mCherry, mKate2, AlexaFluor 568, rhodamine-phalloidin, CellTracker Red)
	Far Red (Cy5, AlexaFluor 647, To-Pro™-3, SiR)
	Widefield fluorescence
	Transmitted light
Quality Control
Is this the first report of the instrument? If yes, response to the below points is required and providing validation data is encouraged.
Yes	TRUE
No	FALSE
For all instruments, confirm that the following quality control processes were run:
n/a	Confirmed
FALSE	TRUE	Field homogeneity is assessed.
FALSE	TRUE	Illumination power stability is tested.
FALSE	TRUE	Stage drift is assessed.
FALSE	TRUE	Camera/detector noise is measured.
Methodology
Sample preparation and imaging	PBS, RT
Fluorophores	AF594, AF488, DAPI.
Acquisition
Software	IN Cell Analyzer 2500-V7.4 (GE Healthcare®).
Enhancements	Binning 2X2
Imaging parameters	0.10000 ms
Size	6.5 × 6.5 µm pixels
Image Processing
Software	IN Cell Investigator 2.7.3 software (GE Healthcare®).
Workflow	DAPI nuclear staining was used as a nuclear mask to quantify cells and allow the segmentation of cells based on a Top-Hat method, according to the software guidelines. This method also allowed the detection of nuclear-localised antibody staining. Nuclear stainings were quantified by the average pixel intensity within the nuclear mask. Cytoplasmic staining was quantified after applying a collar of…
