# Supplementary material for: Electrophilic compound screening identifies GPX4-dependent ferroptosis as a senescence vulnerability
Source: Nat Cell Biol. 2026 Apr 24;28(5):915–29. doi: 10.1038/s41556-026-01921-z (PMC13179136; doi:10.1038/s41556-026-01921-z)
Supplement: Supplementary file 15 — Supplementary source data. [file 41556_2026_1921_MOESM15_ESM.xlsx]

## Sheet: Sup. Fig. 1
e	DMSO	4OHT		f	DMSO			4OHT				g		DMSO			4OHT				h		DMSO			4OHT
	2.043	79.047		BRDU	32.8753	31.854	28.7313	6.491	6.43533	6.74833			p16	19.204	20.2323	21.1493	59.9903	68.3803	66.1033			IL8	1.35	1.30467	1.18967	53.4537	54.6597	57.735
	2.889	96.1											p21	18.3407	21.5373	18.9733	60.9793	60.7667	70.8493
	5.408	82.583

## Sheet: Sup. Fig. 2
b		D			E			T			P				c		D			E			T			P				d		D			E			T			P
	BRDU	83.5162	80.9834	83.2692	2.9125	3.894	2.022	1.753	2.4095	1.648	0.112	0	0.0206667			p21	29.1442	28.1713	26.9178	77.376	89.724	87.046	62.497	79.997	76.738	97.209	97.19	94.6983			SA-β-GAL	27.7692	11.3287	14.0592	68.1967	66.5184	75	66.2078	60.9512	67.2775	65.039	62.3874	72.2279

## Sheet: Sup. Fig. 4
a	SCLA1					b	SCLA2					c	SCLA3					d	SCLA4
	Concentration (uM)	DMSO					Concentration (uM)	DMSO					Concentration (uM)	DMSO					Concentration (uM)	DMSO
	50	17791	17389	16300			50	2300	3027	3411			50	655	409	633			50	758	767	893
	25	18421	17634	16578			25	14684	14789	14094			25	9656	13800	3281			25	11553	11771	11438
	12.5	16434	17843	16333			12.5	13909	15440	15795			12.5	18411	18980	18113			12.5	12467	11229	12783
	6.25	18172	17088	16412			6.25	13198	15987	15291			6.25	19577	18496	18218			6.25	12165	11685	13252
	3.125	17365	17813	16899			3.125	14735	15972	15639			3.125	18688	18684	18776			3.125	12174	12195	12916
	1.5	18466	18166	17220			1.5	14732	16131	16077			1.5	18669	18549	18655			1.5	13040	11564	12024
	0.78	18232	18221	18099			0.78	15577	16167	16450			0.78	18567	19023	18498			0.78	14590	12865	13310
	0.39	18708	18170	17593			0.39	15336	15962	15451			0.39	19002	18570	18896			0.39	14445	14022	13688
	0.19	18716	17450	18331			0.19	15388	15739	12913			0.19	18706	18828	19341			0.19	14791	13509	13679
	Concentration (uM)	Etoposide					Concentration (uM)	Etoposide					Concentration (uM)	Etoposide					Concentration (uM)	Etoposide
	50	255	305	251			50	193	228	220			50	169	101	132			50	236	182	162
	25	128	181	235			25	53	96	146			25	183	70	96			25	129	57	97
	12.5	87	156	179			12.5	83	173	198			12.5	129	74	82			12.5	97	107	122
	6.25	259	271	340			6.25	1970	2040	2022			6.25	1260	1305	1057			6.25	481	1407	1033
	3.125	1084	1048	1361			3.125	2370	1971	2127			3.125	1574	1678	1489			3.125	1372	2138	1240
	1.5	1168	1425	1300			1.5	1990	2029	2300			1.5	1532	1743	1581			1.5	2226	2231	1828
	0.78	1576	1434	1768			0.78	2106	1946	2096			0.78	1466	1620	1634			0.78	2153	2009	1926
	0.39	1304	1481	1614			0.39	2084	2120	2171			0.39	1403	1680	1617			0.39	2010	2200	2019
	0.19	1601	1384	1582			0.19	2119	1818	1938			0.19	1603	1535	1364			0.19	2098	2319	1992
	Concentration (uM)	Tozasertib					Concentration (uM)	Tozasertib					Concentration (uM)	Tozasertib					Concentration (uM)	Tozasertib
	50	151	205	202			50	21	19	25			50	86	81	74			50	23	15	40
	25	249	217	161			25	41	48	54			25	75	68	88			25	76	24	89
	12.5	220	216	175			12.5	24	56	25			12.5	177	229	325			12.5	51	53	114
	6.25	599	510	419			6.25	475	548	320			6.25	1061	1046	1183			6.25	75	54	86
	3.125	736	1143	850			3.125	728	996	1083			3.125	1331	1278	1276			3.125	768	647	996
	1.5	1122	1273	903			1.5	1183	1012	1268			1.5	1226	1137	1376			1.5	1083	1144	1276
	0.78	1079	1063	961			0.78	1227	1140	1024			0.78	1333	1112	1426			0.78	1274	1075	1204
	0.39	1062	1199	1015			0.39	1011	1258	1362			0.39	1087	1139	1115			0.39	1265	1451	1600
	0.19	968	1136	986			0.19	1142	1146	1181			0.19	1215	1055	1220			0.19	1318	1164	1212
	Concentration (uM)	Palbociclib					Concentration (uM)	Palbociclib					Concentration (uM)	Palbociclib					Concentration (uM)	Palbociclib
	50	166	181	193			50	44	11	64			50	119	157	100			50	21	39	42
	25	91	168	113			25	60	38	79			25	91	92	39			25	33	43	71
	12.5	88	113	148			12.5	41	63	78			12.5	82	90	66			12.5	62	81	87
	6.25	92	159	138			6.25	1831	1644	1785			6.25	1330	2024	1437			6.25	67	76	104
	3.125	1194	1363	689			3.125	2486	2066	2519			3.125	2012	2586	2103			3.125	2468	2372	2678
	1.5	1583	1636	1357			1.5	2814	2212	2478			1.5	2067	2116	2018			1.5	2833	2458	2691
	0.78	2121	1915	1442			0.78	2166	1961	2423			0.78	2101	2384	2093			0.78	2509	2674	2896
	0.39	1950	1952	1638			0.39	2156	2110	2369			0.39	2092	2031	1981			0.39	2644	2623	2796
	0.19	1703	1815	1434			0.19	2251	2483	2604			0.19	2047	2104	2012			0.19	2481	2375	2596

## Sheet: Sup. Fig. 5
b		DMSO			ETOPOSIDE				d		DMSO			ETOPOSIDE				e		DMSO			ETOPOSIDE				f	DMSO	ETOPOSIDE		i		D			E			T				j		D			E
	BRDU	26.5287	23.45	25.084	8.68733	8.81167	7.56367			p16	15.783	16.63	19.7163	35.8653	36.1437	36.7557			p21	9.02633	7.30267	7.46267	55.1893	40.4357	45.3073			3.224	74.6			BRDU	36.2415	44.389	42.375	6.6365	7.3915	6.953	6.843	6.326	6.4485			p21	8.751	8.6695	8.5695	67.0685	65.852
																												2.009	76.5
																												3.865	79.592
[truncated: 23 more columns]
