# Supplementary material for: Electrophilic compound screening identifies GPX4-dependent ferroptosis as a senescence vulnerability
Source: Nat Cell Biol. 2026 Apr 24;28(5):915–29. doi: 10.1038/s41556-026-01921-z (PMC13179136; doi:10.1038/s41556-026-01921-z)
Supplement: Supplementary file 16 — Statistical source data. [file 41556_2026_1921_MOESM16_ESM.xlsx]

## Sheet: Figure 1
d		IMR90 ER:RAS		SK-MEL103				g	SCLA2 rep 1	replicate shown in the figure													h	SCLA4 rep 1	replicate shown in the figure
	Compounds	DMSO	4OHT	DMSO	ETOPOSIDE	TOZASERTIB			Concentration (uM)	DMSO			ETOPOSIDE			TOZASERTIB			PALBOCICLIB					Concentration (uM)	DMSO			ETOPOSIDE			TOZASERTIB			PALBOCICLIB
	ACR01-F20	100	16.55	100	100	100			50	0.164509	0.19174	0.217123	0.0923887	0.116327	0.107212	0.017341	0.0147975	0.0193798	0.0184641	0.00467886	0.0277417			50	0.0505941	0.0689128	0.062243	0.124934	0.0903674	0.085443	0.0177881	0.0102529	0.028777	0.00976744	0.0174888	0.015861
	ACR01-O06	100	100	23.03	12.48	13.77			25	1.05028	0.936783	0.897136	0.025371	0.0489796	0.0711501	0.0338563	0.0373832	0.0418605	0.0251783	0.0161633	0.0342436			25	0.771125	1.05759	0.79724	0.0682901	0.0283019	0.0511603	0.058778	0.0164046	0.0640288	0.0153488	0.0192825	0.0268127
	ACR01-K04	30.6	13.2	58.6	20.1	14.9			12.5	0.99485	0.97802	1.00541	0.0397319	0.0882653	0.0964912	0.0198183	0.0436137	0.0193798	0.0172052	0.0267971	0.0338101			12.5	0.832132	1.00889	0.890988	0.0513499	0.0531281	0.064346	0.0394432	0.0362269	0.0820144	0.0288372	0.0363229	0.032855
	ACR11-I08	100	14.85	100	12.2	6.8			6.25	0.943995	1.01267	0.973329	0.943035	1.04082	0.98538	0.392238	0.426791	0.248062	0.768359	0.699277	0.773732			6.25	0.811974	1.04987	0.923677	0.254632	0.69861	0.544831	0.0580046	0.0369105	0.0618705	0.0311628	0.0340807	0.0392749
	ACR11-N10	100	21.08	100	122.6	11.8			3.125	1.05393	1.01172	0.995481	1.13451	1.00561	1.03655	0.601156	0.775701	0.839535	1.04322	0.878775	1.09189			3.125	0.812575	1.09569	0.900258	0.72631	1.06157	0.654008	0.593968	0.442242	0.716547	1.14791	1.06368	1.01133
	AR11-N11	18.4	11.18	100	7.6	5.9			1.5	1.05372	1.02179	1.02336	0.952609	1.0352	1.12086	0.976879	0.788162	0.982946	1.18086	0.940876	1.07412			1.5	0.870378	1.03899	0.838085	1.1784	1.10775	0.964135	0.837587	0.781955	0.917986	1.31767	1.10224	1.01624
	CLA01-P20	34.6	23.6	100	15.4	14.4			0.78	1.11415	1.02407	1.0471	1.00814	0.992857	1.02144	1.01321	0.88785	0.793798	0.908938	0.834113	1.05028			0.78	0.973835	1.15589	0.92772	1.13976	0.997517	1.01582	0.985305	0.734792	0.866187	1.16698	1.1991	1.09366
	CLA02-O17	24	19.5	45.3	5	4			0.39	1.09692	1.01109	0.983514	0.997607	1.08163	1.05799	0.834847	0.979751	1.05581	0.904742	0.89749	1.02687			0.39	0.964157	1.25984	0.954067	1.06406	1.09235	1.06487	0.978345	0.991798	1.15108	1.22977	1.17623	1.05589
	CLA04-G12	18.4	9.5	32.5	8.3	7.3			0.19	1.10064	0.99696	0.821961	1.01436	0.927551	0.944444	0.943022	0.892523	0.915504	0.944608	1.05615	1.12874			0.19	0.987251	1.21375	0.95344	1.11064	1.15144	1.05063	1.01933	0.795625	0.871942	1.15395	1.06502	0.980363
	CLA03-M11	100	16.89	16	16.7	3.5
	CLA01-N10	100	19.18	6.5	5.8	4.7
	CLA01-O11	100	19.48	100	4.2	1.3			SCLA2 rep 2															SCLA4 rep 2
	CLA03-D13	19.4	5.8	14	2.4	1.4			Concentration (uM)	DMSO			ETOPOSIDE			TOZASERTIB			PALBOCICLIB					Concentration (uM)	DMSO			ETOPOSIDE			TOZASERTIB			PALBOCICLIB
	CLA02-L05	35	15.5	30.5	11	7.3			50	0.0215072	0.00906072	0.0216529	0.0839202	0.130435	0.0973451	0.110301	0.0674803	0.0852459	0.165869	0.189331	0.169173			50	0.0449043	0.0200765	0.0485663	0.0501931	0.00828893	0.0218931	0.0116999	0.0155521	0.0152672	0.0170341	0.0150305	0.0135934
	CLA02-C10	5.8	1.7	2.4	0.37	0.22			25	0.039252	0.027745	0.0516517	0.103286	0.107453	0.0598646	0.0984503	0.0825556	0.0663934	0.147262	0.186192	0.158432			25	0.0331902	0.0225196	0.0291979	0.0592021	0.0136175	0.0437862	0.0144529	0.0248834	0.0201249	0.0290581	0.0140911	0.0130024
	CLA02-G16	100	100	24.7	13.3	100			12.5	1.04476	1.01401	1.02154	0.0275822	0.0503106	0.0489328	0.077484	0.0624551	0.0606557	0.0627326	0.0674686	0.0596133			12.5	0.0992916	0.0229977	0.0311173	0.0855856	0.0242747	0.0431423	0.0282175	0.0194401	0.0395559	0.0350701	0.0319399	0.0289598
	CLA02-A06	13.5	19.6	43	2.6	1.9			6.25	1.031	0.943328	0.959554	0.161385	0.375776	0.451327	0.478578	0.345298	0.438525	0.290271	0.738494	0.587003			6.25	1.05299	1.00648	1.00576	0.121622	0.0349319	0.0560206	0.0412939	0.0715397	0.0902151	0.0586172	0.0803194	0.0224586
	VSF03-N03	23.52	23.93	7.6	19.5	23.2			3.125	1.0201	0.998987	1.02282	0.907864	0.950932	0.91671	1.12397	0.884422	0.892623	1.05104	1.01151	0.986574			3.125	1.04624	0.995167	1.05444	0.53668	0.806394	0.961365	0.606332	0.59409	0.687717	0.916333	0.822452	0.875296
	CACR04-D04	15	9.3	12.7	5	4.3			1.5	1.00809	0.996961	1.03076	0.911385	1.01925	0.903175	0.969918	0.844939	0.9	1.0303	1.08734	0.86305			1.5	1.06605	0.991661	1.02356	0.951737	0.885731	1.16677	0.777701	0.967341	0.959056	0.933367	0.890089	1.13771
	CACR05-O12	60.9	9.4	1.5	54.6	18.5			0.78	1.02426	0.987844	0.959204	1.01878	1.05155	0.877668	1.03191	0.818378	0.836885	1.00585	0.992155	1.04672			0.78	1.05506	0.966858	1.03141	0.880952	1.00474	1.13136	0.790089	0.949456	0.828591	0.90481	0.916862	1.02364
	CACR05-G08	17.7	11.4	22.2	8	6.8			0.39	1.00399	1.02336	1.05171	0.921362	1.01366	0.98126	1.03008	0.90524	0.890984	1.05688	1.091	0.941461			0.39	1.01863	0.99028	1.02902	0.964607	0.963292	1.03606	0.713008	0.866252	0.887578	0.993988	0.976515	0.956856
	CACR05-C11	18.5	7.4	15.8	4.6	4.6			0.19	1.02746	1.0175	1.00887	1.01526	1.15466	0.919313	1.0474	0.900215	0.832787	0.917065	1.01569	0.931794			0.19	1.02493	0.97833	1.05694	0.944015	0.838366	1.12041	0.823125	0.94168	0.85982	0.967936	0.965712	0.985225
	CACR05-E10	12.4	8.3	45.4	7	4.3
	CACR05-J19	11.6	4.8	11.7	7.4	7.9			SCLA2 rep 3															SCLA4 rep 3
	CACR03-G15	15	23	100	29.5	16			Concentration (uM)	DMSO			ETOPOSIDE			TOZASERTIB			PALBOCICLIB					Concentration (uM)	DMSO			ETOPOSIDE			TOZASERTIB			PALBOCICLIB
	ALD01-B06	16.1	9.1	31.8	4.3	2.4			50	0.114729	0.276049	0.24113	0.111349	0.095577	0.158643	0.015163	0.0186846	0.0267728	0.0269388	0.0271836	0.0187062			50	0.0585082	0.0485749	0.113787	0.0626918	0.0948192	0.120458	0.012605	0.0271235	0.013324	0.00762804	0.00944559	0.0122813
	SFF02-M11	37.4	8.8	53	13.8	15.4			25	0.907199	0.959405	0.901583	0.0428265	0.0538892	0.04814	0.040182	0.0351271	0.0672938	0.0359184	0.0467914	0.0436477			25	0.803681	0.311587	0.818123	0.0403332	0.0322581	0.0438029	0.0277311	0.0206995	0.0175316	0.0145296	0.0246407	0.0260514
	SFF02-J12	44.3	31	45.4	15.3	10			12.5	0.851453	1.07665	0.891227	0.220128	0.173869	0.0902626	0.0326005	0.0156951	0.0600579	0.0159184	0.0285205	0.0303975			12.5	0.864772	0.9475	0.931194	0.057431	0.0610948	0.0557491	0.0344538	0.0406852	0.0175316	0.0232474	0.0271047	0.0323781
	SFF02-J03	100	26.6	100	100	100			6.25	0.905284	1.14185	0.969867	1.003	1.04067	1.03501	0.527672	0.269806	0.379884	0.738367	0.65508	0.630553			6.25	0.835066	0.94171	0.917328	0.584831	0.452102	0.790941	0.0403361	0.0485368	0.0119215	0.0330548	0.0320329	0.0658727
	SFF02-H09	25.3	13.7	23.7	13.2	15.1			3.125	0.984676	1.0593	0.959377	0.825268	1.02796	1.07659	0.770281	0.575486	0.700434	0.894694	0.976381	0.955183			3.125	0.894349	0.980184	0.927874	0.788689	0.717009	0.910403	0.645378	0.734475	0.572931	0.898656	0.928542	0.899888
	NN01-I07	22.7	18.8	43	5.9	4.6			1.5	0.972259	1.17456	0.965123	0.932762	1.04016	1.08972	1.06217	0.958146	0.903039	0.991837	1.04679	1.08963			1.5	0.824798	0.931159	0.927288	1.07628	1.02053	1.06371	0.791597	0.921485	0.875175	0.735561	1.07228	1.10309
	NN01-E11	47.6	44.6	100	16.2	17.5			0.78	0.96605	1.1748	0.969533	0.88137	1.08744	1.04431	0.966641	0.970852	0.827062	1.02245	1.10205	0.960249			0.78	0.918696	0.983465	0.990822	0.896098	1.0391	1.17123	0.811765	0.927909	0.869565	0.784599	0.996715	0.902121
	NN01-M08	38.5	30.6	47	10.3	8.4			0.39	0.948349	1.12529	0.935324	0.905353	1.03762	1.1198	0.968916	0.872197	0.966715	1.07878	1.08021	0.968433			0.39	0.933742	1.00585	0.966215	1.01973	0.983871	1.09109	1.02017	0.970735	1	0.84526	0.979877	0.942687
	NN01-N13	24.6	4.8	29.6	5.2	4.2			0.19	0.941942	1.09249	0.961114	0.924197	1.04321	0.974289	1.04018	0.903587	0.984805	1.07592	1.06462	1.04754			0.19	0.952728	0.992151	0.982359	0.935116	0.956012	1.07118	0.866387	0.773733	0.875877	0.733019	0.963039	1.0387
	ARYL01-G05	30.6	10.7	25.4	3.5	2.9
	ARYL01-M07	22.7	15	47	10.5	5.9
	ARYL01-O06	46.3	30.8	45.4	9.1	7.6			SCLA2 rep 4															SCLA4 rep 4
	ARYL01-N05	100	30.8	100	33.4	17.3			Concentration (uM)	DMSO			ETOPOSIDE			TOZASERTIB			PALBOCICLIB					Concentration (uM)	DMSO			ETOPOSIDE			TOZASERTIB			PALBOCICLIB
	ABT-263	7.8	0.6	16.1	0.001	0.0002			50	0.0535975	0.109248	0.0681726	0.0131868	0.0454976	0.0252968	0.0252976	0.0236035	0.0181132	0.0367044	0.021926	0.0352889			50	0.0554049	0.0226654	0.0338686	0.0171325	0.0314033	0.0319962	0.0208668	0.0170877	0.0172414	0.0279405	0.0177606	0.0157871
	ABT-737	9.8	1	30.3	0.07	0.03			25	0.981179	0.696041	0.999769	0.0632967	0.0701422	0.0474961	0.0297619	0.0535012	0.0339623	0.0898087	0.129407	0.118659			25	0.053063	0.0339981	0.0350949	0.0207394	0.0578999	0.0243553	0.0272873	0.0170877	0.0308908	0.0347003	0.0185328	0.0211998
									12.5	0.963937	0.981254	0.958403	0.0303297	0.0545024	0.0392359	0.0252976	0.0259638	0.0618868	0.0566185	0.0812554	0.0930746			12.5	1.05362	0.892395	1.01074	0.0495942	0.0510304	0.0491882	0.0345104	0.0371471	0.0373563	0.0464173	0.0544401	0.0626973
									6.25	0.991934	0.94699	0.970998	0.0263736	0.0535545	0.0402685	0.0558036	0.0416994	0.0883019	0.0538852	0.027945	0.0388178			6.25	1.0098	1.00528	0.997197	0.0365194	0.0740922	0.0319962	0.0385233	0.0527489	0.0488506	0.0437134	0.030888	0.045106
									3.125	1.00643	0.969757	0.882662	0.728352	0.519431	0.858028	0.150298	0.382376	0.307925	0.106989	0.337059	0.386855			3.125	1.05633	1.00211	1.04374	0.744815	0.642296	0.355778	0.648475	0.475483	0.48204	1.04416	0.913514	1.03699
									1.5	1.03215	0.998811	0.90323	0.933187	0.874408	0.966443	0.947917	1.01101	1.02038	1.05428	1.14359	1.16718			1.5	1.0734	1.00944	1.02079	0.919748	0.870952	0.853391	0.857143	0.793462	1.01293	1.20685	1.04826	1.1935
									0.78	1.03548	1.01127	0.961118	0.942857	0.875355	0.876613	0.925595	1.00787	1.22189	1.08005	1.12597	1.17247			0.78	1.01177	1.02222	1.03153	0.88954	0.89156	0.818052	0.963082	0.89153	1.13362	0.985128	1.06062	1.05954
									0.39	1.04337	1.02022	1.00971	0.939341	0.909479	0.9143	0.854167	0.990559	1.25736	0.937524	1.01763	1.0547			0.39	0.992913	1.01283	1.02406	0.917042	0.904809	0.792741	1.11396	0.994056	1.22845	1.12889	0.965637	1.22237
									0.19	1.06669	0.955712	1.01323	0.820659	0.850237	0.895715	0.842262	0.95594	1.29509	1.01367	1.08727	1.0944			0.19	1.09855	1.00639	1.01384	0.839946	0.98577	0.812798	1.11236	0.91679	1.30316	1.09148	0.995753	1.13848

## Sheet: Figure 2
e	siRNA	Control - senescence %		f		DMSO			ETOPOSIDE
	ATP6V1A	-69.64			NT	1.00508	1.015	1.00601	0.870729	0.917187	0.938122
	GPX8	-53.35			BCL2L1	0.885085	0.918402	0.887562	0.102973	0.13998	0.076686
	CYB5B	-50.22			GPX4	0.798545	0.919357	0.97761	0.28999	0.241991	0.197253
	NCEH1	-42.14			GPX4	1.09144	1.17704	1.06337	0.726491	0.705388	0.740869
	PTGES2	-40.76			GSTO1	0.460972	0.747132	0.654502	0.394737	0.265825	0.318887
	SCRN2	-40.33			GSTO1	0.946841	1.16626	1.03857	0.398305	0.476957	0.48029
	HMOX2	-39.18			TXNDC12	0.84292	1.0171	0.941111	0.593666	0.562214	0.490475
	TXN	-38.48			TXNDC12	0.628204	0.832242	0.703856	0.250669	0.203089	0.208805
	SRD5A3	-36.85			CYB5B	1.06815	1.12802	0.998492	0.783675	0.705382	0.782332
	C18orf32	-32.79			CYB5B	1.05203	1.1222	1.06818	0.302855	0.267032	0.342784
	SRD5A3	-29.24			SELK	1.04666	1.20283	1.05373	0.76628	0.704979	0.698888
	ALDH1A3	-27.29			SELK	1.06128	1.23412	0.999503	0.854148	0.784204	0.799961
	DFNA5	-26.35
	NCEH1	-26.23
	SELK	-26.12
	VKORC1L1	-26.03
	DFNA5	-24.73
	ALDH1A3	-23.81
	TXN	-22.72
	NT4	-22.7
	RTN3	-22.69
	CEPT1	-18.62
	ALDH1A3	-15.68
	DFNA5	-15.13
	CEPT1	-13.33
	GPX4	-12.87
	CEPT1	-12.32
	ATP6V1A	-11.95
	C18orf32	-11.39
	HMOX2	-10.66
	GPX8	-9.38
	VKORC1L1	-9.25
	RTN3	-8.41
	TXNDC12	-6.64
	SELK	-4.9
	RTN3	-2.67
	PTGES2	-0.93
	ATP6V1A	-0.74
	HMOX2	0.13
	CYB5B	2.55
	ATP6V1A	3.95
	NCEH1	3.96
	GSTO1	4.09
	VKORC1L1	4.51
	SCRN2	6.05
	GPX4	7.17
	GPX8	7.97
	DFNA5	8.04
	NCEH1	10.15
	GPX8	12.24
	ALDH1A3	15.16
	HMOX2	15.35
	RTN3	15.53
	GSTO1	16.18
	SRD5A3	16.35
	SCRN2	17.46
	SRD5A3	17.62
	C18orf32	18.57
	TXN	19.54
	NT1	21.3
	PTGES2	22.77
	PTGES2	23.34
	CEPT1	26.64
	TXN	27.69
	TXNDC12	28.48
	SELK	28.55
	GSTO1	29.44
	CYB5B	30.78
	C18orf32	32.72
	SELK	37.77
	TXNDC12	38.49
	GPX4	38.64
	TXNDC12	50.06
	VKORC1L1	55.86
	GSTO1	59.87
	GPX4	65.54
	SCRN2	66.53
	BCL2L1	72.76
	CYB5B	77.66
	BCL2L1	85.86

## Sheet: Figure 3
b		SCLA1						SCLA2						SCLA3						SCLA4							c	SCLA2										f						h	DMSO			ALK-RSL3
	Compounds	ETOPOSIDE			TOZASERTIB			ETOPOSIDE			TOZASERTIB			ETOPOSIDE			TOZASERTIB			ETOPOSIDE			TOZASERTIB					DMSO			ETOPOSIDE			TOZASERTIB					Compounds	DMSO	EMRICASAN	LIPROXSTATIN		Etoposide	708.543	1457.47	548.293	5090.39	6081.66
	QVD	0.08441	0.132777	0.0511852	0.209379	0.157863	0.366492	0.0229144	0.0417859	-0.0006122	0.177356	0.0642686	0.0193274	0.023534	-0.0174544	-0.0174544	-0.0524476	-0.164094	-0.164094	0.48913	0.442038	0.421402	0.677915	0.707418	0.557337		DMSO	0.993965	0.911488	0.973392	0.178605	0.261626	0.330088	0.306458	0.170741	0.199396			CACR04-D04	69.89	17.74	31.85
	ZVAD	0.00645995	0.0121654	0.0401924	0.0719947	0.0354142	0.0852655	-0.0025063	0.00801374	-0.0097949	0.033377	0.00911271	0.0127561	0.0412809	0.0585392	0.0585392	0.0286713	-0.134037	-0.134037	0.00323149	0.0991458	0.248106	0.209739	0.580128	0.267736		Q	0.758021	0.936627	0.982192	0.0794844	0.0324457	0.09502	0.210733	0.064167	0.104556			CACR05-G08	60.2	9.13	10.4
	EMRICASAN	0.0697674	0.178311	0.0948128	0.333554	0.163866	0.262528	-0.00179019	0.0134516	0.00214264	0.304974	0.0585132	0.0270584	0.184028	0.168099	0.168099	0.33986	0.151503	0.151503	0.503525	0.355095	0.429609	0.701837	0.739927	0.73275		Z	0.828752	0.986237	0.947606	0.0540637	0.0232629	0.0612478	0.0667539	0.0575957	0.0494005			NN01-N13	64.5	32.2	39.14
	VX765	-0.0331611	-0.0639555	-0.0511852	-0.0561427	-0.0138055	-0.0194465	0.0125313	0.00486548	-0.0061218	-0.0052356	0.00047962	0.00193274	-0.0111883	-0.101504	-0.101504	-0.187413	-0.339561	-0.339561	-0.0017626	-0.0091519	-0.0047348	-0.0042717	0.0123626	-0.01069		E	0.648568	0.973108	1.00855	0.0547798	0.0352005	0.0666858	0.338351	0.071898	0.098801			SCLA2	94.11	90.97	24.01
	AcYVAD	0.0977606	0.209593	0.107867	0.0363276	0.0738295	0.163052	-0.0139635	-0.0243274	-0.0217325	0.0163613	-0.0067146	-0.0201005	0.229552	0.337809	0.32841	-0.0132867	0.193339	0.0129976	-0.0088132	-0.0076266	-0.0069444	-0.015378	-0.0045788	0.00097182		V	0.796419	0.924304	0.997068	0.0691013	0.026936	0.0580996	0.0281414	0.0467723	0.0407674			SCLA1	62.82	62.91	14.9
	FERROSTATIN1	0.724806	0.630518	0.705599	0.439234	0.381753	0.52356	0.401939	0.273648	0.230528	0.179703	0.314228	0.375	0.460245	0.15085	0.718959	0.238704	0.56837	0.443579	0.00381904	-0.0076266	0.00473485	-0.0132422	-0.00915751	-0.0102041		A	0.81307	0.927154	1.06799	0.0426065	0.0113254	0.0289067	0.0497382	0.0247391	0.0335731			SCLA3	99.24	93.93	6.8
	LIPROXSTATIN	0.614987	0.719499	0.89282	0.708719	0.566026	0.628272	0.621833	0.543183	0.434987	0.348977	0.662525	0.691088	0.59965	0.456471	0.883925	0.491475	0.849793	0.671758	-0.00616921	-0.00640634	0.0022096	-0.0162324	-0.00503663	-0.00826045		F	0.938011	0.971493	0.953355	0.580544	0.535274	0.560616	0.486161	0.48497	0.574396			CLA02-A06	98.56	94.27	27.5
	NECROSULFONAMIDE	0.038329	0.128259	0.101683	0.109643	0.114646	0.0770381	-0.00179019	-0.011162	-0.0241812	-0.0137435	-0.022542	0	-0.0104167	0.46348	0.46348	-0.212587	0.138911	0.138911	-0.00352526	-0.00671141	-0.000631313	-0.0213584	-0.0155678	-0.01069		L	0.965406	0.926522	0.979284	0.800438	0.804809	0.765075	0.655435	0.833267	0.890483			SCLA4	96.27	10.5	91.57
																											N	0.967595	0.937405	0.968533	0.0547798	0.00887665	0.0420721	0.0196335	0.0448396	0.0177458			CLA03-D13	70.71	38.33	65.92
																																							CLA02-C10	89.37	44.6	68.97
																																							CACR05-E10	71.66	18.91	61.28
																																							ACR11-I08	84.73	26.3	75.34
																																							ACR01-O06	77.85	23.37	80.02
																																							ARYL01-G05	92.05	44.76	90.12
																																							ARYL01-O06	88.33	53.96	81.31
																																							ABT-263 1 uM	88.33	-3.47	94.67
																																							ABT-737 1 uM	88.93	15.13	93.78
																												SCLA4											RSL3 0.1 uM	100.12	93.84	10.17
																												DMSO			ETOPOSIDE			TOZASERTIB
																											DMSO	1.03293	1.00111	0.977063	0.0214454	0.0224116	0.0183038	0.0363093	0.0281827	0.0238095
																											Q	1.04033	1.04565	1.04131	0.510576	0.443813	0.460342	0.714225	0.58552	0.731227
																											Z	1.06144	1.02608	1.00773	0.0246769	0.270518	0.11745	0.246049	0.295918	0.603938
																											E	1.05897	1.02699	1.04361	0.524971	0.45202	0.373398	0.738146	0.760933	0.763736
																											V	0.992625	0.988822	0.889626	0.0196827	0.0176768	0.00915192	0.0320376	0.0174927	0.0361722
																											A	0.921167	0.427186	0.384809	0.0126322	0.0154672	0.0106772	0.0209312	0.0291545	0.0192308
																											F	0.994861	0.994112	0.991626	0.0252644	0.0271465	0.0106772	0.0230671	0.0179786	0.014652
																											L	1.03961	1.02247	1.01095	0.0152761	0.0246212	0.0118975	0.0200769	0.0199223	0.0187729
																											N	1.04855	0.954576	0.980087	0.0179201	0.0217803	0.0115924	0.0149509	0.0174927	0.00824176
[truncated: 7 more columns]

## Sheet: Figure 4
a	FIN-56 rep1	replicate shown in the figure													ML210 rep1	replicate shown in the figure													RSL3 rep1	replicate shown in the figure													c	Alkyne-RSL3 rep1	replicate shown in the figure
	Concentration (uM)	DMSO			ETOPOSIDE			TOZASERTIB			PALBOCICLIB				Concentration (uM)	DMSO			ETOPOSIDE			TOZASERTIB			PALBOCICLIB				Concentration (uM)	DMSO			ETOPOSIDE			TOZASERTIB			PALBOCICLIB					Concentration (uM)	DMSO			ETOPOSIDE
	1.1	1.00671	1.04507	1.18328	0.152818	0.163781	0.116852	0.481997	0.396643	0.358114	0.263714	0.273262	0.22924		1.1	0.966564	0.892469	1.03059	0.0143603	0.0322699	0.0139006	0.156122	0.0780142	0.0888711	0.0409193	0.0222593	0.0326912		10	0.941148	0.842508	0.977931	0.0516864	0.0745311	0.0923582	0.0516194	0.0612416	0.0357751	0.0291015	0.0217794	0.0457023			10	0.786702	0.792701	0.778153	0.0506329	0.0650522
	0.37	1.01188	1.0976	1.23829	0.114823	0.358446	0.121622	0.469722	0.434629	0.461231	0.122935	0.0903743	0.123392		0.37	0.993615	1.07755	1.20834	0.0248042	0.0187019	0.025695	0.0928513	0.0939716	0.0560448	0.0302691	0.0205899	0.0379451		3.3	0.995204	0.978886	0.943083	0.0407359	0.0547878	0.0834505	0.0546559	0.0947987	0.0477002	0.174609	0.036608	0.0264151			3.3	0.86824	0.995274	0.922745	0.0440856	0.0769231
	0.12	0.996099	1.06493	1.26126	0.683925	0.882546	0.711447	0.56874	0.470848	0.366107	0.0793126	0.0839572	0.0608187		0.12	0.993266	1.07271	1.06574	0.0400348	0.0528053	0.0332772	0.122432	0.129433	0.0792634	0.0347534	0.0239288	0.0595447		1.1	1.06077	0.996747	1.08059	0.0337276	0.0513327	0.0759494	0.12753	0.100671	0.0587734	0.0461986	0.034291	0.0566038			1.1	1.00032	0.996455	0.961743	0.0344828	0.0769231
	0.04	0.993862	1.07308	1.09549	0.869729	1.08423	0.985692	0.806874	0.712898	0.620304	0.727032	0.321925	0.887719		0.04	0.979451	1.12525	1.12693	0.101828	0.142281	0.0484414	0.410846	0.317376	0.356285	0.0442825	0.0389538	0.0367776		0.37	0.994039	0.984755	1.03415	0.0328515	0.0705824	0.0811064	0.146761	0.123322	0.186542	0.419425	0.0625579	0.0352201			0.37	0.995627	1.02757	0.982592	0.0266259	0.0641026
	0.014	0.963513	0.955134	1.20737	0.94739	1.18811	0.967409	0.94599	1.0106	0.765787	1.15135	0.819251	0.939766		0.014	0.986417	1.05639	1.12865	0.932985	0.674001	0.89722	0.816763	0.806738	0.67494	0.436099	0.625487	0.369527		0.12	0.998493	1.03808	1.05091	0.0302234	0.0552813	0.120956	0.508097	0.278523	0.309199	0.656966	0.0458758	0.362683			0.12	1.00579	1.03827	1.05445	0.023134	0.0645774
	0.0045	0.931272	1.01073		1.07933	1.10622	0.972973	1.06956	1.0159	1.0016	1.21018	1.00802	1.03275		0.0045	0.982005	0.995166	1.08693	0.87946	0.842318	0.954507	0.914544	0.766844	0.919135	0.787556	0.976071	1.03561		0.04	0.971019	0.997448	1.04274	0.647394	0.807009	0.840131	0.933198	0.580537	0.667802	0.702801	0.430491	0.858281			0.04	1.00714	1.03098	0.987383	0.737233	0.365622
	0.0015	0.972405	1.07496		0.868058	1.10295	0.88434	1.03682	1.01943	0.759392	0.972902	0.892513	1.04561		0.0015	0.956173	1.13555	1.11313	0.966057	0.766777	0.970514	1.06327	1.00443	0.907926	0.903027	0.974958	0.751897		0.014	1.0198	0.963705	1.09442	0.893123	1.01431	0.956868	1.05061	1.08641	1.23254	0.755547	1.01158	0.97652			0.014	1.01395	1.01378	1.0697	0.86818	1.04036
																													0.0045	1.04782	1.00191	1.03541	0.961454	1.07552	1.00328	1.13866	0.923658	1.02555	0.802837	0.936979	1.01174			0.0045	0.971835	1.03394	1.04703	0.90179	1.12536
	FIN-56 rep2														ML210 rep2														0.0015	1.05502	1.00096	1.07452	0.948314	1.02517	1.01172	1.29251	1.26342	1.23424	0.773372	1.24791	1.026			0.0015	1.00617	1.0084	0.958167	1.05936	1.03894
	Concentration (uM)	DMSO			ETOPOSIDE			TOZASERTIB			PALBOCICLIB				Concentration (uM)	DMSO			ETOPOSIDE			TOZASERTIB			PALBOCICLIB
	1.1	1.02322	0.964911	1.04473	0.355879	0.366686	0.282333	0.52509	0.508415	1.0625	0.0832283	0.0717432	0.0918499		1.1	1.03723	0.948345	0.991592	0.113821	0.0471344	0.0635514	0.172951	0.176889	0.205128	0.0304391	0.0337702	0.0282376		RSL3 rep2															Alkyne-RSL3 rep2
	0.37	1.03985	1.01638	1.01947	0.600506	0.542672	0.430716	0.905018	0.637733	1.15948	0.126734	0.129641	0.124838		0.37	1.03234	1.02184	1.00738	0.097561	0.0482057	0.0654206	0.144262	0.203556	0.138889	0.0349301	0.0393145	0.0277507		Concentration (uM)	DMSO			ETOPOSIDE			TOZASERTIB			PALBOCICLIB					Concentration (uM)	DMSO			ETOPOSIDE
	0.12	1.04816	0.995943	1.03309	0.732617	0.770453	0.705543	0.977599	0.717449	1.19828	0.245902	0.609818	0.223803		0.12	1.01741	1.01819	0.998114	0.149593	0.033744	0.0554517	0.148361	0.268444	0.178775	0.0264471	0.0337702	0.0272639		10	0.977078	0.763003	0.743102	0.0473876	0.0295427	0.0257248	0.0424242	0.0384615	0.0267717	0.0344192	0.023367	0.031808			10	0.754361	0.707309	0.837728	0.0805458	0.0527281
	0.04	1.02914	0.973531	1.03777	0.812263	0.892878	0.83776	0.958781	0.627104	1.08297	0.846154	0.752675	0.767141		0.04	0.992901	0.979222	1.03131	0.235772	0.140868	0.109034	0.39918	0.619556	0.455128	0.0329341	0.0524194	0.0540409		3.3	1.08233	1.01859	1.04363	0.0433374	0.0538244	0.040833	0.0822511	0.0618729	0.0456693	0.0522434	0.0382369	0.0518973			3.3	0.916564	0.915601	0.922748	0.0673416	0.0701513
	0.014	1.01688	0.965063	1.08069	1.01075	1.05533	0.830254	1	0.812223	1.18427	0.85309	0.988043	0.950841		0.014	0.978283	0.994449	0.939636	0.664228	0.472416	0.312773	0.759836	0.876444	0.680199	0.166667	0.741431	0.312074		1.1	1.05232	1.00014	1.06864	0.0275415	0.0202347	0.0159249	0.0554113	0.0401338	0.0354331	0.038107	0.0164631	0.0290179			1.1	0.918212	0.943851	1.01247	0.084507	0.0495186
	0.0045	1.02748	0.940165	1.04484	1.06574	0.877575	1.00173	0.979391	0.857396	1.29634	0.974779	1.04594	1.05433		0.0045	1.00515	1.00196	0.992131	1.20244	0.756829	0.854206	0.809016	1.00889	0.789886	0.881737	0.866935	0.90409		0.37	1.04267	1.05386	1.01896	0.0291616	0.0335896	0.0240915	0.0467533	0.0434783	0.0220472	0.0436386	0.0265534	0.0457589			0.37	1.04471	0.960928	1.03178	0.0765845	0.0440165
	0.0015	1.03283	0.937427	1.0783	0.950063	0.8093	0.845843	0.975806	0.868911	1.22953	1.1053	0.881057	0.899094		0.0015	1.00032	0.943375	1.05212	1.05285	0.760578	0.899065	0.886885	0.864889	0.761396	0.9002	0.910786	0.761928		0.12	1.06852	1.05263	1.0138	0.0307817	0.0267098	0.0151082	0.0476191	0.0351171	0.0330709	0.0307314	0.0175252	0.0362723			0.12	1.07499	0.960014	1.09685	0.18662	0.0646492
																													0.04	1.06204	1.09318	1.05131	0.0303767	0.0315662	0.0159249	0.0329004	0.0317726	0.0299213	0.016595	0.00955921	0.0234375			0.04	1.06833	0.881096	1.04839	0.301937	0.555708
	FIN-56 rep3														ML210 rep3														0.014	1.00721	1.1091	1.07612	0.0157959	0.034399	0.0673744	0.116883	0.111204	0.0700787	0.0178242	0.0175252	0.0145089			0.014	0.992309	0.965917	0.986745	0.810299	1.011
	Concentration (uM)	DMSO			ETOPOSIDE			TOZASERTIB			PALBOCICLIB				Concentration (uM)	DMSO			ETOPOSIDE			TOZASERTIB			PALBOCICLIB				0.0045	1.011	1.14313	1.0732	0.794249	0.224201	0.127807	0.521212	0.162207	0.155906	0.0331899	0.0366436	0.03125			0.0045	0.965046	1.02551	1.02366	0.959067	0.956901
	1.1	0.981357	1.01656	0.988605	0.324468	0.290245	0.256825	0.736617	0.370079	0.63012	0.0846001	0.154176	0.129344		1.1	0.883167	0.992812	1.03206	0.0635514	0.0648365	0.0840909	0.205782	0.1175	0.191296	0.0226145	0.0781476	0.0745098		0.0015	1.07891	1.06525	0.981922	0.72013	0.905301	1.01388	0.506494	0.361204	0.372441	0.505224	0.0722252	0.103237			0.0015	1.02307	1.0383	1.06599	0.955546	0.986245
	0.37	1.07583	1.0134	1.00162	0.437943	0.561939	0.445125	0.809422	0.546457	0.787952	0.0746861	0.114204	0.105534		0.37	1.00321	1.00402	0.987808	0.0654206	0.0379673	0.0693182	0.128401	0.125	0.0707162	0.046332	0.0598167	0.0644258
	0.12	1.04478	1.03475	1.03136	0.583333	0.682825	0.755989	0.784797	0.740157	1.12771	0.153999	0.393291	0.271557		0.12	0.970305	1.01496	0.933816	0.0554517	0.0578271	0.0852273	0.221939	0.18	0.138713	0.034749	0.0303907	0.0605042		RSL3 rep3															Alkyne-RSL3 rep3
	0.04	1.06424	0.992378	1.03868	0.851064	0.98444	0.803343	0.864026	0.725197	1.00843	0.821547	1.0364	0.732304		0.04	0.967462	0.949947	1.00952	0.109034	0.125	0.190341	0.547619	0.625833	0.533092	0.0523993	0.0641582	0.0963585		Concentration (uM)	DMSO			ETOPOSIDE			TOZASERTIB			PALBOCICLIB					Concentration (uM)	DMSO			ETOPOSIDE
	0.014	1.10076	1.04463	0.9931	0.856383	1.06044	0.910306	0.860814	0.774016	0.950602	0.990086	0.977159	0.82175		0.014	0.991734	0.984461	1.01823	0.312773	0.513435	0.526136	0.594388	0.865	0.484134	0.138445	0.238784	0.0952381		10	0.255497	0.0234494	0.114848	0.088359	0.0252908	0.0482936	0.0490463	0.0316957	0.0609053	0.0420893	0.0421569	0.0310835			10	1.04228	0.912884	0.970885	0.0272809	0.0674039
	0.0045	1.03761	1.03522	1.03607	0.908392	1.1544	0.889694	0.974304	0.781102	1.29157	0.975545	1.14775	0.881596		0.0045	0.959985	0.939112	0.950308	0.854206	0.862734	0.826136	0.77381	0.796667	0.766092	1.10204	0.80849	0.670588		3.3	0.983945	0.973758	0.986594	0.0785414	0.0404653	0.0637476	0.0510899	0.0522979	0.0609053	0.0451319	0.0426471	0.035968			3.3	1.01727	1.01766	1.03736	0.0272809	0.0563454
	0.0015	0.990924	1.02345	1.0299	0.882388	0.97307	0.968802	1.18415	0.805512	1.14458	1.04627	1.05068	0.953668		0.0015	0.915811	0.978594	1.03315	0.899065	0.957944	0.907955	0.711735	0.880833	0.94379	0.987865	0.776652	0.834174		1.1	1.02045	1.00622	1.01715	0.129734	0.0308548	0.0534449	0.0769755	0.0332805	0.0485597	0.0420893	0.0563726	0.0248668			1.1	1.02393	0.980697	1.02767	0.0228086	0.0368615
																													0.37	0.99041	0.949729	0.511675	0.0932679	0.0308548	0.0463619	0.0619891	0.0491284	0.0576132	0.0283976	0.0343137	0.0239787			0.37	0.958201	1.03425	1.02635	0.0174419	0.0537125
																													0.12	1.01203	0.979185	1.03754	0.07223	0.0242792	0.0424984	0.0688011	0.0602219	0.0641975	0.0390467	0.022549	0.0261989			0.12	1.05835	1.02117	1.00046	0.0245975	0.0558189
																													0.04	0.99841	0.981135	1.05916	0.0701262	0.0197269	0.0392788	0.158038	0.244057	0.0880658	0.030426	0.0196078	0.0235346			0.04	1.08372	1.03011	1.02571	0.0460644	0.0731964
																													0.014	1.00318	0.991569	1.07541	0.119916	0.0809307	0.0553767	0.674387	0.818542	0.603292	0.0405679	0.895098	0.0652753			0.014	0.988366	1.02066	1.02912	0.0317531	0.0368615
																													0.0045	1.04064	0.962586	1.05307	0.675316	0.659585	0.117193	0.785422	0.68859	0.75144	0.741379	1.01961	0.742895			0.0045	1.0842	0.968754	1.02537	0.973614	0.815166
																													0.0015	0.989615	0.947832	1.06832	0.734923	0.338392	0.583387	0.626703	0.721078	0.795885	0.671907	0.897549	0.736679			0.0015	1.09847	0.999264	1.01712	1.07916	0.937862
																													RSL3 rep4
																													Concentration (uM)	DMSO			ETOPOSIDE			TOZASERTIB			PALBOCICLIB
																													10	0.564354	0.0187992	0.0555864	0.0482936	0.0330818	0.0556831	0.0490633	0.0890585	0.0732323	0.0484731	0.073963	0.0841751
																													3.3	0.9375	0.988753	0.904947	0.0637476	0.0400464	0.0797933	0.0847458	0.0780322	0.0597643	0.0479884	0.0669665	0.0802469
																													1.1	1.0246	0.9837	0.675431	0.0534449	0.0800929	0.0597015	0.0490633	0.0415606	0.0673401	0.0373243	0.0789605	0.101571
																													0.37	0.976331	0.981853	0.975208	0.0463619	0.0806732	0.0631458	0.0615522	0.0763359	0.0690236	0.0416869	0.0704648	0.0847362
																													0.12	0.973331	0.973214	0.944969	0.0424984	0.0539756	0.0734788	0.0936664	0.0525869	0.0521886	0.0334464	0.0649675	0.0875421
																													0.04	1.0072	0.962184	1.06153	0.0392788	0.0377249	0.0677382	0.119536	0.115352	0.0715488	0.0305381	0.0469765	0.0707071
																													0.014	1.02912	0.976528	1.01073	0.0553767	0.0771909	0.152124	0.595004	0.660729	0.572391	0.0639845	0.0484758	0.0566779
																													0.0045	1.02361	0.993697	1.0269	0.117193	0.6361	0.868542	0.884924	0.771841	0.694444	0.838585	0.886557	0.447811
																													0.0015	0.975785	0.93442	0.999778	0.583387	0.622171	0.884041	0.67975	0.772689	0.542929	0.725158	0.784108	0.589787
																													RSL3 rep5
																													Concentration (uM)	DMSO			ETOPOSIDE			TOZASERTIB			PALBOCICLIB
																													10	0.821098	0.783164	0.867239	0.0973968	0.0699531	0.0861269	0.0421053	0.0377813	0.0785869	0.0321961	0.028585	0.0255009
																													3.3	0.888745	1.02743	0.9418	0.0821364	0.0591549	0.09541	0.0591093	0.114148	0.129776	0.043729	0.0747975	0.186157
																													1.1	0.927817	0.95639	0.992021	0.0650808	0.0460094	0.0794224	0.0736842	0.0819936	0.189618	0.0850553	0.112434	0.175956
																													0.37	0.872999	1.04004	0.881118	0.0583483	0.0399061	0.0644662	0.11336	0.184887	0.373468	0.0965882	0.208194	0.0717668
																													0.12	0.981079	0.849187	0.890707	0.0754039	0.0629108	0.0603404	0.320648	0.524116	0.72026	0.715041	0.882801	0.893989
																													0.04	0.88084	1.18797	0.965737	0.851436	0.788263	0.79474	1.10283	0.844051	0.808219	1.05094	1.05431	0.895811
																													0.014	0.95717	1.09155	0.921953	0.843357	0.878404	0.937081	0.924696	1.07315	0.902668	1.09082	1.24678	0.9898
																													0.0045	0.958595	0.979486	0.919807	0.939856	1.05775	0.948943	1.14818	0.992765	0.863014	1.29073	1.12244	0.858652
																													0.0015	0.983801	1.05622	0.881051	0.898115	1.00094	0.974729	0.982996	1.13424	0.946647	1.20759	1.14674	1.01821
[truncated: 58 more columns]

## Sheet: Figure 5
a	CellROX				FerroOrange				BODIPY 581/591 C11				c	BODIPY 581/591 C11							f																				i	D			E			T
	DMSO	ETOPOSIDE	TOZASERTIB		DMSO	ETO	TOZA		DMSO	ETOPOSIDE	TOZASERTIB			Etoposide			Tozasertib					DMSO			ETOPOSIDE			ETO+RSL3			ETO+Fer+RSL3			ETO+017			ETO+Fer+017				GPX4	7.964	5.3135	4.9715	63.009	66.9135	68.3205	43.058	50.5635
	696.356	560.742	1016.28		880.095	5887.08			2.2013	0.834061	1.31868			DMSO	RSL3	SCLA2	DMSO	RSL3	SCLA2			DMSO_n1	DMSO_n2	DMSO_n3	ETO_n1	ETO_n2	ETO_n3	ETO+RSL3_n1	ETO+RSL3_n2	ETO+RSL3_n3	ETO+Fer+RSL3_n1	ETO+Fer+RSL3_n2	ETO+Fer+RSL3_n3	ETO+O17_n1	ETO+O17_n2	ETO+O17_n3	ETO+FER+O17_n1	ETO+FER+O17_n2	ETO+FER+O17_n3
	4797.49	576.666	810.445		2046.77	6496.74	1877.41		2.3797	0.627541	1.58676			0.845286	3.90023	3.31236	1.27466	2.04323	3.61818		Sum PE-O	1480.19	1533.24	1471.08	2051.52	1978.19	1718.38	1665.77	1692.68	1318.44	2053.19	1962.56	1765.71	1704	1700.29	1381.68	1935.12	1804.09	1990.32
	3711.59	1910.05	1263.75		1114.76	4084.53	8814.8		2.21086	0.937894	1.38023			0.688346	3.70441	3.2241	1.16788	1.87592	3.56419
	4299.77	1684.06	841.533		1308.43	6822.31	2409.27		1.32919		0.914802			0.695359	3.02466	3.7858	0.990174	3.12006	1.90692
	744.671	1783.92	865.68		1150.45	4744.07	3141.83		2.28574	1.46708	1.6935			0.928431	4.16483	3.36103	0.765886	2.80575	1.76895		g	DMSO			ETOPOSIDE			ETO+RSL3			ETO+Fer+RSL3			ETO+017			ETO+Fer+017
	1517.77	1671.74	1048		1156.97	5916.41	1923.25		1.75666	1.25831	2.20907			0.879165	3.55702	3.31495	0.477551	2.43408	2.12761			DMSO_n1	DMSO_n2	DMSO_n3	ETO_n1	ETO_n2	ETO_n3	ETO+RSL3_n1	ETO+RSL3_n2	ETO+RSL3_n3	ETO+Fer+RSL3_n1	ETO+Fer+RSL3_n2	ETO+Fer+RSL3_n3	ETO+O17_n1	ETO+O17_n2	ETO+O17_n3	ETO+FER+O17_n1	ETO+FER+O17_n2	ETO+FER+O17_n3
	588.126	1729.3	708.709		2129.05	8064.82	4176.03		2.0241	1.04562	1.33296			0.762468	2.92048	3.16308	1.05212	2.65107	2.03096		PE-O PUFA	1450.47	1497.74	1451.6	1993.06	1921.97	1653.73	1624.57	1641.22	1268.24	1993.08	1902.09	1707.69	1659.67	1655.31	1340.78	1891.16	1759.89	1941.05
	1314.44	1393.16	1019.6		2028.07	6427.41	4585.87		1.68655	1.55865	1.78621			0.855808	4.04297	2.85661	0.869742	2.06833	2.60011
	1755.93	1540.06	741.343		2288.06	4462.03	11464.4		1.5956	1.00225	0.773957			0.687711	4.3496	3.58432	0.749189	2.63243	2.54284
	1469.15	1873.01	967.203		3329.32	4716.11	11794.6		1.89058	0.851026	1.28572			0.630977	3.7164	3.82536	0.628378	2.16577	1.99263		h	DMSO			ETOPOSIDE			ETO+RSL3			ETO+Fer+RSL3			ETO+017			ETO+Fer+017
	1225.65	789.122	894.664		1253.04	4986.93	2564.51		1.37243	1.13706	1.15658			0.710459	4.52277	3.22757	0.857574	2.96643	1.89847			DMSO_n1	DMSO_n2	DMSO_n3	ETO_n1	ETO_n2	ETO_n3	ETO+RSL3_n1	ETO+RSL3_n2	ETO+RSL3_n3	ETO+Fer+RSL3_n1	ETO+Fer+RSL3_n2	ETO+Fer+RSL3_n3	ETO+O17_n1	ETO+O17_n2	ETO+O17_n3	ETO+FER+O17_n1	ETO+FER+O17_n2	ETO+FER+O17_n3
	1529.94	2267.18	991.892		1118.67	7213.93	2079.69		1.8732	1.24523	1.71823			0.585492	2.94885	3.39332	0.697743	4.48055	2.49901		PE-O n3	404.911	414.528	338.607	476.844	448.525	500.58	343.126	376.36	345.075	448.875	446.661	522.968	380.896	370.707	374.064	463.925	526.017	453.994
	1021.54	829.033	1024.51		1269.79	6792.22	3749.64		1.79128	0.988604	1.35555			0.767145	3.21618	3.12356	0.405534	4.2872	2.21755
	1198.7	1433.71	670.917		1319.43	4446.59	2695.59		2.04069	1.13005	1.51813			0.795456	3.69994	3.41092	0.971976	2.53806	2.38361
	1806.17	899.817	1326.11		1248.41	4657.52	2784.49		1.62376	0.865824	0.995612			0.729145	3.64706	3.31877	0.797644	2.03658	2.53069
	1219.93	2300.28	843.95		1419.9	4827.59	3098.27		2.43103	1.48984	1.1105			0.813321	3.3303	3.04899	0.376766	2.16495	2.08097
	1080.54	1951.37	1021.28		1309.87	5184.6	4276.69		2.57998	0.891902	1.01644			0.658839	3.15841	3.15945	0.438817	2.54288	2.01837
	1663.27	2041.94	1361.75		1142.1	4949.02	4050.07		1.85555	0.971233	0.565389			0.711022	2.12395	3.74678	0.858951	1.86512	2.19756
	1068.07	2089.08	1228.01		1142.97	3815.27	3134.74		2.1477		0.787583				2.99414	3.87752	0.487725	2.11459	2.248
	810.056	1459.49	1219.3			6331.98	3732.18		1.89435	0.94462	0.560239			0.526059	2.06587	3.49099	0.789508	2.56579	2.20667
	1408.34	776.61	1166.9		1457.11	5490.8	3437.02		2.50779	0.967633	1.07865			0.670536	2.15015	3.6713	0.811244	2.46438	2.16381
	1211.66	760.998	1161.52		2018.39	6647.62	3605.37		2.0337	0.844993	0.56622			0.713084	2.9987	3.00608	0.689113	2.98245
	802.365	1013.2	1321.05		1340.2	5709.66	3247.68		2.28169	1.27579	0.64227			0.60795	2.28344	3.34478	0.631044	2.38952	2.36455
	1359.92	2086.58	1489.09		1333.37	5002.35	7261.92		2.40982	1.25985	1.30351			0.635335	2.85035	2.71652	0.716506	1.97839
	939.004	1085.07	1111.97		1242.11	4987.2	5979.45		1.78575	1.36466	1.23942			0.72804	3.58335	2.36726	0.594034	2.26866	4.0424
	932.739	1127.71	1190.37		2434.54	6304.21	5054.36		2.14534	1.06858	1.04526			0.564375	4.48825	3.22805	0.605661	2.90481	2.63355
	430.527	620.84	1332.54		1898.46	4425.07	4448.59		1.39702	0.743335	1.02045			0.829178	2.69644	2.64502	0.755036	2.5707	3.55343
	337.566	1007.61	1163.51		1401.46	3543.38	4537.8		2.11278	1.07164	0.77134			1.41145	3.93485	3.13052	0.590705	1.97562	3.41128
	677.838	1667.4	1634.58		1862.83	2892.48	2433.49		2.06995	1.79496	1.2838			0.551954	3.23386	3.9009	0.939745	1.98037	3.44623
	792.014	696.481	1370.42		1523.45	4181.31	3051.15		1.82248	1.64055	0.684542			0.676084	3.20938	3.53961	0.637206		3.55174
	1092.02	976.961	1455.8		1572.25	4242.15	2561.7		1.58112	0.923939	1.26856			1.15627	2.82082	3.60779	0.65195	1.64705	2.4093
	892.915	985.86	1402.86		1751.98	3668.46	1383.7		2.52363	1.23027	0.890562			0.703937	4.14014	3.44189	1.57808	2.2803	2.89071
	1042.67	780.888	1257.25		1643.79	4744.6	5840.57		1.67251	1.27974	1.04048			2.45317	3.15759	4.38197	0.685446	1.84907	2.77595
	893.667	1840.93	1186.99		1408.18	4160.33	4618.99		1.92331	1.42803	0.853753			0.771576	3.40748	4.09406	1.39998	2.05764	3.08338
	971.491	780.829	1445.53		2557.71	5457.98	4824.12		1.47757	1.99398	1.42464			0.7162	3.54726	3.60915	0.747035	1.77526	3.10595
	1018.64	1106.53	1859.02		1589.67	4785.29	4908.08		1.71349	5.16715	1.5773			0.652257	3.90438	4.69017	1.38468	1.68342	2.78303
	1168.55	768.286	1432.51		1595.64	4945.09	4619.82		2.10767	1.61118	3.20874			1.26955	2.27623	3.1973	0.839949	2.23187	2.90573
	1110.89	988.215	1624.37		1149.86	5387.13	5123.55		2.01244	1.8353	2.35867			0.741862	4.71285	3.45797	1.25639	1.67034	2.53644
	1998	805.03	968.62		1449.32	5431.86	4180.7		1.64767	2.00021	1.91295			1.21916	3.70774	3.14845	1.15899	3.17176	3.00435
	994.435	903.821	912.618		2038.9	4750.62	3339.11		1.92027	2.33537				1.39555	3.06735	3.37127	1.15636	2.02626	4.04059
	1110.16	1499.33	949.617		5178.37	3159.28	4674.75		1.77698	5.54139	0.499567			0.901551	4.088	4.3897	1.37409	1.74655	2.34034
	1492.04	1421.28	612.694		2642.44	4664.77	6421.85		2.13717	2.43774	1.1379			0.978017	4.33922	4.66818	0.813749	3.24923	4.40749
	941.767	1463.37	1117.43		2543.25	3526.74	7221.06		2.27651	1.15234	1.36125			0.783304	3.79971	4.7682	0.76568	1.91725	3.53017
	994.268	1802.94	811.606		5882.07	4043.12	8231.44		2.13719	1.19978	1.08764			0.547122	4.47157	4.37056	0.951441	2.12349	2.94532
	1258.72	2119.73	843.803		7624.43	6126.17	6396.14		1.81493	1.27611	1.15502			0.749316	3.58872	3.73271	1.03432	1.85446	2.90968
	868.089	970.938	1082.59		2923.32	5662.85	7892.98		2.26308	1.10912	1.04232			0.575678	3.88358	3.61145	0.855977	2.25793	2.91969
	899.817	2036.89	1152.46		2512.17	8937.72	4358.99		2.18912	1.28257	0.930022			0.533584	3.83115	5.2129	0.514745	2.55735	3.91369
	1149.53	660.852	1449.35		1647.14	5737.12	5110.92		1.64356	1.12175	0.976611			0.617812	3.79913	4.16284	0.916367	2.02254	2.47836
	989.002	603.509	1266.37		1490.64	5324.41	5407.92		1.72042	1.39886	0.912817			0.440803	4.27259	3.07665	0.708851	2.04534	3.06705
	584.518	1360.92	1011.97		1563.41	3958.69	6550.93		2.16665	1.17847	0.905116			0.473884	3.27126	3.39173	0.990205	2.62357	2.55745
	1299.54	1741.01	1193.14		3251.18	6748.16	8386.44		1.5042	2.02098	0.560913			0.569959	3.7663	3.7484	0.74682	2.5262	3.12776
	561.593	857.967	1086.16		2083.06	6161.97	7403.86		1.80779	1.26161	0.82517			0.599574	2.45279	4.2872	0.866709	3.54804	2.56132
	1729.32	1003.77	714.409		1874.55	5748.67	4726.34		2.79127	1.43538	1.38846			0.520026	3.59425	3.03176	0.707716	2.68023	2.48345
	1468.55	2013.78	675.419		2130.21	6062.97	5223.58		1.23256	1.55294	1.26426			0.459185	2.94806	3.18998	0.559081	2.40211	2.59707
	1339.72	782.339	1128.13		2289.72	6172.08	4891.39		1.27497	1.2178	1.16467			0.42066	2.86327	2.89283	0.675824	2.62542	1.47923
	1338.68	779.991	1254.96		1854.82	6717.63	6536.72		1.17756	1.03952	1.40177				2.97169	3.55524	1.06814	3.13341	2.25109
	1394.66	850.925	1264.98		2507.65	5145.65	3339.14		1.23015	1.16902	1.27756				4.32328	3.78223		3.81045
	1444.94	982.953	1054.17		2402.32	6772.39	4986.81		1.17255	0.74276	1.34587			0.604477	2.87455	3.40527	0.667929	2.64983	2.30875
	1594.85	806.051	1237.43		3085.41	7669.49	4575.13		1.62593	1.31231	1.1996			0.418193	3.67538		0.543658	2.94499	2.036
	1300.22	847.165	931.957		2108.74	7843.47	4593.8		1.0731	1.17889	1.42309			0.503867	3.42662	3.27276	0.593648	3.70226	2.41938
	709.604	1213.77	1354.44		2326.52	6706.81	4171.23		0.924303	1.2425	1.16988			0.582786	3.92109	3.16418	0.371512	2.68619	2.10731
	953.835	1690.72	879.852		1911.75	8029.71	2150.49		0.796202	1.1064	1.13173			0.706738	3.77596	3.47888	0.536306	2.47663	2.36523
	374.959	1791.81	1082.81		2361.29	6828.35	3987.28		0.997945	0.756205	0.942642			0.463187	3.50617		0.597687	1.89419	2.7733
	360.245	1719.16	863.703		2150.33	7994.7	3449.27		1.04665	0.699684	0.709564			0.392441	3.36727	2.69774	0.859404	2.60031	2.10888
	2366.09	1123.85	1131.97		4183.52	7612.29	5872.48		1.31484		1.0419			0.804596	2.93774	3.33049	0.546064	2.44548	3.44718
	2799.66	1144.84	702.058		2394.25	6770.28	5247.34		1.49388	0.974915	0.730833			0.378544	2.96668	4.30483	0.437715	1.81073	2.08911
	383.412	1469.75	955.489		3431.58	8722.17	5655.81		1.30647	1.2478	0.952867			0.475638	4.75103	4.7837	0.423955	2.42229	3.0372
	1756	1465.66	1113.16		1788.14	7119.16	5676.3		1.06657	1.3186	1.72807			0.392602	2.80831	4.38924	0.629662	2.95224	3.02019
	2212.4	1248.79	1058.7		1311.07	5459.59	4136.76		1.09396	0.946178	1.3257			0.425415	2.79214	3.34319	0.355299	2.82702	2.46119
	1872.07	2158.29	785.148		1094.11	6576.42	4179.79		1.00152	0.716266	1.13021			0.357891	3.13178	4.33738	0.402865	2.29419	2.9818
	2759.9	1814.83	983.531		1799.58	6665.36	4304.21		1.40566	0.938289	2.11731			1.30699	4.76682	3.71258	0.440213	2.58312	3.40852
	2209.95	1999.04	883.147		1205.36	6514.84	5721.64		1.04486	0.664766	1.25323			0.849301	4.22627	5.52508	0.513831	2.8991	4.04417
	1390.18	3962.35	716.09		2059.57	9682.5	9338.29		1.04175	1.19756	2.18282			0.622	3.87375	3.46745	0.478645	2.57231	3.47207
	2001.53	1460.27	987.606		1661.01	8862.83	4742.03		0.955972	1.93294	1.4189			0.900329	3.55582	5.08789	0.444752	2.08813	3.11155
	513.49	2701.13	895.043		1116.22	6406.08	4468.32		2.10552	1.1689	1.76716			0.557187	4.05856	3.26284	0.527313	2.74033	3.36627
	2262.96	2340.45	1114.76		2269.01	11358.7	4018.23		1.11177	1.15775	1.65494			0.709	3.44817	3.2019	0.493935	2.20732	2.19716
	1013.73	1768.65	825.705		2822.46	8451.06	4228.79		0.670805	0.875899	1.56443			0.699283	4.17917	4.13182	0.379238	3.08668	2.08705
	1243.72	4707.45	1059.54		1803.75	8682.13	7783.06		1.07545	1.41707	1.71927			0.562658	4.1203	3.18587	0.711056	3.46287	4.09254
	1560.3	1744.06	1065.51		2706.38	6975.8	5207.76		1.28363	1.98626	1.66554			0.802905	2.84621	3.17826	0.539167	3.17662	2.99265
	2198.25	1217.75	929.842		2400.72	6880.04	3932.9		1.21233	1.83518	1.38446			0.508227	4.1849	3.29391	0.411763	3.03675	3.21585
	953.161	1669.34	1114.92		2272.34	6784.52	6884.73		1.2373	1.98996	1.31592			0.412886	3.73482	3.44108	0.423287	3.13643	3.93376
	1967.82	803.495	1166.47		2850.68	7984.01	5362.9		1.17708	1.35915	2.19815			1.16003	4.09924	3.43616	0.719849	4.88041	3.11073
	1213.38	1869.65	941.178		1135.33	9056.29	5645.24		1.05215	1.70476	0.753408			0.480075	4.23144	3.22327	0.782359	3.66475	3.65839
	1981.67	1037.93	523.993		3278.87	7310.01	6059.55		1.08937	1.36836	0.888053			0.891475	4.19604	4.48644	0.715557	5.77376	2.26384
	2586.52	1464.87	839.026		3097.76	9908.38	5666.18		0.933303	1.98671	1.10379			0.710198	3.01646	3.33474	0.636847	2.97059	2.61457
	1239.13	2297.86	873.543		2249.54	10581.1	4271.56		1.20017	2.28875	0.647573			0.955029	3.58746	4.32708	0.691688	3.77736	4.64961
	976.041	871.03	989.176		2201.84	12700.3			1.03097	2.52357	0.740186			0.807549	3.28393	3.23962	0.57718	6.66758	2.70686
	913.899	2919.25	1063.01		2601.83	11596.3	10383.5		1.09147	1.56399	1.36789			0.900215	2.82877	3.06173	0.917483	2.67693	2.65984
	633.99	2999.32	1115.17		2937.58	11060.8	2674.68		0.884549	1.91329	1.44129			0.717739	4.49997	4.16765	0.757275	3.66487	2.67638
	655.658	3111.53	1249.95		3502.9	11854	12563.8		1.10518	1.15235	1.59496			0.518765	2.85772	3.30187	0.704489	3.73965	2.90268
	787.669	1767	922.145		3920.62	5914.37	23709.8		1.19282	1.33252	2.57911			1.04932	4.53733	3.66792	0.801009	5.74018	2.68273
	848.86	3131.6	1560.71		2724.44	6155.98	6430.46		1.26353	1.41035	0.948679			0.697463	3.82698	3.66232	0.985774	3.10159	2.7197
	746.144	2911.43	1276.78		2420.16	7817.26	7043.53		1.2226	1.19407	1.33228			0.547651	2.62409	5.31265	0.595918	2.61711	1.84592
	1048.27	2726.3	1594.28		2526.61	9736.49	7905.99		1.15433	1.02761	1.20167			0.467387	3.96875	4.04886	0.667117	2.64223	3.45347
	880.445	1642.86	1357.12		2638.94	8007.4	6834.81		1.30543	0.72021	1.58924				3.45917	3.62576	0.761016	2.99152	2.05411
	894.552	1338.83	1218.05		2287	9802.84	6411.45		0.8831	0.846597	1.75538			0.380494	3.56953	4.08782	0.828182	5.56415	4.40883
	1029.92	1346.39	691.471		2601.69	10454.7	10627.1		0.863117	1.24292	1.85587			0.659428	3.68532	4.14928	0.626691	4.50409	3.65751
	1070.86	2645.49	709.793		2550.16	8713.22	2617.76		0.652262	0.890178	1.92413				5.16999	3.4921	0.648628	4.15906	2.35537
	744.102	2061.77	383.153		2564.42	9539.42	5156.31		1.46083	1.34844	1.89232			0.786018	3.44148	4.05132	0.748414	3.95982	3.38246
	1295.64	1471.35	701.535		2634.09	4095.92	5655.71		1.27972	1.26037	1.51011			0.524695	5.57618	3.82096	0.550473	4.16039	2.88039
	860.796	737.42	642.679		2542.07	3902.41	6594		1.43487	1.40902	1.51624			1.33943	3.4773	3.95033	0.733565	2.84402	2.68285
	905.143	2194.83	856.275		3160.39	4569.99	8036.49		1.69071	1.77347	1.1927			0.470641	3.20889	4.91684	0.523987	3.46574	3.36925
	785.21	1032.78	884.466		2806.94	4597.67	6698.26		1.37725	1.17921	1.26631			2.15168	3.14123	3.58444	0.819103	3.01412	3.11481
	860.387	1470.41	863.824		2548.64	6929.69	10099.1		1.53361	0.918821	1.67593			1.43072	3.5705	3.39311	0.457894	4.08502	2.88056
	1522.06	1673.32	940.188		2105.68	5782.08	8490.76		1.57784	0.83222	1.19267			0.665687	3.80634	3.43894	0.551647	3.44046	2.64194
	908.2	1877.82	871.691		2914.76	11191.4	6719.64		2.32986	1.16796	0.938253				3.39437	2.99585	0.823953	4.18047	2.44521
	1584.77	1224.18	897.6		2601.03	6751.94	10412.8		1.4834	1.14822	0.973689			1.02436	4.55209	3.55399	0.539896	3.17171	2.7656
	1255.56	977.623	654.607		2442.74	6336.11	4640.1		1.34485	1.39833	0.816201			1.00052	3.68087	3.39372	0.554648	3.00124	3.04866
	777.804	2172.68	492.222		2888.57	6617.2	6372.76		1.31174	0.816046	1.04655			0.423631	4.86869	3.10289	1.24955	3.79119	3.62966
	940.199	1105.65	895.83		2230.72	4931.39	6261.1		2.33008	1.05006	0.641775			1.60045	3.29827	4.31192	1.10545	2.80068	3.33492
	737.649	1312.41	758.89		1971.09	5183.51	9787.87		1.30672	1.43776	0.762557			0.397203	4.40892	3.9554	1.5657	2.19038	3.16684
	697.652	1289.01	946.377		2307.72	5956.09	8307.79		1.72522	1.13344	0.977269			1.29907	4.39846	4.19537	0.451349	2.79888	2.21048
	888.427	1023.34	1173.15		2467.16	4397.64	6255.36		1.49535	1.12787	0.998873			0.356452	5.26169	5.16048	1.63624	3.43051	2.54567
	761.998	1441.65	943.644		1328.52	15970.6	7132.92		1.39479	1.34231	0.924322			0.477798	3.73363	3.8392	0.888986	2.70213	3.15907
	1009.15	2067.39	963.362		2532.8	5908.04	3592.43		1.78245	1.39483	5.63972			0.620967	4.86429	3.69919	1.23045	2.55475	2.81467
	1027.82	1138.16	1217.22		2252.76	7038.11	4311.13		1.35465	1.30642	5.2645			0.649412	3.98721	2.965	0.9925	2.57111	2.8853
	994.316	1142.38	1297.08		4310.13	7562.41	4077.21		1.34231	1.09725	1.21864			0.463663	4.43369	3.56135	0.527294	4.93876	2.59837
	1126.76	2077.12	1571.11		2333.64	7789.75	5250.5		1.46879	1.63375	0.894501			0.367333	3.40781	3.14451	0.650951	3.64072	4.09072
	804.848	831.681	1328.86		1858.02	8172.35	15970.6		1.33739	1.42947	0.562765			0.382139	3.46135	3.7398	0.561258	4.4311	2.59519
	732.387	1671.58	791.042		4636.37	8058.4	5144.48		1.44634	1.29461				0.340108	4.58883	2.74925	0.750864	4.13775	2.39731
	922.969	2313.36	781.904		2931.81	8017.6	3673.72		1.17504	1.95691	0.852806			0.480609	4.60335	5.26362	0.869367	3.65675	2.61398
	938.468	1515.58	906.266		2106.45	7022.54	4318.15		1.06749	1.09232	0.995042			0.459811	4.12653	3.97285	0.430486	3.32534	2.49868
	869.214	976.486	1079.05		2454.12	9420.91	5258.61		1.24313	1.1662	1.06166			0.682685	2.73887	5.304	0.397007	3.49	2.74148
	1070.29	1201.21	864.142		2744.03	7838.61	3882.84		1.36564	1.0704	0.731061			0.463412	5.11174	4.96094	0.689727	4.14633	2.81749
	807.543	1715.34	733.8		3148.38	2545.93	4103.15		1.35729	1.18375	0.963659			0.726302	5.5491	3.64966	0.546483	2.99142	2.24479
	930.595	1442.17	1280.84		2367.14	9767.96	5314.96		1.2897	1.08437	0.92456			0.518038	4.05041	4.47735	0.480726	4.02292	3.95861
	828.293	1294.91	922.538		1621.56	8865.82	5307.38		1.8357	1.07149	1.59953			0.440973	6.19175	3.12505	0.588434	3.76685	4.46968
	972.746	1000.95	1371.64		3568.72	10214.3	4693.62		1.32343	0.98538	1.5644			0.414062	6.07538	3.5748	0.503514	3.19239	2.96661
	710.395	747.637	1419.73		2461.4	9896.54	5488.14		1.32299	5.0275	0.811234			0.327176	3.23558	3.36971	0.505861	3.04673	3.31511
	676.183	1123.05	1416.25		2793.84	9132.68	11057.8		1.52951	1.17047	1.31027				4.42246	4.20309	0.427059	3.19109	3.95157
	815.18	1133.75	1473.01		2049.46	6911.29	5412.26		1.09012	0.828222	2.07158			0.326709	3.32711	3.90099	0.51796	2.77742	3.70622
	692.87	1100.28	1188.02		3092.79	10171.3	7764.28		1.48893	1.50812	1.28761			0.606334	3.30274	4.01212	0.747179	3.31117	3.73345
	972.948	968.98	737.238		2304.24	9054.26	3799.1		1.63215	1.22141	0.707337			0.542841	3.26814	3.57734	0.665365	2.16171	4.72817
	2140.76	794.852	1320.06		2688.05	7045.19	10409		1.80803	2.99238	0.888836			0.984398	3.51713	4.28857	0.612488	2.68815	2.3393
	1758.01	2751.76	1169.35		2591.88	1226.87	7086.08		1.35638	1.27618	0.489072			0.499137	3.30296	3.32176	0.697683	4.47582	3.5985
	1293.25	1374.11	763.357		2387.24	1447.24	7995.34		1.43735	0.90517	1.24807			0.776471	5.21916	5.29139	0.758233	2.95485	2.44181
	1189.28	3440.64	1599.7		1447.88	1554.87	8072.52		1.27035	0.864243	1.07207			0.466691	5.8587	5.38441	1.31525	3.24892	2.40269
	1077.68	1153.1	633.701		2493.79	1453.57	7085.47		1.0075	0.810274	1.05976			0.850787	3.10268	3.94636	0.761063	3.6287	2.66645
	1022.68	1134.04	854.611		2717.88	1704.89	7094.82		1.71893	0.601844	1.18282			1.22859	5.00991	2.76506	0.532269	4.57683	2.67832
	1135.77	1976.56	563.651		2345.57	1718.69	3511.74		1.30198	0.546799	1.03348			0.527436	3.8866	2.76396	0.719772	3.45111	3.12563
	1051.91	1819.04	600.404		3420.87	1375.24	2628.1		0.747438	1.03	1.36074			0.620511	3.45094	3.04449	0.817076	4.02754	2.76057
	1109.64	1634.71	967.311		1893.52	1575.35	3397.06		1.20111	1.35165	0.777358			0.857053	5.09503	3.54685	0.459315	3.18448	2.53698
	903.566	930.552	941.031		2831.69	1537.94	3469.24		1.36445	4.78662	1.39221			0.49891	3.92205	3.92555	0.652007	3.45036	2.66776
	739.767	1680.99	1217.71		3226.59	2732.23	3395.86		1.22876	1.34665	0.690757			0.743575	4.33069	4.20335	0.384785	3.72875	2.70273
	1067.1	1483.12	805.7		3789.14	1519.08	4198.47		1.51134	1.18594	0.716755			0.492354	4.28866	3.33546	0.455813	3.58503	2.77627
	795.974	1309.52	670.058		2273.18	1979.21	5300.67		1.69461	1.42823	1.21868			0.704461	4.46907	3.28263	0.611077	3.50316	2.50125
	812.242	1633.17	1296.05		2175.74	1985.3	2777.83		1.33305	1.15217	1.01797			0.718658	3.942	4.45168	0.534538	4.71023	3.08641
	903.883	1364.46	1210.82		2894.83	1796.6	3990.63		0.979183	1.28051	2.23385			0.50303	4.07437	4.02864	0.579258	3.16848	2.84731
	1085.8	2199.98	1161.96		2344.75	2213.23	4306.19		1.18135	0.928698	5.00362			0.663716	3.85336	3.94739	0.694639	4.42607	4.04312
	845.142	2018.3	1153.04		6412.94	3006.28	3412.32		1.24918	0.985417				0.603353	4.62835	4.09024	0.378846	4.93185	4.08038
	647.778	1467.48	892.682		7379.48	2986.82	3551.59		1.28687					0.604436	4.03193	3.22488	0.57881	4.9864	3.3136
	977.631	1350.07	2267.64		4999.58	2888.92	3440.72		1.50359					0.572966	5.56336	4.5864	0.345214	4.36281	3.15434
	1013.76	2469.65	2083.87		1984.71	3119	2604.38		1.41076					0.781435	6.10756	4.05891	0.884203	2.84215	2.30129
	774.701	996.153	2470.44		4562.92	6767.02	4769.13		1.08588					1.30692	4.67573	5.16891	0.753461	3.88491	3.13865
	1030.2	1689.59	1173.16		1241.12	7460.01	5154.96		1.69924					0.844311	3.54265	3.21916	0.813603	3.57172	3.08338
	942.906	871.844	1540.65		1985.4	7244.65	3872.13		1.55177					0.716084	6.53773	4.32723	0.402776	3.22747	2.7167
	2117.91	1415.39	2797.71		1575.65	7959.76	10490.5		1.18702					1.5219	4.02985	4.16712	0.40117	3.91929	2.73984
	935.667	1995.05	2567.72		2450.55	6951.55	14113.6		1.24938					0.456438	5.06713	3.1784	0.463553	3.04143	3.26032
	812.434	959.883	2170		1387.81	8568.68	4013.58		1.25585					0.562575	4.69887	3.54485	0.469299	3.95191	3.19448
	893.748	1643.8	653.607		1624.02	8617.01	5247.29		1.18183					1.66476	5.54189	2.79946	0.624695	4.33871	3.53524
	1350.3	938.765	1189.81		1884.84	7837.61	3120.22		1.11073					1.01837	7.53059	3.47825	0.452273	4.44816	3.08072
	1162.63	2755.37	506.913		1632.9	5453.5	5620.85		1.31245					0.757315	3.63885	3.50453	0.503467	3.71443	3.31569
	1120.13	2129.9	1049.03		1878.21	8440.92	6207.21		1.17208					0.343473	4.16149	3.42804	0.629918	4.04104	2.9858
	589.501	1445.03	812.417		2972.73	7585.38	6763.01		2.2714					0.523887	4.44462	4.27937	0.453486	3.37326	3.09684
	890.811	1522	1424.69		1420.7	5226.33	4881.79		1.29532					0.645304	4.98668	4.1483	0.788481	3.03249	3.29222
	810.093	1664.8	1426.89		1855.59	4382.75	6355.41		1.0122					1.05649	4.96779	4.84053	0.506965	3.74576	2.34216
	749.541	765.865	1105.78		2378.2	6121.72	7223.21		1.94323					0.656766	3.1435	3.93924	0.487579	3.37113	2.42564
	912.004	1772.38	1012.51		2346.22	5248.44	7449.44		1.0838					0.484573	4.81039	5.02111	0.574314	3.28732	2.74569
	1250.4	2039.79	1387.87		2817.8	5853.85	6644.27		1.26362					0.592226	4.60175	7.31411	0.59184	2.75857	4.38586
	1718.06	1192.18	1324.12		1954.63	6927.26	9473.22		1.00475					0.974868	3.99541	3.0065	0.360931	2.9469	3.37306
	352.968	1257.59	2047.86		3319.98	3256.92	7841.5		1.35495					0.893895	4.01995	3.38499	0.37563	5.45768	2.97898
	1190.5	1249.76	663.429		1982.58	5658.32	5709.46		0.833763					0.933395	4.63433	4.84798	0.565381	5.21491	2.89818
	1342.12	1740.02	705.896		2055.98	6633.08	6483.22		0.827441					0.390686	3.21649	6.10218	0.365467	2.76298	3.16938
	1645.8	2321.51	859.18		3088.6	8406.97	5787.82		0.867315					1.7109	5.74808	4.89801	0.32117	2.43419	3.69123
	879.976	3309.29	852.956		3421.61	4236.26	4746.71		0.994533					0.540759	3.9081	4.47654	0.45457	3.17873	3.53778
	1683.3	2606.31	445.771		2326.59	5264.34	5677.94		0.645104					0.513585	5.35988	5.84937	0.551642	2.21108	3.02659
	1534.19	1610.22	496.945		2055.39	5145.21	9707.61		0.874255					0.496632	3.76644	3.58812	0.333466	2.96697	2.7037
	855.212	3586.89	738.899		1920.9	7707.53	8253		0.809405						6.40991	3.25585	0.352024	2.7425	3.91877
	1129.95	1504.65	905.391		3222.48	9046.55	9646.22		0.865753					0.548492	4.19546	4.64368	0.482704	3.00069	4.84773
	909.314	3223.81	960.677		2285.27	6942.84	7607.98		0.672042					0.88065	5.87296	4.0726	0.35881	3.74485	4.04009
	970.564	3189.4	896.487		2403.01	6956.05	5780.48		1.04984					0.590429	4.7612	3.38174	0.364961	2.7173	2.58577
	1444.24	1904.25	934.097		1315.25	6166.74	4738.92		0.731911					0.470892	4.63426	4.71999	0.31444	3.71865	3.78662
	1180.05	4179.34	932.13		1919.34	6161.29	6358.48		0.999757					1.06799	4.18647	3.18199	0.519673	3.14271	3.08855
	1223.01	712.661	735.148		2231.68	5581.61	6038.72		0.7486					0.615428	4.921	3.99085		3.41104	3.24477
	2103.11	786.514	1294.39		2986.74	6684.39	5429.77		0.804619					1.0716	3.86827	5.89756	0.32376	3.00235	2.49571
	1522.59	1283.71	712.8		2290.49	5466.99	6313.18		1.20738					0.671642	3.46601	5.2391	0.469263	3.8249	2.85075
	978.488	1474.21	591.91		2281.26	3692.34	8302.05		0.838509					0.621597	4.99732	4.62275	0.404698	2.91069	2.85979
	1846.55	1706.79	675.396		2233.42	4600.11	8055.52		0.558517					0.620978	3.86931	5.32302	0.543664	2.83215	3.57199
	1814.05	1388.55	1367.58		1670.98	3719.04	7954		0.65997					1.81103	5.23346	5.25257	0.787808	3.02474	4.04382
	2411.35	1330	2480.06		2311.72	4385.75	7523.55		0.899221					0.607562	3.73913	4.64652	0.631802	3.93053	4.0076
	1667.38	1471.62	1412.36		2442.96	4497.56	5857.55		0.754938					0.977089	5.23753	3.59346	0.505947	3.05046	2.69526
	1924.26		2720.43		2513.42	6738.84	11680.5		0.818857					0.80368	4.06063	4.97981	0.639679	3.47804	3.3443
	1666.71		939.405		2234.17	5744.3	9509.41		0.693098					0.810002	3.57952	3.73189	0.456065	3.61951	2.58844
	1680.85		1514.18		2130.08	5555.34	9905.24		0.990935					0.718914	4.67826	3.93466	0.72351	2.68945	2.40629
	974.599		1121.08		2317.83	5784.8	6998.04		1.21779					0.945942	3.54415	5.39596	0.418522	3.85072	2.49581
	721.901		1774.58		2522.1	4120.23	2935.5		0.893438					0.410694	3.37493	3.55286	0.830478	2.98099	2.6469
	949.88		1486.95		2601.36	2426.28	5321.2		0.784103					0.789105	4.72177	3.46229	0.7692	3.59735	2.93998
	1003.56		1429.65		2737.8	4135.51	9393.72		0.955093					0.487094	5.49143	3.75908	0.74588	3.39474	3.2971
	1074.94		1198.52		2935.26	3324.47	9430.49		1.06171					0.521762	4.72458	4.70741	0.366172	4.60724	2.73407
	676.301		1361.69		2043	3604.67	9064.17		0.877228					0.825478	2.92234	4.8412	0.60435	3.82114	3.00912
	948.554		1409.03		2162.29	5314.78	4944.18		1.16732					1.46731	5.05479	3.25502	0.364663	3.42842	3.92444
	905.178		1346.05		1074.01	6228.58	2678.43		2.87588					1.03669	6.14931	3.4005	0.374766	4.02756	4.36274
	759.079		1198.98		2120.59	6137.17	1400.45		1.68603					1.06528	3.46582	4.3691	0.371615	2.98796	3.00725
	1152.13		1438.99		2300.54	5720.21	5190.54		1.57439					0.472726	4.09293	3.00031	0.45036	4.76471	4.02476
	684.654		1405.86		2374.13	4406.25	4014.01		1.40986						3.5989	3.34648	0.498703	3.55951	3.06958
	892.065		930.06		2094.91	4335.99	4633.32		2.11009					0.955679	3.31338	4.11874	0.507402	3.79095	3.8987
	1326.5		995.739		1372.13	4911.48	3371.12		1.13461					1.16402	3.16102	3.03716	0.59699	2.86323	5.05984
	940.33		1227.5		2373.13	4417.62	7471.52		1.45983					1.51583	3.19271	4.07951	0.769789	3.59426	3.28297
	1090.65		956.112		2978.76	4573.95	2043.8		2.24914					0.773646	4.52803	4.44249	0.869169	4.26992	2.89496
	960.716		1129.09		1370.24	6128.76	3275.26		1.65105					0.75921	3.75147	4.79707	0.444443	3.09267	3.57226
	1055.72		1816.19		2540.92	4658.53	5101.23		1.44577					0.642851	2.62317	4.05414	0.313797	3.03177	2.7798
	1311.4				3011.89	5315.96	2996.75		1.5994					0.761088	2.72502	3.76048	0.312861	4.5187	3.30612
	1184.73				2749.98	4699.09	2550.54		1.31838					1.32263	2.70755	3.48061	0.30896	3.68658	3.09486
	990.386				3853	3771.15	3979.28		1.36969					1.15376	3.38581	3.35782	0.358537	3.19927	3.09993
	1086.84				2716.53	4707.99	3284.22		1.36681					1.23776	3.51162	3.52539	0.463031	3.17057	2.45815
	1241.3				2405.71	6598.99	1863.92		1.46399					1.0443	3.82649	3.95656	0.336078	3.44856	4.53531
	1156.84				2556.04	3571.1	1885.03		1.30885					0.706274	2.94203	4.62952	1.23855	3.11825	3.8812
	660.494				3462.91	5568.97	1670.7		2.55477					0.838482	3.60204	4.62003	0.572801	3.26859	3.31268
	1186.9				3084.81	6614.51	2005.23		1.76158					0.816605	3.83707	6.70081	1.10081	3.94635	2.79697
	818.435				3758.52	5713.62	1618.17		1.20587					0.858132	4.03069	5.44868	0.727394	2.57079	2.16076
	1031.88				2989.99	4446.72	1884.97		1.28804					1.42151	4.2836	4.46911	0.698358	3.53881	2.42947
	1076.1				2977.32	5021.55	2083.43		1.30571					1.14768	4.87687	3.67661	0.621403	3.28021	2.01113
	1021.82				2838.99	6932.98	1545.54		1.22561					1.91737	3.30027	3.43582	0.386574	2.21129	2.6683
	2617.2				3535.02	4308.74	1560.12		1.44352					0.562442	4.10118	3.28013	0.635624	3.70666	2.08392
	2261.05				2247.41	4472.86	1620.14		1.1408					0.438744	3.82115	4.00192	0.796864	2.43991	2.27688
	2495.88				4470.96	5680.02	1553.13		1.00404					0.467578	2.97751	3.61692	0.274484	2.032	2.6735
	2150.28				2965.87	3976.28	1600.69		1.37874					0.912791	3.24094	3.92291	0.409535	2.52569	3.4801
	3206.99				4120.14	4580.7	1546.93		1.22947						2.955	3.43276	0.433539	2.16034	3.49987
	2572.32				3231.1	4674.78	3103.98		1.23354					0.63591	3.02048	4.26407	0.842904	2.70454	3.5257
	1664				4119.13	5213.85	5762.5		1.74996					0.709412	3.79264	3.99985	0.600321	5.42405	3.94519
	2343.27				2927.08	5143.71	4385.3		1.42443					0.595814	3.46784	3.74648	0.46999	3.27583	2.8876
	2006.92				4881.02	5693.28	5460.31		1.31756					0.537251	2.64265		0.523831	3.60344	3.21383
	1382.77				3015.64	3967.54	5706.04		1.45692					1.23983	4.49381	3.50606	0.711616	4.25269	3.60762
	2205.21				4679.66	9223.03	5511.92		1.23534					0.416169	4.10689	4.45715	0.894055	2.30763	3.1109
	2552.84				3383.74	5504.33	5716.72		1.44449					0.721072	3.01717	3.29394	0.66454	2.84446	3.26761
	3071.77				3913.66	9279.98	5941.27		1.37607					0.580731	3.03487	4.44203	1.06787	5.55995	2.58833
	414.387				3410.25	5053.84	4762.95		1.96889					0.902986	4.44398	5.25372	1.83271	3.52764	2.86148
	986.856				3452.24	4728.89	5091.76		1.3571					0.584382	6.60032	3.37136	0.775173	3.41557	2.83877
	2115.53				3204.6	5262.91	4607.63		1.45111					0.603162	4.44089	3.78571	0.470737	4.32709	2.93903
	532.532				2633.75	3802.43	4992.5		1.67668					0.458929	4.9756	3.73418	1.35278	3.31952	2.51379
	757.084				3381.06	6752.86	8053.57		1.07534					0.494733	3.66071	3.42182	0.52416	3.87577	2.88937
	880.868				4785.66	8925.05	8598.89		1.44243					0.488999	5.24811	3.5382	0.58126	3.03657	2.93281
	845.406				3013.47	9053.92	9336.38		2.38477					0.366591	4.95063	5.1457	0.688479	3.64389	2.88297
	1134.07				2743.2	9787.33	9228.88		1.39116					0.75962	3.81509	4.28506	0.581677	6.09614	2.35054
	672.677				4695.67	8819.85	1708.7		1.6045					0.517296	3.72509	4.65582	0.62567	2.71296	2.27343
	640.163				3111.86	5858	5109.25		0.839033						3.02422	4.58546	0.721805	6.32018	2.59464
	624.85				3274.54	8485.76	4785.25		1.21946					0.588547	4.36597	5.0227	0.549188	2.6868	2.87789
	546.977				3292.19	9711.39	4991.95		1.35296					1.26077	3.93699	4.11975	0.541257	4.37265	3.12526
	615.938				2959.56	8616.3	4637.51		1.79597					0.619863	2.86135	4.1804	0.531278	3.80971	3.60833
	1804.97				2333.23	11475.3	7447.57		1.78407					0.724387	3.60763	3.79103	0.651249	4.02945	4.0774
	768.964				2856.53	8516.06	12163.2		1.76057					0.535194	4.869	3.24895	0.544858	3.42169	2.65753
	713.296				2897.03	9591.46	23873.8		1.379					0.483077	5.84471	5.56179	0.561705	3.66364	2.64096
	874.622				2754.59	4248.9	9308.69		1.33304					0.371935	3.11511	5.2732	1.21623	4.31456	2.74189
	736.393				2240.99	7853.1	5602.06		1.55357					0.520415	3.8953	3.93698	1.03407	4.05742	2.32388
	970.983				2600.16	7389.1	6321.68		1.37416					0.836696	4.05841	4.6626	0.658986	4.73773	2.30629
	493.132				2794.83	6732.74	8054.14		1.64452					0.36931	4.28241	3.97133	0.634225	3.5612	2.30572
	706.133				3392.45	6420.56	6030.06		1.14168					0.472982	3.6187	5.60065	1.02768	4.44505	2.68878
	1242.35				2545.88	7900.4	5887.83		1.3809						4.49825	3.94265	0.517231	3.31384	2.45013
	729.515				2542.42	8998.12	6649.93		1.45602					0.727942	3.59179	4.1381	0.45489	3.84954	2.54372
	653.205				2612.85	7834.1	6486.11		1.38113					1.8311	2.85119	4.12732	2.09134	3.78079	4.06704
	739.968				3029.07	5906.8			1.39088					1.20826	4.49986	3.70516	0.742777	4.76652	2.46741
	671.522				3633.65	8243.26	3914.8		1.54321					0.378831	3.29711	5.30971	0.440677	3.53861	3.48511
	777.764				3206.96	12372.2	6354.41		1.16084					0.496017	3.2698	4.31332	0.970979	6.04893	2.76244
	1041.89				3432.97	8785.08	4214.42		1.27188					0.537921	3.07864	3.28313	0.64766	4.58081	2.50612
	1081.49				2623.47	6781.86	5364.24		0.703526					0.644479	3.82667	3.32833	0.702622	5.37043	3.2114
	826.231				2957.58	8305.46	4563.45		1.35411					0.512996	3.7272	5.02057	0.700216	3.65627	2.31295
	926.426				3169.15	8924.98	6805.37		1.24587					0.812214	4.24983	5.901	0.374635	4.52662	2.67021
	721.771				2696.56	7500.33	3976.75		1.13419					0.86404	3.18539	4.74125	0.736039	3.96891	2.58892
	1331.38				3276.73	9222.06	4976.14		1.21204					0.424222	3.3053	4.68596	0.396887	5.25128	2.52718
	879.254				3624.78	6605.44	7134.13		1.14066					0.5444	5.17682	6.21917	0.38215	4.77888	2.47441
	813.742				4897.06	8626.68	4906.34		1.48477					0.59522	3.8831	3.46698	1.09824	3.08166	2.57082
	1359.84				2874.32	7182.79	4996.91		1.40215					0.910261	3.68774	4.0153	0.363464	3.91344	3.51441
	802.761				4336.73	9171.94	5291.63		1.1105					0.410059	3.72287	5.39136	0.313144	3.21911	3.78454
	1486.79				3398.1	6868.7	6230.32		0.879873					0.689811	4.52912	3.66919	0.453285	2.92203	3.5581
	916.66				3692.19	10837.5	3739.34		1.17672					0.473212	6.10873	4.73298	0.518446	2.78354	2.59992
	922.621				4524.09	5369.82	6562.54		0.967272					0.459678	3.78968	3.41243	0.313585	5.16605	2.49812
	770.309				3671.94	6077.12	5455		1.28565					1.31308	4.30131	4.36788	0.341582	3.92122	2.7269
	645.788				3738.37	8618.91	5243.25		1.21788					0.520388	6.05724	5.50638	0.378473	3.59144	2.87562
	811.935				3685.03	6407.65	6188.72		1.11026					0.668268	4.91458	4.21094	0.376928	4.65512	2.94222
	739.479				3711.23	6830.52	5639.31		1.06486					0.603746	5.10058	4.52413	0.399451	4.17046
	935.863				3441.33	6859.27	5262.44		0.803133					0.43811	4.49167	3.01282	0.406805		2.34435
	784.988				5267.63	8580.39	5392.5		0.865968					0.402241	3.80037	3.64678	0.542518	4.76132	2.82768
	422.816				4942.41	9579.61	12056.4		0.904461					0.47563	4.1069	4.12448	0.364816	2.98934	3.33622
	794.123				4953.52	9931.15	12690.6		1.5413					0.854816	5.36798	4.47576	1.01737	3.16746	4.01558
	854.301				3981.36	6135.25	5606.03		0.990886					0.750091	2.72205	3.7268	0.752146	3.3151	3.46998
	594.379				3250.82	7477.9	4259.25		1.30388					0.442435	5.44981	3.80044	0.483482	2.81674	3.86888
	1329.7				2904.84	6332.16	7644.13		0.963315					0.862446	5.05106	2.89156	0.376586	3.80652	3.96226
	691.906				4080.16	7272.53	4720.87		1.13421					0.415878	5.50037	3.89966	0.41593	3.48729	3.04975
	644.999				3625.21	7280.9	6396.52		1.08752					0.410103	4.01666	3.11445	0.827361	4.16573	1.97633
	873.222				3165.86	6129.17	6711.9		0.839187					0.905723	4.54314	4.05214	0.556481	3.27179	3.39767
	865.827				3896.97	2684.45	5502.87		0.790682					0.494361	4.50611	3.42324	0.436653	5.14421	2.49858
	927.524				3017.46	10922.4	6254.53		1.18837					0.338659	4.05864	4.25933	0.611473	3.24886	3.2766
	1211.65				3175.89	5308.47	6104.23		1.02726					0.41241	3.78936	3.26505	0.469935	3.67403	4.17885
	996.512				3816.34	5967.47	7857.92		0.861787					0.786441	3.79494	4.46096		3.12873	3.29924
	965.944				2877.35	5060.87	7383.38		0.922722						5.72141	3.28384	0.512249	2.83309	3.31521
	554.211				3893.18	5917.41	8289.01		1.12006					0.550749	4.29032	3.6289	0.434034	3.61906	3.38134
	533.468				1690.42	6650.12	7827.27		0.764608					0.743311	4.80867	3.90715	0.432204	2.35038	2.11818
	602.341				1704.03	6947.89	9788.81		0.920942						5.02138	4.17759	0.577728	2.44523	3.07062
	675.641				1354.43	6764.51	9168.37		0.947044					0.549556	4.65843	3.50817	0.49998	3.13485	2.19806
	756.617				1522.89	6308.98	6465.07		0.824214					0.678131	4.26427	4.88156	1.16767	2.67035	4.12585
	1080.12				1726.04	4436.68	6175.14		1.22768					1.90183	3.28803	4.48875	0.410113	3.55183	3.37835
	1757.56				1544.36	4704.69	4960.02		0.979835					0.553283	3.57503	2.81126	0.607716	3.09379	3.46274
	754.877				1451.58	7253.34	3939.63		1.17177					0.872036	4.33991	2.86971	0.37676	3.79705	2.19155
	842.549				1538.41	4862.85	3980.11		0.978603					0.610372	4.42854	3.25493	0.624747	4.3661	3.74495
	629.069				2043.44	4740.21	5850.96		0.900851					0.547967	4.54246	4.28883	0.526039	2.29021	2.58962
	478.409				1723.21	8200.27	6102.24		0.829137					0.569394	4.65739	3.63504	0.617469	2.50225	2.06046
	834.648				2648.14	8508.36	8510.79		0.990579					1.55861	7.06775	3.41701	0.668793	1.77729	3.85402
	639.465				3993.3	10040.9	4998.17		2.09157					0.903498	6.91646	2.73884	0.539525	2.82503	4.04327
	830.481				1786.42	6176.11	3778.3		1.12918					1.55934	4.77716	2.72802	0.760936	2.43504	3.82899
	749.484				2127.48	8568.54	4263.21		0.733825					0.929115	6.05358	3.61175	0.640979	1.59372	3.89425
	825.593				1667.49	7643.51	5724.13		0.911982					1.4459	4.19117	4.23957	0.539376	2.20221	4.29662
	1070.44				1805.93	7244.98	3433.34		0.962335					1.16699	6.59587	4.39097	0.597917	2.08091	4.11135
	869.503				2553.73	7054.76	7005.74		0.73811					1.52869	5.24673	4.22168	0.585799	2.44883	2.7816
	1576.86				2340.97	6939.13	4376.04		1.31997					2.51694	6.26136	3.58982	0.666847	2.57729
	1054.24				1916.82	5783.52	4560.27		0.780176					1.64011	4.57526	4.53263	0.685389	1.92699	2.61325
	1694.8				1335.29	6534.21	7059.93		0.96033					0.983395	4.60449	4.75173	0.638859	2.24934	4.42933
	1750.1				2001	6257.42	4915.43		1.0071					1.98449	4.8999	3.6868	0.471731	2.1855	2.08825
	1369.58				1779.51	6539.05	6540.5		1.06934					1.57794	5.10967	4.47282	0.650947	1.94588	4.10557
	2042.51				1685.57	6706.08	3885.88		1.11164					1.02084	4.01537	5.06789	0.70659	1.9074	3.30313
	1779.67				1905.66	4880.53	6425.32		0.787555					1.71988	3.40039	4.54567	0.571947	2.13532	4.15532
	1289.81				2066.76	6200.06	8592.5		0.896424					1.90648	4.47442	4.30221	0.953153	2.46019	2.84596
	1161.04				1628.74	3885.81	6069.3		1.46364					0.708642	3.49142	4.62844	2.33679	2.01301	3.01385
	1421.03				1926.13	4334.11	9700.31		0.914388					1.32484	2.77621	3.7041	0.902931	1.74727	3.1356
	1247.46				1061.02	5388.58	8538.53		1.46356					1.06821	3.11255	4.76788	1.15813	2.38046	2.84051
	1162.31				3080.79	5744.88	8702.64		0.964511					1.36298	4.08245	4.29626	0.847661	1.9007	2.94145
	1606.52				1955.39	5063.47	4943.52		0.794825					0.748682	4.2092	4.08535	0.460423	1.50879	3.18303
	1374.91				1336.74	5748.66	5668.61		0.78386					0.89555	3.73526	3.31173	0.848309	2.66239	2.47116
	1138.39				1830.33	5181.58	6416.87		0.694462					1.0533		3.70117	0.975942	2.79458	4.07122
	1168.42				2031.04	4506.58	7663.38		0.71811					0.884124	3.81324	3.85431	1.46016	2.15977	2.83348
	951.416				1657.8	6275.18	5202.02		0.871966					0.587941	3.82138	4.36248	0.446136	3.18623	2.76565
	1291.65				1859.03	5267.56	4967.88		1.37104					1.08626	4.07206	3.69216	0.491667	2.82712	2.56609
	1106.54				2190.31	3201.91	1644.16		1.11483					0.818118	3.08518	3.81409	1.1278	3.56059	2.82048
	1898.18				1184.75	4880.73	9147.77		1.28088					2.24396	3.09708	4.09883	1.09353	1.62024	2.89018
	831.265				1724.32	3769.32	4593.38		1.18697					0.719378	2.91618	4.23694	1.19441	1.77394	3.17566
	2153.34				2836.75	7555.06	3500.65		1.40784					1.46027	4.12093	4.24669	0.995637	1.90032	3.39644
	1857.97				1561.15	7469.1	5028.52		1.20258					0.763559	3.53626	4.8796	1.29362	2.47265	2.58002
	987.367				2583.97	6209.83	4478.61		1.15656					0.861124	3.32025	4.09076	1.50311	2.27307	3.39823
	1567.35				1782.57	6935.91	4067.09		1.24082					0.730552	2.21284	4.7918	1.69411	3.02802	3.24824
	1467.66				2141.54	6707.21	7021.66		1.1091					2.62956	2.39905	4.53803	1.08782	2.57523	2.92817
	1415.34				1956.14	6968.5	5445.68		1.38336					1.41289	3.29075	4.1404	2.58174	2.39499	2.56646
	1119.15				2644.81	6169.2	5859.9		1.08156					0.753156	3.55684	4.28991	0.658675	2.65254	3.18252
	948.33				2742.86	7554.07	6022.97		1.02113					1.3549	3.75503	4.6628	0.492944	2.51953	3.37032
	678.364				2130.71	6000.06	6928.75		1.1269					2.22593	2.53922	4.52612	0.477472	2.70726	2.43659
	903.799				2340.39	7043.49	7346.68		1.13262					2.26619	2.29846	3.91889	0.993347	2.16369	2.8039
	979.674				2563.93	7103.8	5079.77		1.16324					0.864749	2.71868	4.16401	0.935578	2.2895	3.0003
	728.7				1298.55	8265.91	7448.78		1.05229					0.885051	2.44193	4.73708	0.657498	2.01481	3.57105
	902.761				2428.6	10940.8	3450.45		1.51198					0.92909	2.57885	4.2434	0.825472	1.60456	2.53612
	722.938				2302.25	14913.7	3577.95		1.11101					0.854386	2.43326	3.87502	1.38824	2.53342	2.85553
	847.463				2319.96	9585.76	4826.96		1.20079					1.58291	2.71746	3.67608	1.52861	2.24358	2.30199
	1210.21				2336.2	11125	6141.35		0.954585					1.13417	3.45938	3.64794	0.957465	2.25712	4.15854
	955.347				2216.78	9446.3	3543.51		1.01032					0.908541	2.49659	3.74185	0.98491	1.97576	4.58507
	895.714				2969.56	11735.2	6625.56		1.62407					1.81561	2.27796	3.64683	0.849058	2.34945	4.06795
	726.909				2431.87	10376.9	5891.34		1.18229					0.637794	2.83139	3.35905	0.702258	1.69231	3.21091
	883.428				2746.53	9059.06	5145.56		1.05577					1.37622	2.6572	3.31586	0.567218	1.77349	2.70163
	764.389				2949.92	12036.5	4772.29		1.16512					0.526266	2.9361	3.31877	0.981802	1.89743	3.96063
	701.992				3256.34	9939.4	4529.94		1.14885					1.24986	3.19146	3.52042	0.478479	1.79331	3.02514
	967.438				2233.63	12249.2	6333.54		0.889845					1.31097	2.6591	2.99384	0.727135	2.97124	3.42682
	1021.8				2447.1	10032.4	6656.47		1.3066					0.853713	3.04591	3.12202	0.485234	2.26156	3.99651
	895.248				2918.75	11077.6	5978.91		1.08741					0.656294	3.88301	3.12422	0.470491	2.37016	4.89711
	915.957				4150.88	10601.3	7348.97		1.03452					0.859	2.70787	4.01207	1.03965	2.79342	2.75318
	1134.82				1116.02	10737.4	4278.66							0.765026	2.36145	3.17786	0.738265	2.02857	4.44119
	865.992				2789.98	10516	3990.56		1.2619					0.663357	3.44421	3.57497	0.527992	3.23259	3.93009
	516.986				1964.95	8631.67	4640.84		0.766226					0.972149	3.00749	3.84134	0.576056	1.39287	4.04783
	762.008				2167.03	8273.64	6075.08		0.851332					0.539266	2.66115	3.75484	0.717208	1.65201	4.12938
	973.826				2855.11	7224.43	7575.02		1.12197					0.84263	2.81731	3.47963	0.569442	2.83841	3.96166
	997.547				2544.02	11137.8	6137.41		1.05998					0.859247	2.28805	3.37986	1.10056	3.1177	4.00917
	1404.25				2028.26	7428.07	4173.15		0.790379					1.01899	2.02005	5.97385	0.741	2.4463	3.08012
	1073.4				2171.34	7374.88	7747.52		2.17177					0.589646	2.15772	2.9522	0.771852	2.14542	4.31423
	1142.06				1800.75	8190.87	7425.64		1.19155					0.523363	2.5464	2.8297	0.894145	2.13418	3.569
	1262.05				1920.02	7367.65	7963.74		0.875031						2.98952	3.97339	0.607395	2.13031	4.4865
	1356.28				1761.92	7291.24	2938.74		1.13556					1.01528	3.08313	2.56683	0.770766	2.67826	3.28398
	816.729				1905.49	12792.4	7499.73		1.31039					0.931009	1.70757	3.86203		2.3356	4.10845
	1433.22				1884.57	8948.24	5706.05		0.985639					0.670911	2.04503	3.25703	0.589804	3.03133	3.62916
	1058.36				1963.68	8755.75	4196.77		1.21003					1.33302	2.78615	2.58583	0.645625	1.93387	2.81362
	740.401				1936.55	10229.1	3499.15							0.700259	3.05407	2.9767	0.614147	2.11019	4.71536
	1135.15				1871.07	6118.11	5112.04		0.878456					0.629618	4.31326	3.56619	0.74546	2.59112	4.4719
	1145.79				996.138	5012.14	3766.41		0.806832					0.859345	3.04449	2.97533	0.556557	3.64891	3.16339
	907.584				1913.32	6579.42	5972.44		1.13873					0.872965	2.74732	3.14704	1.65145	4.17016	6.24022
	897.787				2888.72	9011.48	4643.7		0.853312					0.620677	2.60312	2.42036	0.491331	4.19057	6.52209
	859.915				2163.95	6348.53	7114.44		1.17229					0.57897	1.74768	2.73793	0.496691	3.94989	3.20755
	743.845				2081.29	5246.19	4658.16		0.821182					1.47814	2.04201	2.48936	1.10995	3.87692	3.50146
	1043.01				2178.6	9512.89	5341.24		0.965					1.1009	2.13595	3.11842	0.526609	3.83209	3.36264
	800.816				1037.81	8078.65	5089.56		0.908501					0.399676	2.49953	4.06383	0.607385	3.45741	4.29161
	647.795				2026.21	5972.18	3621.6		0.753864					0.439651	4.11367	2.72498	0.637206	3.37887	3.67517
	1272.86				2383.54	8099.06			0.992139					1.01447	2.66681	3.16043	0.743501	3.75861	3.25236
	768.884				3454.91	8310.49	4362.61		0.842497					0.535769	4.14441	2.36316	0.585757	3.39779	3.26328
	757.798				3332.89	5879.91	4612.9		0.773776					0.801815	2.84471	3.42258	0.912412	3.71626	3.02965
	780.684				3180.47	6874.67	3865.62		1.15245					0.665114	2.11529	2.74827	0.419205	2.93659	4.44926
	1116.01				5088.27	5568.53	2668.82		0.766816					0.580105	3.10449	2.94178	0.472328	3.17079	4.04561
	804.415				4294.49	6720.16	3622.68		0.76225					1.44872	3.52673	3.0393	0.376582	3.02928	1.63863
	821.374				2312.41	7795.07	7436.07		0.848613					0.8266	3.16227	2.90004	0.453836	3.37535	1.48543
	1565.61				3929.34	8706.13	7420.53		0.884472					1.30563	2.71485	2.9883	0.714955	3.6126	3.81845
	806.289				1070.13	7691.45	8032.57		1.43044					0.706497	3.17562	2.55368	0.468712	2.57435	3.31534
	754.268				1458.8	7747.77	5932.27		0.779075					0.59591	3.10541	2.90123	0.61565	2.79886	3.18895
	637.654				1371.4	9096	6575.05		0.895316					0.887655	2.86903	3.57231	0.603686	2.90249	3.13513
	1105.96				1644.85	7572.5	6567.04		0.815586					0.700864	2.72609	3.57826	0.296609	3.13029	3.21967
	857.905				1563.05	4654.74	1209.95		0.892997					1.04238	2.74633	2.95884	0.456144	3.0566	3.16167
	998.335				1507.25	7440.59	3214.23		0.886448					0.847765	2.43261	2.8756	0.672576	2.38365	3.35955
	1263.99				2738.2	4898.13	1451.96		1.10759					0.703364	2.75713	4.39018	0.779627	3.48323	3.05089
	1197.4				2472.8	4900.86	1650.76		0.836484					0.530369	2.93803	4.1834	0.470641	3.49398	2.76269
	1106.27				1548.73	4339.1	5615.59		1.21447					0.816534	3.06661	3.05333	0.272778	3.51354	2.39038
	832.955				1761.93	5103.52	1430.8		0.925539					1.24977	3.35562	4.51085	0.788667	4.02158	3.21435
	1260.84				2231.12	6175.05	5108.1		0.84681					0.526867	2.52467	3.89787	0.445525	3.78416	3.20274
	1455.44				1337.83	8273.94	1536.69		1.52725					0.530244	3.08457	2.97072	0.459957		4.23533
	1073.4				2868.36	11064.7	5502.01		0.854296					0.869951	3.6094	2.65287	0.316827		4.24115
	1104.11				1406.66	8444.42	5284.54		0.943611					0.632438	2.25356	4.0959	0.272922	3.33524	3.76004
	1438.3				2514.97	9145.49	3703.07		0.900029					1.31146	3.04401	3.06889	0.536414	2.96985	2.9852
	1255.34				3574.53	7266.11	2921.93		0.778255					1.8285	2.09713	4.00085	0.477087	2.36587	3.41804
	1995.14				2916.68	11772	7670.1		0.99485					1.87838		3.69274	1.13012	2.31324	3.54289
	1202.58				2509.07	10275.4	8007.22		1.0687					2.64052	4.39954	3.53451	0.805395	2.75803	3.24422
	1085.15				2244.69	12351.5	5096.4		0.966041					2.05258	2.53616	3.35278	0.324706	2.44243	4.24162
	1004.8				1170.79	10885.3	4536.97		0.875549					0.685359	3.91111	3.35326	0.608011	3.9815	4.21964
	1284.28				1604.33	9525.54	6176.45		0.901405					0.635721	3.01325	4.78036	0.867875	2.7579	4.6145
	861.648				2065.74	2591.61	2003.9		0.857359					0.540455	3.33584	5.61982	0.690834	4.0811	3.04366
	767.235				2042.07	5912.4	2213.35		0.965654					0.887031	2.52686	4.63601	0.496417	2.99925	3.58208
	1098.44				1559.54	5022.04	5069.15		0.724023					0.938567	2.8062	3.88762	0.523169	4.20462	3.2685
	961.035				2317.52	6828.41	2183.38		1.02147					0.919413	2.14784	4.52798	0.298399	3.74446	2.81414
	916.899				1645.3	5953.39	3562.6		0.871676					0.61353	3.04299	3.59511	1.12913	4.43724	3.94399
	1253.07				2525.76	6030.8	8796.31		1.87887					0.77212	2.94226	4.58861	0.291477	3.29543	3.36192
	1149.58				1991.39	6506.61	5979.96		0.885743					0.475195		4.58939	0.338322	4.82626	4.71672
	888.687				1654.2	8124.72	4216.91		0.749316					0.392517	2.67026	3.31366	0.357886	2.64541	2.93474
	804.795				1766.43	3947.53	8867.82		0.858934					1.85545	2.55088	3.77473	0.515692	5.53773	3.01696
	1335.6				2011.49	6165.42	2961.89		0.865487					0.559291	2.72948	3.80978	0.578363		2.49422
	2188.72				1324.56	7026.18	2901.98		0.816339					0.818523	2.30057	3.54363	0.600412	3.07561	2.9976
	956.24				1705.33	5278.49	5303.25		0.780083					1.46193	2.28762	4.51965	0.900294	3.28888	3.63224
	860.036				1734.72	5843.83	3092.09		0.760033					0.687748	3.08299	3.56529	0.876999	3.49345	2.83952
	701.335				2370.55	5133.38	5737.49		0.761332					0.761236	2.88473	4.28814	0.69461	4.46644	3.59956
	892.612				2141.24	6351.55	13228.3		0.879046					1.82196	2.45517	3.71885	0.897344	2.73233	2.63515
	1062.14				2017.04	4511.28	5138.99		0.737249					0.554182	2.60253	3.59252	0.617025	5.26838	4.21435
	1029.35				2380.69	6988.9	5836.93		0.967183					0.361779	2.65895	3.2541	1.15541	3.07316	3.44071
	816.357				2440.98	6715.15	3447.79		0.696401					0.713168	4.34993	4.23518	0.588456	4.1008	2.70538
	1050.34				1348.91	5735.5	4087.35		0.899098					0.824719	2.4308	4.6016	0.519549		3.59077
	1363.47				2161.66	4709.82	5064.78							0.995741	3.65948	4.77344	0.477327	4.47227	3.50193
	888.752				2413	5063.57	4589.73		0.915404					0.548157	2.91675	3.94187	0.708814	3.08808	2.33478
	944.404				2200.44	5825.25	5357.97		0.757912					0.939535	3.54611	4.38243	0.977585	3.60968	3.53033
	1156.84				2215.77	6723.98	4118.28		1.53355					1.10112	4.29445	4.13343	0.823159	4.6037	2.52416
	1661.08				2383.4	5289.64	3936.48		1.07451					0.432075	3.79368	4.05555	1.15799	3.92734	2.89046
	1934.98				1447.34	6315.11	3937.48		1.42774					0.850904	2.94404	5.34218	0.369241	4.03882	2.63796
	850.306				2126.27	6175.96	4434.87		1.37412					0.711503	3.56255	4.95613		4.29644	3.46703
	1563.41				1162.15	5513.65	6365.32		1.38684					0.84511	2.61286	4.67328	0.785858	2.9781	4.45013
	1054.79				1979.66	5932.34	4608.34		1.20969					0.755495	4.24611	4.22141	1.12033	2.94571	3.50802
	979.465				1376.66	5117.11	6038.18		1.4849					0.893195	2.94226	4.1368	1.01832	2.97142	3.94256
	566.29				2700.29	6181.4	6329.32		1.334					1.59655	2.88387	3.54815	0.742712	2.50798	3.06884
	942.533				2144.19	5193.12	7383.45		1.07264					1.0512	2.68526	4.22857	1.31133	2.70343	3.02535
	1004.79				2108.83	5939.33	4729.81		1.42055						2.56236	4.41438	1.85682	2.68542	3.83701
	794.331				2146.43	7289.91	4278.28		1.38288					0.790672	2.78775	3.44047	0.717709	3.00021	3.93759
	1084.77				1831.63	7546.89	5219.94		1.15043					0.954573	2.84172	4.09029	0.867092	4.51047	3.61401
	984.688				1959.3	5961.39	4598.31		1.09521					0.776336	7.77801	3.39313		4.20055	2.54407
	980.72				2254.36	5589.25	4488.96		1.60117					1.01899	2.50844	3.16659	0.949391	4.24904	2.51018
	1197.6				2054.73	2872.86	2962.85		1.04505					0.7013	4.3666	3.39042	0.79178	3.59841	2.56435
	957.75				2273.96	4449.81	2871.79		1.59976					1.62845	4.89572	4.02093	0.563616	3.73304	2.80732
	756.231				2233.34	5231.7	4784.37		1.49443					0.542378	3.85773	3.22899		2.77734	2.4333
	1004.22				2541.41	4565.26	4310.67		1.33594					0.944517	3.36157	3.28341	0.873322	3.63608	3.09872
	1048.03				1746.13	5573.36	4549.13		1.2893					0.608939	3.41705	4.38447	0.781343	3.63224	3.09675
	922.782				2194.64	3711.15	2454.08		1.13384					0.751985	3.15227	5.42179	0.512757	2.54824	3.05654
	944.8				2265.39	6765.84	4993							0.881225	3.46535	4.95201	0.520231	3.63333	3.32206
	937.553				2058.75	4867.93	11016.8		1.01924					0.544886	3.3934	4.29497	0.678734	3.13088	2.96729
	684.235				1429.39	4601.98	4466.57		1.41455					0.646961	3.91512	3.62189	0.743416	3.51315	2.90791
	767.362				1030.57	4793.56	3395.71		1.19631					0.651916	4.3256	3.58057		3.65195	4.11685
	583.113				4843.69	7310.4	6930.97		1.32847					0.669286	3.84876	3.61013	0.971004	3.04396	2.2466
	552.605				5543.08	4701.23	5645.28		1.09051					0.854946	4.58762	2.99474	0.863221	2.95218	2.21012
	383.6				6164.08	5121.34	5529.57		1.16476					0.437981	3.08989	4.25846		3.8202	3.43598
	427.295				1345.28	8131.14	6812.5		1.13451					0.46234	4.24524	4.30126	0.481305	3.75082	3.7406
	507.184				2034.44	7868.27	6526.51		1.28549					1.44565	3.40948	4.1186	1.43492	4.03253	2.62499
	823.897				1310.81	8090.62	7168.86		1.66671					0.817379	2.62525	4.1342	0.49804	3.13056	2.96539
	682.422				5279.79	8246.31	5641.14		1.01353					1.38114	2.46732	4.13954	0.953255	3.44079	2.83382
	577.266				2040.1	5873.93			1.2159					0.71405	3.86931	3.55211	0.656666	3.2304	3.33122
	713.163				2282.53	6796.63	8393.81		0.964224					0.727185	3.09436	4.1338	0.540492	3.74855	2.85374
	616.442				2102.05	9183.9	10035.3		1.53067					1.23454	2.60693	3.15638	0.529339	2.81277	2.99863
	637.649				3513.23	11206.4	4227.01		1.44812					0.521943	3.02988	3.78531	0.49292	3.10504	2.24902
	653.001				2967.85	5658.81	2829.53		1.1919					0.841495	3.17284	3.92529	0.468304	2.65681	2.50806
	820.938				2627.14	7018.84	2499.44		1.38299					0.802934	2.70323	4.0307	1.31352	2.63828	2.55151
	741.638				2595	8890.06	4653.66		1.16027					0.589221	3.16491	4.397	0.570986	3.53583	2.2304
	622.977				2569.32	5221.4	8662.16		1.35638					1.06255	3.08753	3.71357	0.552679	3.65531	3.04491
	596.807				3104.09	5674.15	5713.37		1.72321					1.19302	4.05438	3.0383	0.750375	2.43963	2.08797
	837.725				2564.52	5242.92	7536.5		1.42015					1.11664	3.05579	2.97111	0.65514	2.99658	3.56522
	668.966				2392.9	5019.16	5812.68		1.18148					0.715723	2.53121	2.80709	1.09327	2.98552	3.5081
	871.728				2560.39	5123.25	7240.16		1.30322					2.64745	3.06328	3.57405	0.831724	2.98004	3.16724
	674.129				2504.31	4734.06	6664.49		1.12906					0.491777	5.82543	4.21088	0.620578	2.46777	4.85559
	1114.25				2836.49	5534.43	5264.85		1.10374					0.984514	3.29383	3.31193	0.619197	2.14123	3.94969
	1106.67				4060.84	3915.95	6484.15		1.1123					0.848731	4.99168	4.4122	0.416556	3.29581	3.77831
	723.548				2602.76	5464.14	6535.18		1.17003					1.18467	3.76001	2.73597	0.569835	2.33563	3.44845
	1555.52				1391.28	5096.96	16221.8		1.80226					0.549089	3.21418	3.13722	0.632504	5.28591	2.93077
	1039.83				3197.12	8152.31	6047.68		1.18001						4.14622	3.43142	0.480125	3.46898	2.09636
	811.948				3270.66	9837.12	7815.81		1.43542					0.7736	3.40856	3.1565	0.415534	2.19035	3.24741
	866.403				3797.14	5923.06	12601.8		1.22955					0.894978	3.8221	3.7071	0.398314	4.03174	4.04504
	1028.73				3337.5	5440.27	4409.88		0.999396					1.09921	5.01413	3.2496	0.37872	2.62704	3.0543
	1009.87				2252.11	6187.94	7931.82		1.2303					0.639867	3.33223	2.63057	0.423456	4.14057	2.11234
	924.696				2666.43	6485.28	5563.57		1.10011					1.49829	2.65931	3.38687	0.628484	4.33211	3.2327
	747.441				2454.85	5221.11	6603.98		1.26958					1.12411	3.09358	2.82353	0.531875	4.06752	3.54046
	931.304				2152.4	5250.32	6645.14		1.0271					1.01745	2.47392	3.80584	0.40713	3.26362	3.29942
	923.515				2451.44	3054.9	6958.7		1.09505					1.0675	4.59814	3.72331	0.574213	2.03685	3.02018
	674.044				1131.29	4780.42	8478.68		1.18714					0.519447	2.66948	3.31494	0.407596	2.06354	3.18816
	967.398				1137.94	4504.48	7951.54		1.01527					1.80097	2.91876	4.95464	0.788482	2.37114	2.94911
	1092.58				2969.2	5877.04	6313.8		1.12007					1.35428	3.10388	2.49447	0.450664	1.81149	3.00344
	841.357				1816.43	6531.6	5232.48		1.31609					1.60401	2.86	4.38203	0.612391	3.84561	3.67263
	698.537				2718.69	6701.4	5393.63		1.2337					0.427572	2.71793	4.01413	0.842436	2.23337	3.74297
	936.374				2052.56	4679.99	5636.05		2.00928					0.682821	7.87065	3.24077	0.456248	2.75371	3.46242
	817.998				1659.33	4701.76	5471.86		1.76661					0.7231		3.65626	0.570912	2.22944	2.54959
	819.221				4736.16	3640.99	6482.98		1.55808					0.740062	3.52602	2.49222	0.649363	1.70721	2.6414
	1548				8628.12	5749.92	5784.83		1.15643					1.29576	3.01115	3.13775	0.844	2.1845	2.6971
	1531.26				1922.82	5041.74	6044.2		1.2077					1.02208	2.18663	4.27235	0.649487	2.49095	2.73747
	1246.48				5275.95	6725.2	7049.04		1.25554					0.95342		5.24374		1.96331	4.09059
	522.266				5445.34	4340.44	4535.93		1.20715					0.997739	2.94001	4.28742		2.53887	2.53841
	1462.23				3727.44	4172.84	5136.04		1.0924					1.01602	2.72685		0.828969	2.55356	2.80763
	765.906				9222.17	4211.73	5524.55		0.950513					1.06712		3.67676	0.889548	2.55703	2.49856
	738.292				1033.59	4049.67	10870.1		1.12182					1.42953	2.77054	3.45562	1.20857	2.31927	2.7848
	1496.62				1368.37	4191.69	6148.46		1.64602					1.12887	3.79749	6.03103	0.765173	2.19387	3.80918
	772.255				2169.04	5545.41	2002.47		1.56732					1.39824	3.52382	4.53328	0.878298	3.64937	2.71796
	1913.56				3806.29	5420.48	3832.16		1.8747					1.84216	3.78036	3.53925	0.487871	3.97638	2.86163
	770.318				1745.6	5051.66	4568.23		0.997475					1.01352	3.00854	4.27089	2.18235	3.30959	3.06892
	818.575				4928.47	2928.83	3588.63		1.64029					1.06279	2.74619	4.12214	0.544071	4.28177	3.9516
	537.381				6881.36	6112.93	4723.52		1.53919					1.00424	3.28975	4.55079	1.39061	3.87751	2.85125
	662.634				4769.01	5351.51	1538.79		1.41106					1.23136	2.28788	4.50012	0.621532	3.66074	3.56422
	580.35				6286.89	5187.94	4820.01		1.10591					0.890024	2.19228	4.45809	0.589671	3.45675	3.44461
	486.885				1830.62	3529.34	3084.47		1.18911					1.84921	4.99666	4.07553	1.69698	3.64928	2.54253
	465.32				2165.01	5455.66	3643.4		1.47					1.40293	2.63444	4.16875	0.653739	4.18406	3.10142
	509.694				2641.34	4766.31	8724.46		1.04524					0.82878	3.88276	3.63501	1.56825	3.2492	3.03257
	467.489				2185.58	4341.86	10768.6		1.89943					0.92988	4.24382	3.65089	1.52043	3.69788	3.12621
	577.801				2439.74	5304.15	8015.57		0.979401					1.18227	2.78774	3.87025	0.926695	3.84292	3.76085
	604.714				2636.8	4695.44	13601.9		1.05649					0.874828	3.24337	3.90851	1.32633	3.19131	4.06788
	548.242				2657.09	6240.34	12702.5		1.04632					1.26744		3.562	0.799115	3.50139	2.948
	465.325				2254.66	5938.64	7889.9		1.72967					0.840112	3.77571	4.08636	1.00693		2.45645
	526.523				2535.31	7789.77	8858.6		1.40033					0.763041	5.18313	3.58599	0.939504	4.48754	2.72293
	534.636				2699.16	8692.85	10378.5		0.914362					0.654252	3.4951	3.29719	0.86737		4.23794
	458.315				2314.41	5587.38	10889.2		1.00975					0.697256	2.97972	3.12988	0.92411	3.0628	4.22365
	557.39				2537.62	5925.31	4096.82		1.37722					0.69286	2.31998	4.30117	0.819011	4.17546	4.14505
	830.838				2177.43	4834.3	4883.85		1.11474					0.846454	2.41296	3.52665	0.646807	3.902	3.42936
	594.591				3027.19	4780.25	6338.16		1.12757					0.682264	2.88231	2.80216	0.873206	3.64834	2.44354
	521.014				3287.94	7393.85	6091.33		1.13607					1.13635	3.56403	3.68578	1.00311	4.43972	2.51711
	610.74				3092.8	11189.9	5007.7		0.935599					1.06896	2.3783	3.69063	0.949888	3.50126	4.09581
	531.363				2515.6	7902	8307.03		1.2242					0.532477	3.10795	5.16682	1.10911	4.10282	4.3497
	592.006				3246.05	13581.4	7455.61		1.12855					0.68883	2.65499	4.1369	0.789804	3.13725	3.27166
	649.219				2951.62	8918.57	15432.4		1.0918					0.677663	3.11557	4.32864	1.31041	3.72053	4.58519
	514.27				2653.55	7343.79	10288.2		1.11071					0.756256	4.89754	4.07473	0.671497	3.07023	3.20387
	558.981				2569.86	6484.35	4372.96		1.4027					0.817092	4.34004	4.12754	1.04609	3.26538	3.17622
	630.261				2050.41	7030.42	4657.14		1.03619					0.423702	3.23532	4.13822	0.552048	3.33813	2.73273
	584.016				2304.04	8842.9	4124.7		1.2432					0.420036	2.94428	3.37146	0.968877	3.45164	3.75801
	508.694				2879	6374.1	3378.25		1.1779					1.27829	2.78179	3.46073	1.47261	2.6513	3.43433
	412.074				3027.45	7981.56	2271.42		1.04278					1.27394	4.01711	4.33904	0.537929	3.58893	2.80667
	554.13				3140.43	10477.7	2087.6		1.27264					1.08163	3.41124	3.51565	0.740345	3.34896	3.77626
	523.31				3796.24	10426.6	3032.41		1.22214					1.09779	3.38891	3.54626	0.474482	3.95992	4.7356
	641.719				3373.54	10412	2365.73		1.1634					1.34359	2.80317	3.77015	1.29598	3.54452	3.14412
	588.172				2957.34	12110.5	4062.65		0.806759					0.867262	2.95558	3.56924	0.730591	3.81547	3.36382
	569.899				3260.45	10856.3	5366.22		1.11732					1.11648	2.48177	3.15941	0.988969	3.47698	3.17737
	538.058				2206	9052.41	6915.41		1.24997					1.91065		3.36158	0.666003	4.31918	3.70596
	420.128				2530.41	8212.8	7622.62		0.885214					1.13242	2.59593	4.00935	0.698749	4.92299	3.98641
	568.545				2731.37	6039.99	4652.07		1.00003					0.897298	5.67364	3.86454	0.567368	3.65768	4.59819
	1154.86				1904.86	5732.37	5078.35		1.06653					0.855717	2.95709	5.31169	0.888738	4.26357	4.26745
	586.132				3204.96	7185.85	3471.67		1.18072					2.94668	2.15961	2.82694	1.12013	3.9121	3.3196
	624.323				2031.62	9889.09	5263.11		1.08895					1.82563	4.10838	2.71998	0.816941	3.1886	2.92292
	541.902				2725.22	7400.08	1684.38		1.13372							3.9101	0.99047	3.73661	5.08731
	719.55				3549.08	7219.89	7093.7		1.0457					1.53054	2.50381	2.85556	0.97303	3.16667	4.49938
	669.281				3089.98	5974.98	8052.77		1.18446					1.12335	4.21053	3.56326	0.847354	3.86723	3.53601
	531.3				3587.45	7674.34	2839.47		0.938611					0.857819	2.51381	3.22354	1.60414	3.53135	3.05077
	655.19				3709.81	8045.06	7643.73		1.02444					0.767653	3.07886	3.37432	1.87352	3.29199	5.72712
	427.81				2800.08	6718.35	6738.03		1.1737					0.884603	2.44632	2.62948	1.67024	4.71199	5.84054
	618.493				3315.49	8217.07	3679.15		1.12617					0.752898	2.60322	2.36112	0.661563	4.40547	2.05766
	606.153				4303.01	7784.73	5496.61		1.49512					0.986408	2.92055	3.45531	0.431197	3.18845	3.04889
	697.121				3097.29	7983.52	3634.98		1.04205					0.922511	2.97819	3.74926	0.572803	3.69629	5.04615
	638.24				2315.24	7013.43	3017.12		1.25597					1.2061	2.94842	2.22013	1.16342	2.68816	2.41506
	475.086				2687.57	4662.19	4659.04		1.01536					1.0601	2.53163	2.84862	0.744018	4.94114
	685.739				2183.8	8758.51	5227.25		1.40233					1.08579	3.51348	3.18376	1.21247	4.43167	2.66464
	622.045				3172.41	7378.38	6513.16		1.20147					1.9131	2.50709	3.52449	0.773717	3.8171	3.10223
	515.684				2522.69	5540.93	4187.42		1.13381					1.35705	3.4904	2.94277	1.22334	3.73515	3.08935
	632.437				3139.9	6396.96	4759.01		1.06806					0.818836	2.6284	3.79054	0.688273	3.60519	2.74341
	579.757				2790.23	6995.78	2685.94		1.0721					1.24151	1.94711	2.75166	0.990027	3.41066	2.56778
	602.2				4351.03	4656.72	2744.27		0.972788					1.10523	3.0942	2.88111	1.02447	3.18041	2.46333
	563.135				2871.03	9003.01	2025.35		1.05944					0.75186	1.77447	2.56048	1.55851	3.81409
	608.01				3444.47	6931.02	2266.63		1.10233					1.10456	3.0754	4.84834	1.24152	4.03839
	595.327				2871.66	9348.8	2474.46		1.02689					0.66086	2.73963	3.47444	1.0446	4.62398
	1100.4				2986.16	6830.89	3465.65		0.961562					0.784303	2.29803	3.3425	0.481496	4.31231
	569.398				2938.1	10387.3	2551.45		0.95807					1.0902	2.42183	3.80614	0.730043	3.67014
	583.542				2829.23	7195.01	9942.55		0.920948					1.33135	3.19848	3.55337	1.00111	4.12817
	566.762				2770.59	9813.19	4034.27		1.13912					1.29607	3.08452	3.81912	1.07894	3.71316
	501.347				3549.74	4705.95	4952.44		1.98681					0.821177	2.321	3.72776	1.29453	4.03149
	522.217				2744.67	5992.66	2845.07		1.20901					1.05115	3.4875	4.08088	0.506079	2.52735
	594.304				2219.38	7922.27	6049.95		0.729009						3.65847	3.24504	1.02708	4.59931
	609.225				2533.1	5198.85	5838.24		0.898511					0.76353	2.50961	2.7578	1.05076	5.00184
	535.481				2974.93	7848.07	7808.32		0.634147						2.59826	3.05298	0.662561	4.9688
	553.744				2899.6	8899.16	5521		0.880615					1.55806	3.79625		0.4914	4.7936
	602.899				2606.82	9419.78	7504.64		0.66419					0.821557	2.44175	2.90382	0.709016	2.94342
	446.896				2741.01	6876.82	7237.58		0.943393					1.184	2.82999	6.46795	0.986255	2.52962
	489.857				2547.61	4727.71	7225.35		1.0908					2.03532	2.89234	3.41671	0.45528	3.00102
	341.116				1943.49	5560.8	7133.49							0.434097	3.02741	5.38662	0.422456	3.26965
	562.763				2252.41	8908.82	9847.16							2.04788	3.3779	5.23757	0.450209	2.97085
	596.04				4451.86	6590.93	8812.52		0.894314					1.57854	2.02665	5.45887	0.943082	4.06816
	405.156				2508.99	7380.56	3195.15		0.827681					1.2004	2.40316	3.36694	1.80897	3.16326
	575.901				3190.33	9471.74	14428.8		1.196					0.993459	2.94265	6.30571	1.43231	2.61364
	495.63				2441.07	7228.13	7639.79		0.746934					1.27219	4.71084	4.50297	0.88708	2.16643
	497.508				2239.16	11176	5320.91		0.957929					0.967308	3.05082	3.08033	0.817868	2.97427
	361.092				2313.96	8524.36	9332.99		0.867798					0.633869	2.77413	5.84131	0.482267	4.24122
	558.508				2315.28	7791.35	8207.74		0.783846					0.58818	4.09035	3.24732	1.11646
	438.09				1710.72	7937.59	8612.72		0.849278					0.648119	2.50911	4.33218	0.644091
	476.98				2737.52	9117.61	8720.84		0.724101					0.678461	3.28617	4.07296	0.680612
	493.426				2774.58	9705.42	6367.53		0.900214					1.32229	2.72799	4.03851	1.35822
	582.501				2346.79	7077.47	5112.52		0.621023					0.833907	4.01787	4.30852	1.39587
	489.836				2541.1	7238.98	4949.94		0.636311					0.779737	3.66718	3.78851	1.52975
	516.94				2371.72	6236.79	8850.95		0.722508					0.906142	3.63229	4.29596	0.821839
	518				2254.2	7860.61	5929.83		0.670554						4.77232	3.96445	0.795369
	431.965				2139.24	7331.04	8464.05		0.986417					0.659155	4.28874	3.55266	0.778328
	654.89				2631.77	7392.45	7726.98		0.577013					0.65639	3.54165	2.31827	1.0125
	571.51				2088.81	7099.74	7032.37		0.701589					1.40738	2.87003	3.73852	0.976716
	461.633				2811.16	7338.6	7194.09		0.849402					1.40778	3.91824	3.37153	0.705576
	523.532				2616.78	5216.76	6145.27		1.05492					1.01838	3.95782	3.64336	0.680076
	521.969				2525.7	7337.15	2139.21		0.819188					1.71513	5.43306	3.84889	0.660407
	405.718				1800.91	6232.38	5689.61							1.44828	3.8154	3.53574	0.663152
	600.722				2417.05	6666.49	6529.77		0.670639					0.833875	3.8106	3.14645	0.951665
	510.944				1964.22	8313.78	7587.28		0.877986					1.90888	4.10085	3.46306	0.587301
	611.064				2505.26	9214.61	6633.69		0.54067					0.876869	3.73988	3.03645	1.10715
	500.334				2669.65	11931.8	7827.19		0.974619					0.948235	3.20999	3.29596	0.975415
	544.369				3065.33	6599.83	9557.85		0.803078					0.765548	3.96297	3.4585	0.630464
	536.681				2774.75	8505.04	7681.47		0.641584					0.755927	2.85515	4.87551	0.710978
	494.881				2709.32	8771.99			0.722838					0.884647	3.72741	4.16314	0.67144
	750.981				3619.95	9824.39			0.741317					1.11617	3.3121	3.62481	0.6767
	689.915				2720.65	9363.19			0.896445					0.800442	3.61379	2.4905	0.641505
	513.798				2392.71	10865.9			0.988584					1.10949	2.41717	2.57738	0.469751
	723.008				3165.89	6646.14			0.798689					0.659195	2.9325	2.80269	0.672942
	535.93				2830.77	7811.8			1.06646					1.00414	3.35229	2.57618	0.827332
	659.081				2741.51	8694.07			1.86391					1.32612	2.2859	2.68162	0.986841
	490.74				2280.73	13036.4			0.681889					0.658139	3.70119		0.649797
	624.149				2893.44	8279.84			0.708764					0.733004	3.25926	4.12762	0.883596
	638.613				1855.97	8335.02			0.729044					0.686195	3.35223	3.37308	0.869872
	606.845				2455.93	7635.31			0.735621					0.622948	2.54549	3.93335	0.618028
	488.648				2541.25	10844.4			0.833696					0.471404	2.5619	4.3652	0.833699
	538.69				2771.28	7635.54			0.680851					0.987776	2.71986	3.61665	0.655152
	555.338				2392.31	5695.91			0.936581					0.782382	2.21163	3.86192	0.924292
	365.658				2656.89	6414.29			0.824479					1.39686	2.41775	3.50991	1.12343
	600.395				3179.19	7189.5			0.897997					0.538951	3.23066	4.06253	0.861111
	651.997				2704.29	5318.54			0.854739					0.519946	2.83239	3.74844	0.693718
	503.61				2742.58	7022.77			0.831478					0.483162	2.67449	3.43461	0.499671
	663.278				2383.47	7077.91			0.830364					0.640535	2.67745	4.60213	0.575226
	679.864				3181.34	10340.8			0.761868					1.5245	3.43721	4.22746	0.640492
	627.475				2658.18	9257.5			0.817401					0.632295	3.68436	4.1107	0.434306
	400.168				3174.85	11044.8			0.787742					0.500216	5.27967	3.82019	0.672395
	527.554				2367.56	7925.47			0.846582					0.49153	5.29173	3.8795	0.740805
	529.343				2065.2	7476.51			0.732558					0.615633	4.6066	4.08844	0.494709
	544.347				3129.14	10560.3			0.906731					0.659385	3.17988	4.38512	1.20687
	567.348				3874.13	5527.32			0.844414					0.502834	3.97062	3.58706	0.564367
	598.869				2834.29	6435.8			0.880524					0.825286	3.01274	4.11253	0.962898
	549.137				3570.86	6383.56			0.72926					0.804176	3.17245	4.96925	0.638012
	637.076				3113.34	5435.85			0.833825					0.75514	3.83137	4.0687	0.736849
	600.187				3317.42	7724.28			0.843474					0.496369	2.99164	4.01201
	670.305				3511.32	5421.7			0.818662					0.458429	2.92222	4.91987
	528.902				4297.45	11131.1			0.906654					0.700856	3.10414	5.07618	0.459692
	669.953				3609.97	6061.93			0.804412					0.607236	3.2624	4.12453
	742.847				3868.44	7968.01			0.899606						3.71002	4.77286	0.523207
	733.902				2781.93	8001.61			0.822714						3.06223	4.51576	0.809802
	823.311				4693.45	6281.37			0.869007						2.99003	4.90684	0.568873
	662.869				3229.2	6761.43			0.959484						2.89156	4.54313	0.592155
	639.035				2895.39	5113.66			0.866661						3.17974	3.59029	0.684791
	809.874				3632.65	9427.01			0.682271						2.81302	4.21764	0.649285
	499.626				3617.76	9071.14			1.03648						3.17126	4.32066	0.936666
	636.6				3258.01	8151.27			1.07909						3.75159	4.62548	0.772913
	753.417				3687.99	7377.55			1.11973						2.76798	4.81833	0.774671
	720.759				3304.39	9906.91			1.14842						2.78636	4.62343	0.483359
	770.689				3961.39	7791.87			1.17217						2.72858	5.44147	0.652182
	492.694				3164.86	11924.3			0.687326						3.54741	5.80634	0.458167
	641.638				2547.71	6537.02			0.947154						4.02733	4.61911	0.486096
	822.213				3336.03	5770.9			0.954385						3.8943	5.30133	0.415764
	643.054				4283.94	9679.16			0.776536						2.91458	5.5042	0.367783
	552.37				3603.09	5344.51			0.764659						3.08476	4.58151	0.424009
	636.737				3829.87	5773.24			0.757463						2.99321	3.62362	0.386184
	798.998				3209.84	9645			0.884828						2.97985	3.33959	0.444425
	687.526				3718.34	7797.45			0.658395						3.27045	5.44018	0.377622
	471.792				3211.2	11516.1			0.823623						2.66819	4.33094	0.582278
	626.541				3687.92	6606.27			0.772058						2.20624	4.1689	0.398106
	664.25				3796.77	8472.73			1.95878							3.71767	0.50358
	691.648				2942.6	6721.21			0.867442							3.79715	0.436666
	619.177				3577.24	8512.14			0.642376							5.18372	0.498777
	591.261				3520.99	7328.59			0.968217							3.93289	0.670771
	615.291				3529.54	6215.58			0.922138							3.35529	0.394207
	645.692				3005.19	6285.07			0.974182							4.19208	0.565037
	578.47				4528.22	7638.87			0.79049							3.44658
	813.86				3205.67	7447.67			1.07229							3.6292
	509.063				2728.54	8048.46			1.03963							3.80248
	694.482				3741.71	3957.57			1.03941							4.32252
	839.16				2644.19	3940.96			0.874573							5.54343
	584.553				2533.57	5250.69			1.10622							6.63125
	482.323				2660.21	8620.83			0.89646							5.10343
	716.697				2956.85	5355.93			1.04086							5.1974
	488.302				3595.15	9050.06			1.05181							4.23357
	703.08				2518.45	5423.98			1.00521							4.5044
	635.158				2704.65	7203.85			1.14662							3.3065
	674.077				2715.61	8462.69			0.885018							3.56344
	875.512				2738.48	5850.2			1.1307							4.09373
	458.467				3093.85	4937.16										3.96934
	564.425				3185.43	6106.54			0.878872							4.27874
	586.815				3001.73	5779.54			1.0929							3.5148
	608.88				3537.48	7367.59			0.700273							3.57705
	644.358				3115.2	6734.6			0.973855							3.90379
	684.242				2823.9	10012.4			0.943224							3.51747
	908.444				3314.08	8475.33			0.982717							3.40918
	399.48				3521.32	6115.01			0.928741							3.86308
	591.747				3273.4	7302.17			0.882952							4.03769
	578.327				3052.78	6070.26			0.913787							3.8526
	423.803				3507.51	7107.83			0.969456							3.67023
	1198.44				2605.15	12753			0.835685							3.55649
	888.32				1848.86	7890.29			1.21276							3.64512
	732.244				3288.83	8601.16			0.882473							3.7321
	589.229				3635.4	15128.3			0.936547							4.23386
	820.209				4036.81	7340.96			0.932671							3.31067
	781.165				3666.47	6166.55			0.859545							3.55938
	846.831				3483.43	8137.59			0.908701							5.1275
	815.155				3950.88	5567.86			0.992269							3.56978
	868				3640.19	9171.08			0.890062							4.32321
	648.292				3382.08	6521.74			1.04109							4.17407
	733.343				5448.23	4939.32			0.947529							4.09019
	850.328				3781.85	6568.91			0.96498							4.02358
	800.38				6543.2	5799.31			0.760306							4.56243
	690.906				3982.77	6095.4			0.770104							3.74642
	732.984				7702.73	8552.95			0.980043							3.87757
	684.728				3899	7844.92			0.816446							4.18335
	811.294				3271.18	4487.15			0.910364							3.67841
	903.17				4879.27	9249.29			1.4038							3.76385
	684.461				3258.89	7237.52			0.994493							3.19877
	731.05				4129.91	6742.62			0.966364							3.38577
	617.374				4294.25	6958.37			0.797942							4.05819
	750.113				4707.36	10198.7			0.971148							3.67185
	608.185				4148.53	11045.9			0.767951							3.77326
	747.453				3407.78	6586.97			0.689783							4.37088
	1074.1				3843.35	9533.28			0.703545							4.04698
	750.678				5784.75	7388.06			0.907754
	730.526				3503.11	7426.89			1.4557
	796.66				3794.36	6748.68			1.90472
	885.43				4996.48	7365.24			1.49864
	749.918				4857.41	10460.6			1.78658
	654.807				2440.35	8031.81			1.16488
	762.469				2954.86	8058.86			0.819211
	987.461				2452.58	15748.4			1.33925
	961.47				4306.11	7748.16			1.52427
	668.324				2243.52	9655.54			1.24318
	893.789				4650.47	10547.7			1.38674
	659.708				2295.91	13394.7			0.949887
	929.402				3826.67	11181.8			1.33017
	755.819				3064.97	8860.72			1.42115
	702.693				1901.31	7891.73			1.38628
	763.119				2662.81	8581.46			1.0923
	692.621				2611.12	8109.55			1.57853
	1067.75				2104.15	7564.59			1.28937
	799.685				2243.63	9158.62			1.11215
	703.159				2385.42	8754.64			1.50386
	630.932				2236.49	9331.87			1.13616
	663.64				2607.95	9755.34			0.698395
	639.407				1715.84	8475.63			1.10328
	647.34				2760.12	11182.6			1.28762
	1362.45				3338.53	7263.73			1.22742
	780.388				2632.65	10574.2			1.36518
	473.025				3331.36	7366.19			1.00441
	715.838				2975.94	5218.01			1.98257
	764.961				2507.02	5120.78			1.47531
	719.691				2390.97	6441.22			1.18836
	617.901				1856.32	6889.83			1.14961
	732.902				2565.24	6909.11			1.01724
	914.157				2954.65	12891.1			1.28679
	832.169				2883.42	4350.94			1.32642
	601.929				3095.08	6282.63			1.37863
	779.922				2504.06	7830.67			1.38751
	841.298				3466.47	10385			1.2055
	646.749				3144.59	3188.59			1.26519
	722.161				3984.74	4765.39			1.09195
	756.451				2865.98	4153.79			1.015
	807.622				2290.51	10178.5			1.15542
	614.885				4758.29	5922.8			1.33447
	726.405				2516.02	4811.91			1.02958
	586.782				2219.57	5434.18			1.74402
	881.141				5297.63	4925.82			0.922644
	648.513				3806.85	5145.92			1.51945
	726.805				2826.39	5080.43			1.18557
	652.023				3528.59	8953.47			1.04248
	637.098				2319.94	5623.75			1.16562
	665.613				4157.58	4978.89			1.26357
	748.837				3775.45	5127.81			1.00676
	905.307				3084.78	4828.04			1.03654
	945.535				2953.48	6804.72			1.14722
	744.052				2995.87	4854.15			1.17517
	681.267				2421.96	8242.91			1.39567
	773.323				2897.73	9865.86			0.997044
	750.562				3043.73	7625.18			1.30309
	1020.71				2084.43	7618.87			1.3749
	931.754				3333.92	11852.2			0.902738
	858.664				2231.97	11120.5			1.05133
	725.473				3262.48	10206.1			1.58175
	891.907				3310.35	8014.76			1.17353
	1087.47				2971.94	7313.23			0.960439
	707.238				2993.72	5105.61			0.953182
	827.98				3299.49	5743.98			0.981886
	723.074				2278.68	3302.82			0.803097
	821.16				3386.99	3791.32			1.34847
	980.22				2819.21	3987.45			1.11661
	854.904				3125.53	4429.18			0.955489
	533.098				2131.9	6120.99			1.32472
	855.806				3195.77	5725.87			1.55678
	830.8				2506.47	5853.64			1.20019
	663.657				2984.49	6972.51			1.05607
	733.032				2022.76	5883.39			0.87991
	743.005				3059.2	5504.52			1.29304
	1239.08				3304.36	6101.56			0.989445
	796.763				4457.98	5892.5			1.19517
	765.574				7131.66	6484.62			1.36011
	567.242				3124.35	5968.74			1.02368
	724.404				3491.79	5710.8			1.68521
	917.03				6831.05	5286.37			1.03968
	784.194				2622.92	6200.8			1.07237
	669.853				4330.17	7764.29			1.17625
	648.205				2543.72	5541.35			1.29908
	996.282				4931.8	4300.15			0.827997
	709.287				4094.3	6572.05			1.48655
	648.413				4991.4	6946.94			2.44105
	658.596				3092.73	6381.59			1.35638
	723.644				3288.59	6561.05			0.784402
	898.018				2936.55	6854.99
	609.649				2391.56	6243.42			0.852675
	573.691				2852.59	5943.48			0.728072
	900.863				2959.78	5404.52			0.647697
	900.982				2689.78	8308.45			1.05161
	692.071				2363.48	7016.05			1.26048
	717.832				3389.41	6947.08			0.750951
	1069.79				4168.64	7062.08			0.692523
	1070.55				2830.32	8834.1			0.758111
	671.082				2252.91	8846.13			1.06172
	825.868				3563.59	6182.58			0.76197
	886.736				2821.12	6109.33			0.832811
	718.977				2681.88	8289.93			0.837721
	852.361				2061.73	8401.28			0.624606
	791.789				3331.13	6957.27			1.18549
	917.201				3793.64	11741.1
	1045.91				1648.89	9813.74			0.766435
	657.624				2426.07	8112.93			0.760424
	1175.49				1964.99	8979.65			0.833316
	967.066				3044.88	10413.4			0.597516
	934.187				2111.85	8262.66			0.924796
	478.838				1775.44	8469.52			1.12297
	912.417				2134.66	8425.03			0.857982
	881.652				3374.77	2847.21
	626.412				1929.59	2731.04			0.739138
	538.042				3809.03	2518.58			0.843145
	631.763				1809.62	3454.08			0.660849
	630.478				2193.7	2371.67			0.795498
	1502.01				2355.35	3396.57			0.571834
	934.916				1940.61	3158.33			0.879922
	616.511				2666.7	3008.66			0.989296
	879.424				2376.02	3844.65			1.0344
	815.671				2239.11	4423.14			0.807837
	771.978				2183.68	3426.95			0.916732
	722.874				2914.65	3712.94			0.837372
	768.744				2037.46	3315.27			0.897523
	638.183				2406.79	4724.77			0.78206
	787.248				2526.48	4614.16			0.887928
	580.043				4779.69	4892.49			0.645173
	746.64				1639.43	3016.79			0.648718
	886.024				2345.89	4603.48			0.698363
	785.927				2279.39	3400.97			0.920289
	919.983				2439.12	4049.52			0.941928
	715.546				1930.4	11738			0.808285
	810.747				2633.41	5447.45			0.651657
	1565.46				2058.8	5781.26			0.76372
	360.747				2736.95	5461.67			0.761359
	822.075				2295.67	4204.52			0.710082
	810.338				1791.42	9153.54			0.654732
	1833.7				2515.47	8411.12			0.634532
	758.13				2916.03	5603.01			0.647711
	1001.58				2352.58	6446.96			1.29338
	1284.48				3553.19	8389.57			0.799528
	816.764				2870.73	5312.37			0.821912
	904.952				3383.73	6693.61			0.726199
	740.346				3398.51	5901.84			1.14365
	980.439				2929.35	7123.67			0.746343
	844.587				2672.76	6194.43			1.12151
	760.417				2449.99	8394.26			0.851198
	910.135				3469	3982.64
	892.859				2932.99	4287.99			0.532419
	1526.48				3277.62	5800.52			0.98253
	1397.97				2472.21	7654.79			0.737062
	941.644				3281.83	6999.33			1.01387
	1360.87				3082.11	7126.65			1.49114
	802.683				3391.31	5806.12			0.971925
	934.158				3636.45	5071.4			1.27987
	1094.89				2322.55	8263.78			0.86945
	1051.31				2497.6	5869.72			0.73851
	838.308				2881.49	6074.57			1.00444
	720.707				2852.31	7447.28			0.742743
	983.041				3463.96	6507.17			0.773445
	902.809				2623.12	7210.95			1.14273
	940.089				3753.4	4677.36			0.999709
	570.895				3175.65	5673.79			0.865315
	1016.45				3320.39	5391.82			0.995903
	802.597				1821.13	8152.07			0.826501
	693.809				3298.24	5768.88			0.858709
	858.939				3811.05	7873.47			0.954692
	1020.31				3031.87	5800.96			0.93191
	827.051				2735.04	6142.07			0.961497
	729.584				2214.99	6158.04			1.17465
	1206.51				2869.94	8995.34			0.759622
	850.868				2447.77	5631.6			0.914878
	695.217				3499.23	6548.04			0.967376
	948.042				2188.97	6713.47			0.945904
	1390.73				2929.62	5520.8			1.18436
	710.268				2455.18	6915.91			1.2174
	634.313				2539.84	6644.61			0.798214
	929.975				2565.51	9232.25			0.858976
	849.034				2488.53	9085.87			1.08808
	815.046				2944.92	10350
	846.355				3018.83	9915.7			0.863516
	628.283				2937.84	8622.92			0.958744
	634.461				2633.78	9437.51			0.739619
	763.227				2458.54	11080.8			0.562969
	773.999				3155.17	13847.2			0.694242
	743.774				3425.44	8844.14			0.82946
	1197.31				2772.63	7697.91			0.833446
	650.574				2753.72	6926.02			1.4652
	1089.59				2429.24	4253.82			1.07734
	660.111				2642.98	4973.29			1.07255
	813.463				2358.06	2991.53			0.912093
	646.956				3295.27	4496.7			0.6
	807.503				3131.27	7501.44			0.771899
	850.459				3579.61	4631.36			0.765341
	829.315				2096.81	4755.14			0.64804
	664.713				1713.29	5984.6			0.825063
	892.687				2590.46	3740.58			0.784888
	646.68				1907.09	5691.36			0.635333
	1202.75				2302.77	4658.1			0.651085
	546.726				2977.72	8637.21			0.766635
	776.482				2601.45	9072.78			0.656474
	1272.05				3716.17	8064.35			0.66983
	754.098				2175.69	12318.9			0.838688
	780.954				2445.62	9121.25			0.634865
	818.659				2288.91	7194.53			0.782938
	615.813				1989.9	9745.92			0.863528
	832.5				1576.95	10090.9			0.674349
	983.722				2451.04	10813.6			0.662646
	969.409				2005.78	13465.8			0.872131
	750.057				2989.47	9023.82			0.721381
	852.695				2556.46	12714.7
	854.097				2031.85	9946.03			0.71076
	965.243				2117.81	10868.3			0.619695
	707.205				2246.87	10675.1			0.725045
	1066.64				2601.85	10700.9			0.629494
	757.445				2387.29	17718.8			0.636462
	960.514				2618.41	11518.5			1.35899
	1211.97				2197.87	10780.9			0.808628
	1102.97				2570.79	12726.6			0.527679
	794.13				2683.09	12290			0.686797
	719.483				2399.12	6619.92			0.828145
	1155.16				2512.12	11626			0.904769
	780.618				2227.42	7799.52			0.761181
	734.32				2225.33	6814.11			0.553763
	758.178				2093.75	6086.95			0.816967
	576.97				2654.32	9707.04			0.699804
	981.576				2378.17	7818.18			0.745131
	1059.05				2636.13	5648.93			0.941216
	1026.82				2387.43	5135.03			0.850972
	752.777				1678.42	6520.65			0.723989
	778.215				2080.21	6172.49			0.695328
	984.145				3403.46	5551.88			0.83263
	831.525				2479.45	6390.19			0.630291
	721.78				1863.87	6164.41			1.15402
	791.673				2119.32	9308.56			1.76155
	846.572				2251.91	5869.85			0.673676
	875.604				4207.18	6594.11
	721.594				2449.18	5497.93			0.516503
	1005.86				3631.09	7855.95			0.605282
	804.133				2886.72	6821.44			1.05053
	829.787				2447.27	6312.14
	1040.76				2114.69	8686.03			0.749589
	771.906				2267.86	6818
	897.643				2483.68	7088.33			1.03621
	1395.78				2815.54	7988.1			0.990814
	897.353				2224.83	6266.05			0.962023
	1127.28				2788.17	8887.09			1.05118
	901.021				2817.53	7870.37			1.07701
	695.893				2492.29	5485.44			1.16366
	1325.05				2838.84	7382.56			1.15325
	590.082				3006	8533.28			2.07384
	886.967				3032.69	5727.4			0.708652
	955.772				2374.82	7035.44			0.960865
	928.851				2370.42	8451.11			0.911387
	586.789				2316.33	8192.27			0.794475
	704.077				2923.21	7496.69			1.09506
	690.362				2969.21	8681.23			1.30199
	553.898				2820.49	11527.6			0.73913
	811.605				2652.55	7362.41			1.04703
	713.759				2639.14	5801.26			1.22678
	882.45				2166.96	10650.9			1.09125
	842.538				2671.29	9792.97			1.10292
	984.428				2686.82	8581.4			1.11786
	657.694				2833.05	10336.6			0.821819
	697.079				3578.72	7249.62			0.987511
	1165.68				2689.59	7842.03			1.25266
	1024.33				2611.57	8960.83			1.15357
	889.075				2813.48	7484.25			1.03044
	711.845				2344.87	7181.79			0.840664
	918.722				2873.22	11385.9			1.14769
	844.47				2242.92	9410.66			1.13097
	867.046				2729.77	8930.49			0.934214
	859.584				2968.92	12448.2			1.3002
	1042.89				2427.59	9652.33			1.15513
	1405.9				2703.08	8843.42			1.08053
	1871.26				2250.23	9450.89			0.928169
	596.013				2631.13	11060.4			1.10249
	528.059				2690.5	11982.4			1.00125
	826.244				2115.95	10030.1			1.09598
	865.238				2889.15	10773.1			1.03208
	1280.08				2705.73	10302.8			0.966361
	804.376				2933.29	9996.65			1.04601
	1148.55				2556.55	10293			0.80035
	1141.35				1862.24	8526.63			0.994873
	948.985				2636.8	11242.9			0.977796
	1224.12				2997.15	13219.2			1.13957
	881.115				1819.88	10400.8			0.948823
	2133.39				1790.32	11067.2			0.953866
	974.142				3171.51	9584.02			0.960753
	891.519				2379.53	7622.88			0.573507
	1340.41				3131.03	8625.16			1.17509
	806.72				3809.72	14752.2			0.869819
	852.832				4368.34	8528.15			0.82422
	535.288				5073.18	7989.74			0.815316
	887.182				3363.38	2935.08			1.01356
	675.811				2497.67	8777.33			1.05579
	1356.48				2922.3	8343.85			0.708448
	644.477				3556.16	9023.02			0.72658
	750.076				3235.94	10542.8			1.06972
	700.416				3226.98	9001.68			2.41587
	475.402				2819.43	7271.53			0.896456
	875.973				3074.98	10328.6			1.07715
	1011.1				2901.06	10783.6			1.12369
	736.35				2996.33	9652.31			2.39759
	792.53				4281.84	9605.05			1.15212
	806.23				3009.53	8898.23			0.897617
	672.776				3348.71	5892.22			1.0407
	907.553				2408	8591.55			1.10135
	647.384				2777.7	8925.05			1.01899
	1107.51				3554.34	8236.03			1.02121
	973.139				3385.67	8280.68			1.04947
	788.541				2683.57	9457.44			1.05473
	733.454				2959.55	6934.01			1.07378
	833.951				4931.67	8284.94			1.26801
	1205.82				3002.39	12194.9			0.820186
	754.839				4092.98	7334.18			1.05602
	979.091				3514.59	11124.3			0.954809
	1077.21				3682.15	7780.7			1.10279
	997.334				3199.49	8531.54			0.931904
	952.268				3611.48	9799.48			0.843752
	836.298				3410.7	12339			0.819866
	898.449				3041.52	10260.7			0.806579
	696.658				3093.77	9105.59			0.959743
	697.371				3656.86	10466.9			0.775127
	895.461				4187.61	12640.3			0.966682
	838.773				3212.75	8661.12			0.789186
	846.82				4126.87	9455.9			0.829127
	688.962				3438.54	6021.91			1.14778
	755.64				3127.18	7871.09			0.795524
	986.911				4189.07	8097.54			0.799712
	919.151				3896.16	8650.84			0.836172
	1302				4033.19	8581.9			0.69982
	980.492				3555.72	11314.1			0.7896
	1051.71				3724.43	12313.8			0.802262
	1259.33				3240.26	7729.53			0.928035
	1218.62				4571.61	11150			0.881566
	2126.79				3764.27	4659.37			0.605552
	764.995				4314.1	6722.56			0.93029
	785.471				3949.82	6355.05			0.908042
	861.053				3949.13	8127.78			0.808624
	618.169				3219.61	5204.25			1.05065
	1886.17				4556.91	5371.51			1.22798
	1938.59				4624.05	3484.49			0.767332
	2716.16				4680.38	6893.07			0.768108
	830.067				4335.56	7205.87			1.01713
	1039.92				3943.84	8059.3			1.35747
	694.877				4678.38	7717.15			6.13372
	3076.84				4094.33	6222.29			5.8683
	930.218				4351.14	8523.19			5.05534
	2323.18				4171.72	8019.22			1.08488
	986.393				3594.93	6557.88			1.18821
	930.465				4447.47	7250.04			1.10333
	837.348				3974.84	6576.46			0.746642
	1377.12				3605.99	5896.68			0.846128
	827.6				4285	6121.75			0.803345
	747.356				3123.71	5521.35			0.769532
	481.282				3279.5	7058.94			1.22608
	1109.45				3204.53	8180.76			1.9911
	876.703				3566.23	5858.91			0.979684
	1068.76				3603.41	5487.4			1.95693
	691.492				2842.37	6162.23			2.22357
	920.916				2963.73	9061.72			0.906338
	675.697				5232.25	8400.57			2.09298
	965.088				4297.89	7765.15			1.95806
	1426.43				5350.86	8016.44
	1021.59				5259.64	7559			1.18701
	759.507				3580.65	5755.96
	586.151				4320.77	8888.99			0.568342
	672.53				3298.03	7009.45
	816.913				4760.75	8502.62			0.871104
	675.294				4102.83	6786.66			1.25748
	571.729				10453.7	2457.91			1.05105
	659.031				3846.51	6580.77			1.07831
	879.499				3512.2	7006.65			1.15689
	569.161				4264.03	6685.24			0.867564
	723.085				3736.55	7310.97			1.01982
	977.349				8773.4	8017.53			0.871535
	581.166				7508.1	7224.61			0.84919
	616.906				4221.13	7713.88			0.931277
	729.154				5034.06	7383.12			1.11096
	843.627				4334.26	6266			1.09498
	708.15				3750.53	9447.55			1.12198
	1395.19				3877.01	4277.38			0.745733
	680.779				3718.72	8717.12			1.05293
	583.301				3942.15	10595.4			1.28429
	1003.31				5668.12	9887.25			1.14422
	1466.34				3653.11	10860.3			0.808152
	671.47				5705.74	7709.77			0.814593
	786.248				3502.68	9966.51			0.889891
	761.903				3875.44	8935.03			0.930666
	1015.43				3612.3	9276.6			0.786907
	815.539				3770.29	4419.8			0.974598
	865.863				4289.14	5812.54			0.854745
	927.665				4249.34	6246.7			0.692655
	643.529				3650.64	9055.05			0.881104
	795.765				4641.59	7387.33			1.19008
	641.248				3662.2	6164.09			0.931869
	1057.92				2575.33	6531.37			1.05693
	748.185				3694.76	5235.24			1.02663
	853.875				2706.5	11767.4			0.953289
	1599.64				5171.34	6035.44			0.930087
	1199.52				3936.3	6895.19			1.19346
	1858.19				3583.58	8294.37			0.747129
	987.688				3594.25	10586.6			0.729229
	751.505				3053.45	8491.58			0.850466
	850.872				4901.75	10556.5			1.03014
	1099.06				2937.31	13378.5			0.886974
	1033.68				3863.91	10573.3			0.903309
	1558.74				2771.66	14508.3			1.00568
	870.159				4749.44	15119			0.823734
	1489.9				3924.16	11492.9			0.834348
	889.955				3426.58	9820.71			0.619119
	1215.99				3830.64	6033.12			1.21728
	895.949				3472.89	9317.04			0.892964
	997.594				3471.23	4791.73			0.919562
	883.472				4661.22	7749.4			1.02816
	1350.74				4537.78	8461.68			0.768891
	1121.1				3168.17	8209.02			0.999401
	836.844				4173.99	12686.3			0.858943
	854.927				3842.06	10436.7			0.66237
	1102.89				7255.82	10856.7			1.07257
	989.035				3946.2	8612.08			0.791958
	1018.48				4227.24	8402.16			1.815
	1036.48				3279.53	10953.6			1.09874
	893.088				6188.88	10274.8			1.02604
	1216.13				3529.78	14592			1.11216
	813.699				4663.01	15709.8			0.968822
	910.952				5040.67	12514.1			1.21746
	936.619				4313.1	8476.34			1.19122
	923.895				4581.92	11922.3			0.903918
	960.767				4479.56	12235.1			1.22028
	1146.96				7556.91	5271.92			1.10186
	1452.12				4583.54	7159.46			1.4577
	1030.84				4290.76	5423.76
	879.838				5134.29	4603.65			0.960317
	872.008				3861.66	5596.87			1.57545
	1460.1				3824.1	5581.34			0.734372
					3322.27	5657.83			0.748998
					6473.8	4937.81			0.843835
					2689.33	9051.16			0.845283
					3900.68	4519.79			0.996149
					3465.52	5697.46			0.907086
					5684.94	5432.12			0.945427
					3646.08	5648.17			0.86729
					3493.19	5270.51
					5124.97	5708.33			0.840013
					3847.03	7052.92			0.784208
					3827.4				1.06811
					3751.22				0.908378
					3950.48				1.32614
					4080.48				0.775017
					4208.19				0.951038
					3579.57				1.08717
					4846.19				0.960681
					4067.06				0.731146
					3819.15				0.847674
					4257.62				0.787204
					4708.92				1.19298
					4926.19				0.691451
					3431.96				0.943531
					4074.91				1.04629
					3452.78				1.03551
					4036.22				1.01085
					4472.31				0.907232
					4347.81				0.856827
					3514.07				1.04349
					2097.51				0.78291
					1390.38				1.14502
					3507.24				0.840005
					2661.61				1.054
					2533.12				0.934706
					3095.57				0.911077
					2974.9				0.75783
					2496.76				1.62483
					3066.55				1.29053
					2885.21				0.863476
					2827.41				1.01027
					2743.7				1.03166
					2788.34				0.818592
					3408.12				0.897894
					2201.25				1.07198
					2511.97				0.87937
					2943.21				1.00876
					2426.03				1.13926
					3947.77				0.832744
					5115.27				0.645231
					4920.92				0.663289
					2519.45				0.814983
					3080.8				0.894116
					3611.05				0.782768
					4759.99				0.683302
					4164.83				1.73759
					2566.96				0.709192
					3232.15				0.711544
					2884.96				0.794801
					2910.91				0.799559
					3319.08				0.804626
					2681.18				0.970302
					3290.55				0.707124
					3317.88				0.710779
					4252.19				1.11968
					2669.08				0.819158
					3282.85				0.99234
					3178.83				0.811443
					4089.82				0.579933
					4024.37				0.764464
					3018.06				0.790943
					3461.65				1.46949
					2953.09				0.694305
					3174.04				0.840212
					2591.19				0.726762
					3581.31				0.674951
					3305.59				0.82196
					3348.52				0.874915
					3570.1				1.07899
					3373.3				0.751442
					1708.6				0.597353
					3404.46				0.867485
					3346.91				0.831592
					3460.59				0.818828
					3863.53				0.645938
					5293.32				0.550387
					4144.94				0.786891
					2782.79				1.29177
					5649.66				0.746846
					5608.39				0.669075
					4168.87				0.67238
					3196.16				0.856771
					3334.75				0.69075
					3504.87				0.607119
					4684.71				0.762802
					4639.73				0.570329
					4622.51				0.710828
					4191.54				0.674753
					5506.35				0.849971
					5680.26				0.743259
					4396.33				0.83868
					5355.61				1.41738
					6708.72				0.744335
					2713.01				0.566839
					4468.35				0.980507
					6424.09				0.741821
					5174.53				0.826908
					4907.02				1.83617
					7202.46				0.770381
					6809.02				0.694558
					3318.72				0.741924
					3423.58				0.713754
					2333.05				0.782714
					2046.44				0.828333
					3911.42				0.764081
					1992.54
					2229.31
					2033.44				0.47358
					2591.95				0.946885
					2221.29				0.590903
					2338.15				0.800251
					2159.14				0.573181
					4407.51				0.745927
					2754.3				0.848485
					2481.85				0.906006
					2500.59				0.678192
					3469.18				0.875625
					5665.32				0.910507
					2299.52				0.867522
					4975.94				0.616991
					3159.06				0.898431
					3397.08				1.14364
					3180.61
					8424.12				0.849041
					2085.15				0.697552
					3863.85				1.72552
					3565.9				0.933203
					3517.28				0.792473
					2872.41				0.729455
					3726.61				0.783365
					9404.62				0.865309
					6408.16				1.49766
					3182.3
					3885.59				0.601435
					2737.9				0.771064
					2570.64				1.09971
					9892.7				0.6899
					6525.07				1.18736
					6319.21				0.953775
					2342.57				0.784019
					2315.11				0.578442
					2062.38				0.572129
					2031.79				0.564246
					2297.81				0.700332
					1238.5				0.692398
					2473.42				0.77552
					2428.26				0.803215
					2161.19				0.688315
					3312.06				0.902096
					2549.45				0.779446
					2255.93				0.728051
					2827.1				0.72589
					2587.72				0.650305
					2599.13				0.522134
					2722				0.771714
					2692.15
					3012.07
					2360.78
					3310.73				1.16935
					3238.86				1.19917
					2604.01				0.90004
					3496.64				1.15463
					2823.39				1.1437
					2750.48				1.18676
					3619.36				1.08195
					4165.47				1.44742
					3296.66				1.33653
					3573.69				1.12496
					2660.68				1.13087
					3216.4				1.17139
					3740.49				1.48519
					2691.5				1.3197
					3320.38				1.12079
					6228.58				1.23101
					2794.15				1.0036
					1836.22				1.24608
					2915.7				1.41731
					2709.25				1.05246
					2675.07				0.737798
					2708.96				1.03324
					2737.15				1.20215
					2521.62				1.62639
					2348.92				1.50327
					2254.3				1.17611
					1518.8				1.19033
					1944.98				1.32192
					1757.79				1.20882
					1697.65				1.57231
					1972.95				0.970886
					2032.74				1.73765
					2844.27				2.05083
					1954.87				1.00273
					2564.53				1.09962
					1692.43				1.49459
					2080.47				1.76296
					2485.75				0.876732
					2443.54				1.22171
					1778.79				1.06104
					1519.74				1.17265
					2050.3				1.02914
					1948.38				1.24833
					2054.75				0.92893
					1810.39				1.65595
					1998.19				1.29348
					2262.97				1.46905
					1907.65				1.5079
					2174.81				1.3192
					1852.68				1.48634
					2538.36				1.19278
					2110.06				0.853136
					2228.86				0.966097
					2392.49				1.96734
					1599.87				0.896665
					2208.02				1.09887
					2047.39				0.970639
					2045.24				0.956104
					2440.3				1.22518
					2240.11				1.2307
					2410.14				1.15377
					2129.07				1.18599
					1179.65				1.28977
					2265.02				1.0721
					1502.79				1.18781
					2658.52				0.999762
					2765.8				1.35538
					2924.7				1.10259
					2999.48				1.10001
					4373.92				1.2539
					2336.93				0.974904
					3005.1				0.82192
					3366.95				1.27322
					2788.14				1.15038
					3506.58				1.17669
					2875.36				1.11502
					3532.87				0.743993
					2451.14				1.04032
					2486.35				1.53147
					2792.67				1.76391
					3067.71				1.41845
					3123.42				1.09252
					4077.19				1.50691
					2613.37				1.0111
					3416.98				1.05994
					4462.34				1.70348
					4712.74				0.815611
					3284.85				1.1827
					3279.01				0.663779
					2660.3				0.694203
					3361.61				0.932463
					2362.1				0.821965
					3327.1				0.816636
					3058.73				0.834931
					1908.76				0.941904
					2939.04				0.881944
					3191.34				1.03674
					3720.54				0.875774
					3724.36				0.767757
					4038.26				0.703702
					2116.98				0.798552
					1643.32				1.13606
					4794.64				0.598609
					2753.66				0.827751
					3201.41				0.685492
					2221.95				0.62983
					3080.13				1.02455
					5634.31				1.27798
					3134.04				0.794019
					2160.52				0.943873
					2974.42				0.689068
					2638.98				0.786165
					2900.01				0.80577
					2496.45				0.945323
					2578.46				1.05137
					1433.52				0.865402
					3610.4				0.710422
					3339.02				0.709016
					3526.54
					3397.59				0.754543
					3243.41				0.810953
					2521.32				1.32701
					3320.35				0.835573
					2883.84				0.717399
					3403.83				1.65739
					4826.14				0.734287
					2837.23				0.765257
					2972.67				0.832005
					2978.81				0.98594
					4492.93				1.10935
					3594.43				0.783569
					3858.32				0.863768
					4175.68				0.694857
					4453.93				1.00777
					3085.94				0.811219
					2848.75				0.760764
					4527.59				0.674322
					3641.54				1.03891
					5487.8				0.722613
					4266.49				0.609326
					3328.28				0.69507
					5197.94				0.969635
					5919.35				1.02519
					3654.74				0.695659
					4674.03				0.808999
					3401.57				0.760946
					3551.1				0.692338
					2792.46				0.673701
					2719.91				0.863553
					3502.78				0.657139
					3867.21				0.619421
					3052.52				0.679492
					3192.36				0.989911
					5289.55				0.891145
					3830.58				0.608083
					2922.75
					2717.44				0.905781
					2829.22
					4636.27				1.11035
					3536.66				0.909629
					3240.99				0.832615
					2984.95				0.791346
					2634.95				0.854158
					2907.57				0.72497
					2432.17				0.705385
					2651.05				0.921457
					2395.81				0.558534
					3776.6				0.893369
					3343.29				1.01287
					2646.21
					3197.62				0.69083
					3318.77				0.872256
					2094.33				0.842044
					2787.51				1.01668
					3019.48				1.15106
					2904.3				0.754808
					3128.95				0.986569
					2828.85				0.826018
					3483.45
					2896.47				0.710905
					3869.47				0.713565
					3236.05				0.886739
					3776.57				0.780519
					2831.56				0.497057
					4203.59				0.725337
					4339.35				0.78841
					3342.65				0.642833
					2778.83				0.722016
					2738.28				0.666454
					3811.27				0.799141
					4178.08				0.929286
					2764.18				0.985764
					4650.04				0.675199
					3071.27				0.636772
					3014.75				0.703387
					1749.95				0.584231
					3337.91				0.839709
					5375.2				0.568557
					3175.55
					3575.71
					3673.75
					4059.22
					3703.07
					4224.54
					4283.94
					3126.03
					3282.8
					3509.47
					3031.72
					3093.95
					3049.43
					3959.67
					3381.23
					3480.25
					3828.74
					3017
					2617.78
					1886.48
					2481.02
					11600.3
					2422.69
					2055.45
					2188.62
					5975.93
					1641.8
					2463.96
					2096.44
					2273.51
					2712.69
					2534.24
					2684.86
					2569.38
					2106.36
					3781.38
					2950.73
					3168.99
					2613.79
					2903.08
					2968.54
					3041.74
					3701.13
					3717.66
					5510.37
					6527.7
					2896.88
					1976.11
					5545.4
					5740.05
					2824.52
					3795.46
					5423.58
					1572.99
					2126.31
					1669.03
					1611.24
					2066.08
					1829.48
					2322.67
					1794.26
					2782.31
					2895.67
					3283.19
					2500.7
					2531.49
					2143.56
					2540.21
					1954.96
					2466.16
					3063.36
					2355.6
					2593.8
					1802.3
					2817.38
					2199.1
					2481.54
					2743.8
					2355
					2497.52
					3042.13
					3356.7
					2390.09
					3206.26
					4675.46
					2749.56
					2472.1
					3135.63
					2621.3
					3401.02
					3155.19
					2926.42
					2769.85
					2333.99
					3545.66
					2765.39
					2538.95
					3169.77
					2539.21
					1828.43
					2244.41
					2836.5
					2957.99
					2927.4
					3306.3
					2339.18
					3969
					2869.51
					3321.05
					3771.41
					2069.84
					2726.96
					2300.82
					2320.02
					2061.22
					2891.1
					2588.68
					2110.57
					2904.68
					2791.25
					5138.5
					4485.65
					3832.64
					3227.35
					4252.09
					3460.6
					2756.85
					3803.18
					3321.87
					4057.56
					5471.02
					3705.79
					5101.03
					4471.45
					3810.61
					3559.62
					4214.15
					4213.88
					3824.46
					3846.01
					3850.34
					3524.9
					4714.76
					4158.08
					3136.26
					3454.51
					2306.11
					4995.67
					5191.54
					1963.47
					1954.77
					1605.06
					1902.9
					1652.68
					1486.9
					2473.68
					2570.1
					1670.97
					1620.29
					1589.48
					2432.21
					1818.68
					4064.56
					3637.63
					1782.51
					2360.92
					2146.12
					2634.48
					1780.45
					2410.79
					2167.61
					2503.13
					1726.51
					1692.5
					2205.83
					2763.04
					2540.21
					2322.69
					2247.15
					1826.8
					2188.53
					1911.72
					1771.41
					1811.96
					1607.2
					2511.11
					1856.49
					1694.83
					2601.47
					2875.79
					2201.08
					3381.03
					1792.1
					2111.55
					1952.33
					2720.81
					2204.96
					1812.56
					2565.16
					2216.22
					1969.03
					2408.7
					2315.43
					2576.71
					2097.53
					2486.24
					2510.73
					1854.56
					2052.89
					1974.61
					1993.57
					2962.71
					2802.09
					3743.8
					2910.24
					3108.15
					2678.72
					4908.14
					2591.39
					4286.62
					3024.12
					3611.99
					3755.36
					3877.62
					3120.02
					5928.56
					3320.49
					2967.81
					3151.22
					3387.79
					2846.71
					3545.03
					2897.72
					2989.14
					2966.34
					2734.63
					2881.61
					3522.88
					2499.95
					1738.53
					2587.44
					2323.22
					2374.44
					2276.16
					2092.27
					2535.06
					2424.17
					3378.82
					2959.48
					3039.5
					3493.71
					3832.1
					2882.22
					3959.14
					2923.49
					4210.98
					2447.55
					2956.6
					4264.33
					3745.53
					3300.64
					3115.66
					2803.71
					3684.99
					1863.49
					2926.96
					4805.91
					3737.16
					3053.53
					4632.42
					3220.11
					3429.42
					3160.99
					2898.41
					3874.19
					3732.15
					3002.62
					3412.89
					2883.95
					2952.14
					2655.5
					3345.36
					3540.1
					4299.09
					2790.05
					1883.15
					4745.08
					7214.1
					2653.55
					2016.93
					2520.18
					2824.06
					3978.08
					2271.53
					3006.39
					2095.13
					3423.24
					2168.74
					2613.59
					1971.64
					2151.53
					1612.76
					1541.14
					1679.49
					1380.7
					1267.37
					1555.94
					1885.63
					1676.85
					1510.33
					1918.64
					1646.79
					1853.33
					1829.69
					1789.29
					2245.65
					1989.92
					1743.53
					2300.24
					1716.76
					1432.28
					2155.67
					1868.25
					1630.77
					1744.13
					1417.95
					2124.77
					1681.86
					1828.28
					1947.69
					2364.02
					3098.18
					1909.97
					2572.61
					1471.5
					1940.94
					2316.48
					1950.99
					2785.54
					1810.75
					2358.75
					2015.38
					1916.86
					2338.55
					1955.16
					1947.35
					2055.99
					2333.48
					2005.75
					2367.05
					1849.54
					1935.09
					1660.49
					1570.06
					3594.17
					2033.05
					3249.57
					2523.98
					2164.24
					2746.99
					2045.99
					2005.54
					2069.54
					1872.74
					1797.02
					2097.33
					1926.19
					2340.97
					2397.7
					2793.1
					1344.72
					3587.01
					1512.1
					2244.24
					2379.16
					1935.35
					2057.97
					2881.37
					2729.52
					2642.95
					2250.03
					2190.9
					2814.84
					2828.36
					2375.74
					1821.08
					3468.41
					3588.41
					3343.12
					3311.09
					2951.08
					2779.85
					2469.32
					1583.41
					2586.99
					2948.28
					3184.41
					2890.2
					2666.7
					2539.29
					2650.07
					3465.19
					2791.09
					3070.15
					2644.51
					2898.47
					3551.91
					9642.4
					3758.47
					4046.34
					2885.01
					5997.08
					2514.16
					3896.26
					6760.96
					2268.79
					3006.43
					3067.55
					3130.78
					4942.89
					2486.6
					3148.37
					2924.23
					3814.22
					3364.41
					2485.56
					4053.26
					1308.67
					5774.45
					1531.73
					1989.85
					1725.79
					2952.02
					2637.92
					4158.15
					2844.66
					3413.95
					5512.24
					3178.05
					2347.45
					3610.49
					3249.18
					3647.67
					3813.42
					3485.92
					3399.46
					3824.37
					3528.15
					2907.18
					3164.67
					3086.12
					2393.62
					1847.92
					4160.13
					2455.45
					1584.48
					2393.03
					2705.81
					2470.87
					2896.41
					2805.28
					2940.02
					2562.19
					2949.38
					2694.9
					2701.2
					3594.87
					3863.82
					2927.59
					3137.41
					3070.85
					2742.71
					2857.21
[truncated: 2,874 more rows]
[truncated: 1 more columns]

## Sheet: Figure 6
c	NRAS-							NRAS+								NRAS-	NRAS+		e		Vehicle												RSL3													g	Vehcile	RSL3
	2.25325	66.2254	17.592	73.9332	20.1597	51.5797	32.2402	68.7363	93.9881	37.3989	88.6538	59.617	78.5962	50		1522.59	3848.93			Pre	22.7	19.1	23.1	23.5	22.8	23.5	22.8	22.9	19.5	22.2	23.1	23.8	20.5	23.1	22.1	21.6	25.4	22.5	20.3		20.6	23.5	23.7	22.5			42.33	41
																475.552	4046.28			Post	23.54	20.69	24.29	25.04	22.85	24.05	23.65	23.14	20.93	25.3	23.49	23.44	21.4	24	22.1	21.8	26.5	26	23	20.3	21.4	24.4	24.3	22.4			25.67	39
																510.395	1758.44																														34.33	40.33
																618.558	2224.47																														61	37
																209.352	1008.81																														98	24.67
																397.214	1524.85																														24.33	21.33
																388.55	3200.27																														85.67	47.33
																171.793	1521.84																														60.67	43
																333.721	1124.26																														68.33	44.33
																536.971	3238.74																														76.67	48.33
																366.723	1702.68																														89.33	33.67
																194.273	5884.34																														60.33	37.33
																297.979	2950.07
																498.5	3245.16
																358.891	4112.73
																380.595	2215.17
																249.021	1885.68
																276.046	1500.39
																304.561	1851.19
																849.558	1759.15
																1368.08	2227.84
																1453.9	1138.07
																285.431	1679.34
																475.976	1639.68
																231.461	1993.26
																419.064	2982.69
																265.472	2124.34
																1020.57	1760.03
																688.783	1662.61
																910.21	2291.51
																224.612	1589.25
																750.364	1658.57
																217.087	2843.38
																318.917	1762.21
																348.632	627.657
																825.24	2302.16
																1129.84	1708.31
																173.188	2397.89
																397.282	1672.75
																680.196	2060.33
																445.04	2746.72
																510.594	2255.15
																360.256	2077.73
																368.62	1928.08
																1099.21	7552.04
																531.843	1727.12
																4234.15	1984.94
																186.404	2180.61
																1235.79	3106.42
																549.411	1802.07
																1525.65	1373.02
																347.095	2398.32
																1215.78	3323.55
																406.584	1375.06
																1889.2	1863.72
																202.365	1451.65
																400.943	2100.11
																345.027	2085.22
																726.179	1922.15
																512.551	2027.36
																472.636	1468.12
																469.625	4135.69
																1116.67	4477.45
																1790.48	1461.91
																369.179	2859.01
																447.431	1867.67
																194	4368.04
																399.111	4236.1
																445.692	1434.01
																685.935	1888.64
																447.804	2126.38
																1379.13	1062.13
																2998.77	2403.23
																218.357	1773.03
																488.927	1571.9
																340.541	1956.72
																1363.18	1687.83
																616.976	1569.73
																426.271	1274.5
																768.281	4816.19
																207.558	1641.27
																2482.22	2030.5
																328.37	1346.74
																1833.91	2260.39
																1029.98	1989.89
																1165.79	2154.27
																348.715	3056.62
																364.956	1411.86
																930.844	2559.36
																286.69	2600.42
																513.07	3835.27
																448.317	1314.04
																2188.4	2000.44
																395.606	1688.17
																1734.82	2052.98
																2498.19	1972.08
																365.16	2137.51
																230.196	2330.67
																1615.19	2255.76
																3041.96	1428
																351.762	1498.37
																1659.14	1584.92
																868.755	2583.15
																1309.86	3798.96
																501.487	2966.1
																1532.22	1397.95
																959.293	1806.8
																1507.25	1805.34
																670.073	1584.07
																366.205	1169.52
																547.783	1950.44
																978.882	1700.48
																522.343	1977.29
																1416.01	1801.44
																575.762	1350.87
																336.401	2087.67
																1731.47	2335.64
																276.878	4017.71
																301.648	1678.26
																257.547	1425.76
																2665.34	1541.23
																1035.78	4797.03
																1968.96	1150.35
																892.977	1516.04
																245.369	1833.28
																520.06	8703
																1268.34	2331.93
																609.463	1991.91
																868.62	1993.89
																865.122	1692.48
																432.681	1828.24
																2662.16	1669.3
																228.5	1636.03
																2097.76	2568.16
																871.162	1882.77
																1112.37	1335.27
																4562.08	1742.37
																471.302	1809.28
																1595.44	1866.5
																532.691	1760.72
																1447.9	1284.11
																627.201	3955.05
																662.975	3230.42
																639.099	2345.07
																868.837	2187.6
																1320.31	1817.44
																1425.94	1614.84
																242.141	3738.94
																1059.33	2488.74
																2256.45	1529.98
																481.511	2657.51
																1709.93	1634.95
																781.814	3354.52
																322.359	1748.66
																339.069	2476.34
																1677.36	2760.65
																735.449	1776.56
																3979.39	1485.16
																4121.09	1910.61
																1397.33	1587.6
																764.455	2491.53
																1126.25	1711.45
																625.612	1588.58
																664.438	1660.45
																816.791	1862.63
																457.271	3578.09
																531.581	2760.2
																216.869	1866.13
																1039.05	1443.03
																1624.7	2125.22
																503.269	4641.81
																898.333	1956.52
																466.411	1431.33
																1389.29	1594.09
																1575.11	1797.66
																7450.51	6946.51
																3310.01	3541.6
																355.845	3259.06
																780.545	1949.91
																971.496	1341.61
																1524.49	4699.92
																1446.8	1367.99
																5214.67	2609.87
																308.801	2223.8
																3443.76	1579.67
																934.652	2725.08
																535.029	1634.82
																446.229	1841.74
																833.841	2004.66
																360.983	2265.22
																4467.72	1523.99
																323.883	1600.94
																471.016	1537.69
																1821.13	1633.5
																1292.5	2025.03
																639.952	2251.93
																367.476	1666.27
																3051.14	2126.93
																3728.67	2905.73
																894.465	3449.55
																3144.88	4657.96
																364.326	1303.88
																2078.71	1551.86
																16363.4	2371.04
																560.081	1563.23
																521.384	2469.17
																2401.14	3188.57
																1006.44	2677.52
																2218.28	2800.87
																1686.6	1501.34
																749.165	2706.88
																2146.04	1646.93
																1683.52	5041.09
																2596.75	3333.71
																1043.9	3157.53
																1609.8	1575.16
																305.364	1597.16
																875.422	2652.25
																1708.08	1316.3
																656.168	1863.43
																4035.59	2141.18
																855.765	1626.57
																980.439	1529.98
																653.748	1844.5
																852.635	1617.3
																647.886	1526.28
																875.286	2215.63
																4313.47	2566.02
																272.379	3740.7
																1188.33	2698.98
																1116.3	2760.66
																778.706	1796.79
																1856.72	2157.51
																477.479	2460.19
																1497.02	1374.43
																1481.59	1469.02
																464.32	1483.33
																768.78	2073.86
																394.475	678.347
																649.269	1832.58
																3212.3	1627.37
																953.271	1576.8
																1291.74	2093.38
																1911.29	3382.8
																766.812	2180.77
																531.935	2051.78
																1482.07	2995.73
																1639.32	1871.72
																479.664	1958.48
																1129.54	2967.69
																579.719	1725.63
																1907.2	1715.03
																859.68	1337.46
																492.125	1572.42
																1145.66	1369.75
																741.436	1629.97
																679.191	1530.56
																671.012	1776.12
																692.351	1607.86
																1976.73	1836.86
																1821.22	3767.36
																1212.16	1631.48
																1215.01	11062.7
																422.44	2100.22
																327.439	3014.73
																1489.32	1244.24
																1376.06	1911.22
																884.919	3849.88
																548.905	1824.43
																5044.58	2813.6
																922.383	3519.72
																875.531	2174.29
																2680.18	2229.25
																460.868	2522.68
																870.299	1875.89
																274.624	2005.41
																456.875	1596.76
																562.308	3313.37
																1515.54	1843.17
																1007.12	3448.42
																2621	4536.99
																715.676	1676.39
																719.306	3419.91
																880.904	2269.19
																1593.58	2240.28
																404.136	1791.38
																693.719	1526.45
																821.439	1368.97
																1102.96	1825.45
																2993.65	1870.06
																376.903	1935.05
																608.59	1619.74
																1109.12	1901.15
																5010.29	4970.27
																1651.66	1415.66
																1952.92	2511.09
																663.446	1860.01
																1103.39	2687.25
																1572.25	1205.83
																800.462	1485.99
																735.653	2076.36
																1543.45	2840.23
																1429.37	1546.5
																839.742	1345.32
																702.026	2017.12
																605.405	1488.43
																1574.5	3508.83
																2655.64	1540.51
																1682.52	1885.46
																4297.55	2167.07
																1037.77	1910.38
																883.022	2051.28
																603.209	1852.31
																2677.81	2018.95
																676.912	3098.77
																3593.23	1785.03
																5951.29	1945.88
																2347.63	3866.94
																834.652	1278.75
																1098.47	1618.08
																1211.3	1458.68
																1929.67	1894.05
																593.355	3460.59
																759.437	1107.16
																2600.02	2072.17
																996.1	1218.78
																3348.75	2047.34
																893.867	1976.05
																1518.71	2553.34
																3161.28	1497.76
																998.697	1908.62
																1571.89	2136.8
																558.12	5238.13
																2106.35	3737.91
																2093.82	2843.59
																942.533	2446.16
																2293.51	1547.25
																862.966	1819.97
																743.422	1421.63
																1959.73	1462.36
																1212.02	1467.71
																733.962	2007.66
																1478.15	1791.04
																768.132	2989.38
																731.38	1680.74
																448.587	1691.86
																1163.75	4387.97
																1229.98	2764.41
																1072.48	1879.56
																1958.22	1245.57
																7254.57	1315.98
																879.274	2328.72
																629.577	1797.75
																2159.16	1737.42
																861.7	2229.3
																797.467	1758.01
																3505.62	1735.7
																1351.23	1508.3
																1607.34	2015.71
																1679.41	2043.82
																699.203	2799.79
																716.396	1817.92
																1049.88	1792.41
																795.416	1799.67
																925.807	1652.53
																2007.07	2811.23
																4229.95	1050.36
																856.321	2130.68
																2613.55	2337.45
																753.213	1626.83
																2463.23	1724.11
																259.494	2000.26
																950.585	1916.71
																4002.63	2208.8
																2744.74	2163.52
																3254.98	9423.32
																772.347	2408.92
																923.139	1585.65
																2582.02	1448.97
																991.322	1244.08
																3068.97	2943.37
																1420.27	2216.02
																951.436	1596.24
																2449.13	1819.75
																824.542	1596.12
																1105.87	2487.56
																802.029	1838.65
																731.258	1666.11
																568.706	1255
																1285.07	2611.27
																2462.33	1570.27
																524.429	2435.79
																2770.41	1475.47
																2365.18	1441.45
																533.073	1924.43
																1341.7	1982.31
																3336.26	2744.52
																2328.83	1605.12
																2879.04	2588.53
																626.126	1920.03
																1123.15	2393.8
																503.356	3496.36
																2649.47	1429.76
																1253.88	2181.24
																930.98	1669.13
																781.317	2000.22
																3504.99	2453.22
																8367.57	1662.54
																2150.32	2206.51
																1442.51	1596.84
																864.763	1485.94
																848.581	2022.27
																1000.22	1505.26
																2245.23	1223.5
																890.971	2249.28
																2853.14	1645.63
																1213.21	3639.99
																1197.62	1582.22
																734.471	1836.21
																439.393	2784.1
																2444.52	1624.57
																5966.18	2552.45
																3363.97	1516.97
																2791.33	1708.72
																3035.56	1781.57
																1201.66	1668.47
																5779.42	1704.53
																2162.41	2741.06
																751.805	2224.57
																1898.33	3676.1
																1759.68	1479.01
																838.624	1508.11
																437.667	1892.06
																603.737	1935.35
																983.854	1637.19
																660.257	3459.07
																4913.8	2134.91
																720.378	3311.41
																1078.4	1749.81
																1649.53	2100.04
																732.856	1743.97
																3418.95	3912.08
																666.291	1759.23
																1051.19	1677.5
																808.377	1404.26
																680.914	1494.34
																1594.54	776.654
																890.415	3479.42
																2097.13	1641.68
																1049.06	2036.68
																6787.17	1544.51
																542.862	2733.12
																2389.05	2668.37
																1124.55	2580.83
																1438.98	1862.07
																1860.24	1055.86
																2383.04	1851.79
																403.088	1672.25
																1414.45	2365.66
																2352.02	1846.83
																2269.25	2674.1
																956.279	1638.9
																803.957	1615.62
																1633.62	1688.07
																733.959	1860.91
																320.396	3354.89
																988.833	1962.04
																4874.56	3296.1
																1017.68	1752.83
																2649.48	1787.27
																376.051	1737.83
																2652.96	1699.7
																1077.15	6525.18
																1691.27	1784.06
																733.897	3467.06
																1199.38	1597.26
																984.746	3863.07
																842.646	1677.23
																2481.3	2020.63
																3841.46	3407.15
																2705.27	1577.44
																1692.94	1535.87
																318.949	1540.93
																648.534	2075.33
																2202	1966.89
																430.344	1822.92
																450.276	1656.98
																637.422	2079.01
																659.26	3424.24
																1091.44	1629.68
																877.886	1379.18
																266.371	1516.44
																292.26	1378.62
																1640.96	2099.81
																1427.81	1731.83
																1081.14	1004.42
																6846.26	1523.91
																1535.58	1766.57
																783.291	1881.15
																541.008	2004.86
																2818.24	1904.14
																2002.2	2254.45
																856.61	1293.19
																1069.14	4460.59
																757.251	1210.44
																765.872	2395.99
																1369.55	2370.08
																1220.68	1354.4
																3548.24	3738.28
																1265.46	1864.12
																267.295	1563.99
																741.558	2317.65
																1023.98	1879.04
																1114.65	2111.03
																2182.88	1820.06
																1536.17	1759.88
																926.448	1397.32
																1127.38	3576.26
																1670.82	4575.13
																2624.2	2486.59
																5008.77	1750.94
																1568.07	1691.06
																563.745	1693.63
																847.842	2721.18
																1185.21	1284.07
																834.734	1703.85
																382.123	4106.16
																3885.35	1231.42
																1033.42	10755.2
																738.631	1352.82
																910.254	1532.72
																1494.57	1540.39
																608.645	3830.09
																723.481	2298.48
																1531.99	1778.52
																4390.89	2446.69
																1124.22	1681.94
																738.298	2641.99
																2104.34	1808.36
																2814.11	1673.28
																1569.81	2488.25
																1609.07	1566.16
																655.56	1877.46
																4209.93	1167.17
																910.19	1441.11
																3487.46	1681.47
																4468.68	2352.89
																668.412	2503.62
																423.816	1841.07
																694.222	1528.08
																4675.39	3207.71
																1294.61	2204.17
																2426.69	2289.41
																1138.1	1940.64
																308.884	4574.28
																549.538	1436.59
																1274.2	2680.07
																1521.19	1543.44
																6542.04	3457.82
																415.604	1791.27
																1940.11	1284.02
																1365.4	1391.64
																903.108	2222.2
																2739.85	3872.98
																1563.2	1556.79
																1066.61	2400.81
																1090.94	1589.52
																1872.38	2766.6
																2453.43	1710.29
																1194.93	3695.46
																1775.57	1902.07
																643.922	1920.01
																1158.53	4087.86
																1661.96	5733.48
																1826.02	2119.75
																723.646	1460.07
																2698.06	1591.94
																1413.35	2659.97
																951.755	1342.08
																1401.31	1635.22
																1202	3881.01
																2703.86	2618.7
																2160.06	1456.86
																1013.57	2177.17
																1047.28	4763.5
																6097.73	1774.29
																2621.6	1875.79
																1322.23	1738.92
																872.509	2144.27
																1497.26	1949.34
																356.397	2145.36
																1804.75	2447.38
																813.787	1988.35
																627.634	2403.98
																6830.76	1699.34
																1482.97	4707.48
																805.565	3115.22
																1235.82	1697.54
																1283.01	4771.45
																767.096	1278.03
																795.693	1465.17
																1221.84	1644.83
																958.06	4344.59
																1207.83	2927.11
																636.965	3169
																1495.87	2065.71
																2672.45	1896.19
																632.391	1702.9
																3480.22	1521.59
																1757.62	2080.8
																3461.42	1118.63
																1086.96	1996.26
																844.84	4194.95
																2756.87	1893.92
																1947.95	1599.79
																1233.08	3782.21
																1882.79	1589.34
																1113.96	1406.83
																1289.34	1353.53
																1761.59	5098.21
																1236.68	1993.58
																1101.49	2900.77
																504.715	1579.34
																1504.13	1569.94
																2826.94	3267.31
																1631.43	2857.63
																352.661	1655.2
																1279.42	1657.13
																1038.92	1677
																2176.71	5200.67
																1351.94	2135.58
																1621.63	1571.75
																1671.4	1661.36
																1359.27	2117.95
																914.133	1965.78
																11448.4	1869.65
																4318.03	1361.94
																409.554	1672.24
																493.513	3277.86
																645.643	3241.73
																478.241	1716.79
																768.684	1507.51
																1401.46	1563.29
																1225.24	1399.34
																1151.81	2119.99
																3274.46	1436.79
																1347.52	1283.37
																7621.27	3309.93
																3953.44	2049.6
																6487.05	2165.45
																1860.35	2150.61
																5374.98	2512.02
																1834.85	2006.78
																1589.61	1656.78
																2080.47	2043.34
																359.831	4224.24
																3505.73	3740.89
																865.257	1548.58
																1296.14	1647.36
																614.941	1171.51
																2942.66	1910.03
																730.266	1938.77
																1010.1	1345.99
																4116.44	1670.69
																1863.18	1634.71
																3768.88	1556.49
																1428.98	2408.12
																1874.84	1526.9
																2147.07	1343.72
																1174.39	1992.39
																914.107	4164.55
																1619.98	1334.12
																956.833	1838
																2117.4	3516.81
																1491.22	1456.37
																1369.25	1702.81
																1136.47	1456.4
																2410.53	1992.68
																2910.97	1749.27
																1115.18	2353.23
																819.346	2775.24
																1710.55	1885.82
																2203.21	2184.7
																3168.03	1518.42
																1932.18	1744.48
																1770.58	2064.26
																1671.77	1714.02
																1060.53	1195.87
																784.52	3240.46
																904.51	1637.35
																1595.54	2697.86
																1525.21	2058
																2158.39	5895.59
																1871.83	849.332
																2448.57	1554.9
																3637.81	1312.49
																920.496	3747.69
																1689.78	1438.07
																4462.69	5317.48
																954.479	1877.42
																2298.66	1356.85
																800.064	2231.53
																649.942	14263.2
																2032.53	6259.96
																400.69	1510.08
																504.664	3223.36
																933.496	1728.84
																883.896	2164.28
																1705.34	1478.14
																314.632	4090.68
																961.486	1813.36
																827.121	1333.92
																1195.97	2753.14
																718.46	2535.36
																608.068	1920.74
																2573.02	2334.36
																1329.9	1502.15
																464.537	1339.7
																3261.92	1837.34
																752.132	1860.6
																1343.34	3695.72
																2877.48	1966.25
																1638.09	3253.01
																888.779	1878.18
																1201.28	2957.53
																474.798	1769.12
																400.491	1703.06
																1830.03	2654.21
																1765.7	1521.98
																1443.26	1965.83
																1095.47	1517.94
																2029.09	1793.21
																250.447	1754.94
																1147.6	4861.1
																701.847	1561.51
																725.077	1426.2
																560.382	1965.4
																717.386	1502.4
																321.391	1882.1
																1073.38	3526.34
																1362.42	2191.3
																1543.8	3918.95
																2486.52	2070.96
																455.122	1531.61
																1570.43	5950.87
																416.055	1851.49
																1748.23	1853.29
																2590.93	1911.02
																862.386	2460.6
																822.161	2887.3
																7423.75	1532.77
																1130.79	1728.62
																1992.58	1520.87
																751.766	1785.2
																2732.8	1851.08
																639.361	1731.08
																533.794	2884.46
																871.741	1436.47
																345.745	1725.71
																360.879	1586.13
																2302.01	2130.29
																829.31	10782.9
																1680.87	1505.97
																1927.04	1742.7
																535.828	1320.8
																1263.74	3624.05
																8484.88	1739.37
																1440.13	1790.92
																1938.25	1707.1
																2308.7	1820.88
																642.838	1839.31
																1830.96	1516.6
																3448.83	2055.35
																1918.98	3588.48
																530.097	2416.25
																449.145	1737.13
																887.6	1514.66
																932.291	1545.19
																1731.38	1413.49
																1966.41	1574.04
																299.856	1555.08
																1378.53	1304.43
																1723.15	2127.27
																1691.02	1771.35
																3745.73	2390.11
																600.442	1676.5
																505.647	1780.02
																441.389	4171.94
																2067.1	1715.97
																1241.57	2279.47
																5878.85	2888.81
																1246.57	2413.29
																345.064	1404.14
																1482.57	1927.91
																3774.55	2509.62
																2196.19	1658.24
																896.835	1308.21
																1417.28	2385.14
																6043.09	1988.02
																1228.66	1409.04
																384.509	1816.82
																3028.63	2287.68
																8520.17	1733.97
																11643.3	2150.48
																770.012	2929.98
																1693.61	1326.16
																4990.84	1609.79
																1498.99	2706.65
																1038.43	1619.95
																3128.25	1499.11
																1105.61	1042.02
																490.705	1825
																918.745	3475.06
																1241.23	2389.96
																920.132	1377.03
																4601.51	3339.02
																1268.73	2640.26
																1445.69	1809.57
																1459.02	1489.94
																1888.72	2014.38
																381.406	1665.47
																573.262	1844.89
																632.233	1894.49
																3127.11	1905.78
																808.61	2451.18
																1005.18	2904.01
																8038.03	1673.64
																1752.41	1413.49
																5246.82	2351.65
																1399.7	1812.47
																3503.52	3672.48
																1312.21	1746.98
																1398.49	1789.47
																1553.88	1648.41
																2063.69	2628.62
																1222.44	1969.1
																899.054	2165.87
																3055.72	1467.93
																5650.32	1569.8
																990.273	1571.87
																929.955	2703.43
																811.525	2403.36
																641.459	1559.06
																1025.69	2034.5
																601.886	2157.34
																1072.22	2122.19
																871.124	1879.14
																1223.18	2333.29
																3988.2	2461.53
																828.106	1538.67
																468.512	2272.53
																1921.54	2433.89
																891.042	1777.9
																1497.78	3288.08
																1131.49	1799.63
																787.911	1686.91
																2250.45	3901.38
																1740.43	2164.8
																2785.75	2506.42
																636.381	1930.88
																977.533	1753.81
																728.033	4129.48
																552.875	2190.06
																3620.18	2070.43
																718.39	1448.4
																912.149	1702.92
																2297.45	1417.94
																735.126	1472.77
																1368.27	2018.25
																392.74	1675.07
																2127.7	1276.66
																431.075	2185.25
																1310.12	1914.98
																287.07	1299.28
																1234.27	1409.4
																2027.39	2398.55
																1033.93	2643.55
																1267.91	2460.17
																2707.67	1434.08
																3381.38	1848.56
																870.981	1361.74
																559.678	2260.95
																2566.92	1697.4
																5051.92	1708.34
																594.918	1806.1
																695.319	1879.46
																776.955	1913.56
																3733.81	1495.01
																387.191	1683.58
																2038.77	2907.87
																2187.78	1822.11
																1758.98	1482.86
																380.795	2496.27
																843.137	2971.46
																1264.06	4991.36
																4980.91	1413.54
																1015.89	2074.99
																2611.89	1726.18
																862.859	1634.61
																2277.73	9159.83
																1577.57	2791.69
																1707.32	1626.81
																2074.48	2214.14
																1782.48	1776.84
																3154.22	879.535
																372.583	1587.84
																1079.78	1634.11
																1087.4	1289.9
																312.893	2210.42
																721.554	2070.33
																646.539	3165.62
																671.768	1116.48
																1799.95	1773.37
																1338.63	2201.93
																701.625	1159.08
																447.743	1768.9
																3423.21	1419.85
																1981.02	2088.37
																421.254	1423.79
																1101.4	1385.5
																2215.42	1908.23
																1155.64	3222.82
																2859.89	1048.17
																4437.79	2800.06
																1012.87	1871.76
																1489.15	2367.85
																796.826	1644.41
																3217.85	1914.65
																4805.02	1528.99
																793.747	1775
																948.689	1505.72
																1297.37	1006.08
																767.35	2518.04
																1334.23	1709.68
																432.2	2330.9
																1318.01	2675.35
																1536.96	2586.17
																800.525	1448.35
																995.304	819.923
																780.491	1648.54
																1027.05	2622.83
																1142.4	2154.56
																2727.14	1532.84
																1772.31	1732.13
																803.073	2431.04
																1786.08	1490.47
																2317.63	2672.05
																4121.41	1666.95
																918.871	1992.85
																2788.13	1542.87
																730.134	11365.2
																668.143	1473.84
																3509	1509.27
																2243.14	2676.93
																1269.34	2417.7
																713.466	1469.98
																903.854	2067.69
																5119.78	2024.51
																2469.1	1672.25
																791.884	1456.18
																1202.15	5922.44
																1009.76	3309.26
																324.868	1555.63
																330.985	3853.62
																1738.3	2730.19
																766.094	2327.25
																1217.09	1127.36
																1847.26	1779.59
																1056.79	1558.79
																690.876	3133.1
																4022.18	1633.73
																1865.81	1468.21
																430.153	2142.51
																944.539	2309.54
																2227.14	2353.71
																2161.68	1459.8
																1162.74	3720.71
																933.189	600.102
																767.964	1942.94
																1228.99	1095.82
																1301.71	6126.18
																1791	1893.58
																1901.8	1820.9
																672.92	1708.68
																1058.59	1574.46
																1979.51	1758.59
																979.174	2040.54
																1035.2	2473.03
																665.126	3841.83
																4496.85	2091.86
																12396.4	4726.32
																6343.84	3518.67
																902.676	3648.84
																2132.41	1716.88
																352.538	1582.96
																1220.36	3173.78
																865.943	1286.52
																923.451	1783.66
																1093.18	1695.52
																2050.85	3521.36
																	617.365
[truncated: 3 more columns]

## Sheet: Figure 7
b	Days after treatment	Vehicle					Vehicle+RSL3					Palbociclib							Palbociclib+RSL3								c	V	R	P	P+R		e	V	R	P	P+R		g									h	Days after treatment
	1	63.35	76.17	75.52	68.68	98.94	81.69	55.93	88.34	79.41	101.88	74.73	92.1	96.43	66.1	80.21	72.75	58.55	55.66	75.92	67.04	71.02	184.52	81.02	77.15			1763	1758	643.9	472.4			20.6379	19.1223	43.9075	36.6681				DMSO			Palbociclib					1
	2	83.74	115.86	109.85	133.23	114.94	160.49	82.41	105.41	72.27	210.18	179.78	151.68	176.51	34.95	118.28	90.63	85.07	69.22	72.69	188.11	137.11	165.37	83.69	139.65			953	805	310.7	364.7			14.0832	16.4332	40.5427	31.2487			GPX4	17.6095	25.4275	20.047	61.1655	58.533	61.321			3
	3	187.99	273.77	176.7	353.14	219.21	203.57	111.63	275.15	172.56	1140.26	250.45	189.87	241.17	80.17	94.36	241.47	150.86	106.95	97.09	232.18	188.62	210.09	153.29	663.8			737	1245	472.6	394.1			16.3598	27.4826	40.6437	27.4826												5
	7	755.86	1337.26	772.44	1001.5	987.66	1082.09	410.01	699.24	1038.71		552.4	298.89	500.67	374.09	197.94			212.19	331.89	413.19	494.52	201.75	121.07				2198	891	534.7	332.7			37.6318	25.6512	40.2617	20.9595												8
	8	1023.67	1554.23	837.41	1529.71	1393.41	1167.83	472.96	1219.03	1435.36	1289.37	558.36	398.46	566.18	578.89	310.4	308.48	267.44	272.87	327.46	342.1	437.92	246.03	295.81	552.11			1373	828	770	572.1			11.3259	12.988	35.5679	21.9888												10
	9	1191.33	1562.14	1039.73	1535.16	1182.83	1423.77	778.42	1612.42	1713.63	1956.1	376.44	353.44	491.93	884.91	252.62	551.07	362.89	354.64	314.81	304.18	770.36	602.66	232.14	107.73					715.1	181				23.2992	29.0909	26.2471												12
	10											559.92	480.39	454.41	995.19	248.5	677.67	437.28	269.98	316.35	346.69	451.97	601.2	188.58	127.63					820.7	312.5					41.1961	25.7312												15
	13											662.91	451.26	389.75	1013.07	393.78	558.83	439.16	354.86	233.1	247.62	409.21	651.39		174.22																								17
	14											497.94	438.11	297.77	1015.79	633.12	785.78	462.23	284.18	289.27	214.39	390.48	657.78		111.01																								19
	15											285.64	453.29	301.18	952.87	532.2	551.44	511.19	284.09	318.7	246.53	346.41	678.75		180.9																								22
	16											497.94	438.11	297.77	1015.79	633.12	785.78	462.23	284.18	289.27	214.39	390.48	657.78		111.01																								24
[truncated: 51 more columns]

## Sheet: Figure 8
b	V	R	C	C+R		c		>50	≤50		d	V	R	C	C+R			e	V						R								C										C+R
	109	56	62	86			V	100	0			1.19527	1.93597	3.35033	1.2015				2.8	1.4	2.1	1.5	1.6	3.6	2.5	6	4.5	4.6	2.3	3.5	3.4	5.7	32.8	31.4	34.5	44.7	25.8	35.9	38	33.9	24.2	36	10.4	7.9	5.5	13.9	3.7	6.2	8.1
	79	109	53	25			R	100	0			1.8027	0.488567	1.38043	1.46834
	92	61	50	11			C	66.7	33.3			0.622333	1.5932	1.77793	0.102867
	79	83	109	56			C+R	13.4	86.6			0.461333	1.78333	1.7505	0.24384
	88	51	40	30									1.07893	3.22875	0.518867
	75	87	58	42
	96	103	51	12
	117	118	33	31
	118	87	92	44
	60	59	58	30
	98	120	68	44
	101	100	45	34
	95	78	63	47
			39	45
			58	44
[truncated: 16 more columns]

## Sheet: ED Fig 1
b
		ABT-263 1uM																																						ABT-737 1uM
	DMSO	1.00983	1.0019	1.03266	1.03756	0.943016	0.865974	0.919701	0.856403	0.876881	0.842872	0.851223	0.804331	0.945022	1.08963	0.975868	0.935035	0.90468	1.10791	0.908964	0.875284	0.916013	0.90474	0.695987	0.954701	0.914459	0.919272	0.651058	0.675086	0.625263	0.68019	0.684306	0.665104	0.664203	0.693595	0.682194	0.697318	0.654435	0.692878	0.912157	0.706153	0.701286	0.587997	0.657016	0.647818	0.759046	0.62992	0.593495	0.551953
	4OHT	0.256768	0.641284	0.577008	0.605439	0.491401	0.51343	0.531145	0.471103	0.51308	0.475704	0.560778	0.424896	0.702656	0.202842	0.517899	0.661108	0.573937	0.196996	0.624001	0.610998	0.633385	0.633671	0.265286	0.536284	0.501166	0.579232	0.305891	0.352136	0.254027	0.340118	0.254517	0.289067	0.347867	0.359881	0.337462	0.340925	0.320977	0.358741	0.399496	0.565735	0.487411	0.519282	0.35999	0.396357	0.421887	0.365078	0.409138	0.278112
[truncated: 82 more columns]

## Sheet: ED Fig 2
b	SCLA1a rep1	replicate shown in the figure										SCLA1b rep1	replicate shown in the figure										d	SCLA2a rep 1	replicate shown in the figure										SCLA2b rep 1	replicate shown in the figure										f	SCLA3a rep1	replicate shown in the figure
	Concentration (uM)	DMSO			ETOPOSIDE			TOZASERTIB				Concentration (uM)	DMSO			ETOPOSIDE			TOZASERTIB					Concentration (uM)	DMSO			ETOPOSIDE			TOZASERTIB				Concentration (uM)	DMSO			ETOPOSIDE			TOZASERTIB					Concentration (uM)	DMSO
	50	0.0842535	0.233054	0.0416171	0.0382044	0.0404516	0.0329567	0.0490868	0.016683	0.0153404		50	1.05756	1.05698	1.07244	0.0534905	0.0584795	0.046875	0.147965	0.100649	0.125			50	0.20075	0.0724907	0.0982163	0.0207769	0.0042278	0.0115741	0.0328337	0.0260611	0.0315552		50	0.0508619	0.0511912	0.0470603	0.0439394	0.0318471	0.0240195	0.0612245	0.0402208	0.0326087			50	0.0285348	0.067361
	25	1.05044	1.18217	1.0791	0.017192	0.0216369	0.0320151	0.0399543	0.0206084	0.0182167		25	1.02951	1.04345	1.06964	0.0589302	0.0477583	0.0607639	0.221948	0.142857	0.149457			25	1.09906	1.05519	0.845701	0.0283047	0.00571997	0.0162037	0.0242684	0.0320179	0.038317		25	0.998721	1.00032	1.02366	0.0242424	0.0276008	0.0179386	0.0353218	0.0252366	0.0137681			25	1.12499	0.95941
	12.5	1.04969	1.16962	1.03606	0.0439351	0.0432737	0.0376648	0.0308219	0.0157017	0.0115053		12.5	1.03208	1.04053	1.03995	0.0562103	0.0419103	0.0633681	0.166461	0.121212	0.230978			12.5	1.16842	1.14327	0.804939	0.542909	0.519771	0.61045	0.0235546	0.0387193	0.0390684		12.5	1.03283	0.930328	0.991121	0.0887879	0.105551	0.0629371	0.0910518	0.0694006	0.0297101			12.5	1.29782	1.06489
	6.25	1.03698	1.15055	1.01582	0.0458453	0.0385701	0.0508475	0.243151	0.169774	0.147651		6.25	1.02939	1.00379	1.04392	0.0652765	0.0789474	0.0642361	0.223181	0.22619	0.213315			6.25	1.14304	1.06627	0.910874	1.04155	0.65705	0.812169	0.436831	0.431124	0.645379		6.25	0.988122	0.944301	1.04839	0.740606	0.803154	0.844026	0.537677	0.530757	0.5			6.25	1.10449	0.980172
	3.125	1.03203	1.14261	1.00964	0.518625	0.412982	0.419962	0.664384	0.679097	0.674017		3.125	1.04712	1.03954	1.04572	0.0825023	0.0740741	0.0703125	0.204686	0.209957	0.17663			3.125	1.27171	0.880469	0.895324	0.981331	0.792838	0.8125	0.760171	0.922561	0.916604		3.125	1.02887	1.06278	1.05822	0.873636	0.795572	0.877774	0.949765	0.740536	0.972464			3.125	1.20632	1.06055
	1.5	1.01932	1.15029	1.0127	0.978032	0.860771	0.841808	1.05594	0.936212	0.995206		1.5	1.02187	1.03593	1.04777	0.1233	0.153021	0.16059	0.563502	0.557359	0.686141			1.5	1.2666	0.948599	0.907558	1.01686	0.934593	0.867063	0.840114	0.944155	0.946657		1.5	0.969909	0.941146	1.01484	0.832424	0.660601	0.757373	0.934066	0.961356	0.772464			1.5	1.07988	1.01636
	0.78	0.978548	1.15336	1.0292	1.0382	0.864534	0.996234	1.03995	0.852797	0.815916		0.78	1.03488	0.950484	1.0389	0.474161	0.512671	0.368056	0.89889	0.744589	0.975543			0.78	1.23108	1.16371	0.890236	0.917194	0.947774	0.873347	0.878658	0.924051	0.906086		0.78	0.985259	1.01275	1.02562	0.835455	0.822263	0.752812	0.959969	0.875394	0.913768			0.78	1.26835	1.02751
	0.39	1.00656	1.15893	1.01281	0.947469	0.871119	0.896422	0.989726	0.809617	0.860019		0.39	1.04648	0.988569	1.04462	0.689937	0.87037	0.640625	1.21332	0.795455	1.20516			0.39	1.23739	0.935302	0.931226	0.883469	0.905247	0.860119	0.968594	0.98064	0.996243		0.39	0.968813	1.00058	1.05429	0.791818	0.786473	0.768015	1.02276	0.850158	0.897101			0.39	1.19299	1.16763
	0.19	1.0203	1.1508	1.00675	0.942693	0.822201	0.8371	0.926941	0.829244	0.856184		0.19	1.05646	1.04841	1.05494	0.75068	0.806043	0.778646	1.10604	0.917749	1.0394			0.19	1.31234	1.1838	1.01109	0.811201	0.874907	0.909061	0.962884	1.0484	0.993238		0.19	0.953463	1.11307	1.01402	0.857879	0.785866	0.758589	1.01334	1.00789	0.889855			0.19	1.20547	1.09233
	SCLA1a rep2											SCLA1b rep2												SCLA2a rep 2											SCLA2b rep 2												SCLA3a rep2
	Concentration (uM)	DMSO			ETOPOSIDE			TOZASERTIB				Concentration (uM)	DMSO			ETOPOSIDE			TOZASERTIB					Concentration (uM)	DMSO			ETOPOSIDE			TOZASERTIB				Concentration (uM)	DMSO			ETOPOSIDE			TOZASERTIB					Concentration (uM)	DMSO
	50	0.0199986	0.0121661	0.03066	0.0327543	0.0327499	0.0337691	0.0246679	0.0488281	0.0381917		50	0.973129	1.01738	1.04456	0.131263	0.282528	0.215738	0.115666	0.184502	0.220367			50	0.174175	0.222918	0.192574	0.0114695	0.0124555	0.0136134	0.0234506	0.0342406	0.0421488		50	0.115754	0.0644114	0.0801742	0.0123271	0.00654308	0.0149254	0.0822981	0.0260805	0.0499562			50	0.0155136	0.00816697
	25	0.024279	0.0132168	0.0549108	0.0243176	0.0214568	0.0261438	0.0398482	0.0478516	0.0218238		25	1.00321	0.980415	1.03724	0.107214	0.199504	0.104918	0.103953	0.147601	0.0851419			25	1.30175	1.03738	1.30588	0.0139785	0.0163701	0.0213925	0.0234506	0.0614574	0.0280992		25	0.884944	1.07559	0.986321	0.0183403	0.00708833	0.0142146	0.0652174	0.0454546	0.0823839			25	0.332255	0.161827
	12.5	1.06021	0.909584	1.23021	0.0148883	0.0225861	0.0157952	0.028463	0.078125	0.0272798		12.5	1.05047	0.999887	1.01476	0.0511022	0.133829	0.0845902	0.0761347	0.110701	0.111853			12.5	1.325	1.0889	1.2035	0.0218638	0.0163701	0.0194477	0.0134003	0.0447761	0.0603306		12.5	0.853227	1.08087	0.89032	0.306975	0.256816	0.349325	0.0395963	0.0432191	0.063979			12.5	0.936748	1.15638
	6.25	1.10168	1.04197	1.23047	0.259057	0.307736	0.382898	0.57685	0.387695	0.0724864		6.25	1.05456	0.970313	1.01983	0.0320641	0.0805452	0.0727869	0.0849195	0.0719557	0.0834725			6.25	1.27594	1.02083	1.10563	0.27491	0.391815	0.417736	0.123116	0.250219	0.380165		6.25	0.898155	1.11901	0.995031	0.632592	0.715921	0.798863	0.164596	0.102832	0.231376			6.25	0.962144	0.955309
	3.125	1.22118	1.06398	1.32583	0.827792	0.832298	0.618192	0.673624	0.69043	0.628995		3.125	1.03236	1.01321	0.997406	0.0531062	0.244114	0.0839344	0.0951684	0.099631	0.0834725			3.125	1.18421	1.08327	1.18398	0.612545	0.589324	0.740568	0.438023	0.515364	0.399174		3.125	0.945469	1.18387	1.07447	0.845761	0.929935	0.992182	0.793478	0.706408	1.156			3.125	0.955316	1.12084
	1.5	1.18869	1.03467	1.35571	0.879404	0.84585	0.619826	1.00474	0.769531	0.7841		1.5	1.02208	1.02122	1.03672	0.0951904	0.149938	0.112131	0.124451	0.134686	0.143573			1.5	1.14344	1.17583	1.24531	0.810036	0.954448	0.831194	0.721106	0.848112	0.779339		1.5	0.968632	1.28717	0.969574	0.912207	0.985278	0.97548	0.82764	0.898659	1.11306			1.5	0.949206	1.14572
	0.78	1.07045	1.05364	1.17461	0.859057	0.83738	0.704248	0.891841	0.913086	0.848012		0.78	0.968515	1.01637	1.01989	0.185371	0.221809	0.375738	0.228404	0.232472	0.298831			0.78	1.24622	1.19068	1.23246	0.83405	0.927046	0.910541	0.887772	0.906058	0.768595		0.78	0.924227	1.10345	1.02981	0.814492	0.967012	0.935679	0.916925	0.951565	1.04119			0.78	1.01569	1.20266
	0.39	1.21149	1.0579	1.3519	0.942928	0.863354	0.771242	0.925047	0.947266	0.931411		0.39	1.01344	1.02026	1.04134	0.311623	0.535316	0.719344	0.696925	0.52583	0.654424			0.39	1.20746	1.14824	1.23379	0.870968	0.964413	0.912874	0.779732	0.8964	1.01653		0.39	0.960542	1.20615	1.09502	0.856584	0.931843	0.974058	0.843944	0.892697	1.0596			0.39	0.978317	1.15124
	0.19	1.19571	1.02439	1.23229	0.832258	0.906832	0.695534	1.04175	0.90332	0.81138		0.19	1.04323	0.98098	1.03701	0.815631	0.732342	0.683279	0.761347	0.946494	0.607679			0.19	1.16879	1.21799	1.3073	0.882437	0.908897	0.853364	0.859296	0.978051	0.883471		0.19	0.836699	1.24134	1.07784	0.944378	0.960742	0.961265	0.934006	1.03502	1.21122			0.19	0.944235	1.11456
	SCLA1a rep3											SCLA1b rep3												SCLA2a rep 3											SCLA2b rep 3												SCLA3a rep3
	Concentration (uM)	DMSO			ETOPOSIDE			TOZASERTIB				Concentration (uM)	DMSO			ETOPOSIDE			TOZASERTIB					Concentration (uM)	DMSO			ETOPOSIDE			TOZASERTIB				Concentration (uM)	DMSO			ETOPOSIDE			TOZASERTIB					Concentration (uM)	DMSO
	50	0.0107914	0.0102914	0.00476047	0.0183777	0.0206852	0.0214244	0.0262217	0.0152284	0.015891		50	1.17454	1.16346	1.17227	0.0490703	0.0964409	0.0684434	0.0802198	0.083174	0.0760588			50	0.0737199	0.0638614	0.0610165	0.0245251	0.00732026	0.0183936	0.0135747	0.0231839	0.029826		50	0.075675	0.0669383	0.081882	0.0182123	0.00723733	0.0113606	0.02207	0.0112528	0.021164			50	0.0193757	0.0217655
	25	0.0407477	0.0301226	0.131726	0.00823828	0.00840336	0.0133179	0.022646	0.0152284	0.030647		25	1.40291	1.18628	1.37338	0.13843	0.0815155	0.197456	0.126374	0.191205	0.106309			25	0.688649	0.901671	0.587797	0.0283722	0.00810458	0.0168608	0.0211161	0.0301391	0.048053		25	0.837281	0.898464	0.922978	0.0349868	0.00973297	0.014336	0.0159817	0.0180045	0.0291005			25	0.994238	0.798366
	12.5	1.10007	1.07539	1.03368	0.00823828	0.0129283	0.00810654	0.00715137	0.0126904	0.014756		12.5	1.29858	1.19828	1.3228	0.159607	0.262916	0.413689	0.291209	0.295411	0.240277			12.5	0.988155	0.966027	0.972598	0.37509	0.376993	0.214592	0.0377074	0.0463679	0.122618		12.5	0.941793	0.963585	1.00763	0.210161	0.269778	0.0627536	0.0715373	0.138035	0.0652557			12.5	0.96796	0.966299
	6.25	0.981071	1.00833	1.08219	0.00506971	0.00452489	0.0138969	0.0119189	0.0215736	0.0329171		6.25	1.16555	1.11756	1.24251	0.410124	0.358209	0.452453	0.276923	0.34608	0.275713			6.25	0.987045	0.973205	0.939791	0.84227	0.813856	0.834457	0.561086	0.715611	0.736537		6.25	1.00095	1.01009	1.04779	0.887371	0.763164	0.718961	0.860731	0.762941	0.633157			6.25	0.98531	0.966745
	3.125	1.03025	0.980978	1.04055	0.0462611	0.0652877	0.0167921	0.0429082	0.0507614	0.0976164		3.125	1.21063	1.09449	1.33137	0.516529	0.483352	0.612356	0.394505	0.309751	0.338807			3.125	0.968661	0.993626	0.984653	0.921616	0.816209	0.839056	0.763952	0.971406	0.777133		3.125	1.00462	0.998558	1.08114	0.851426	0.855503	0.796592	1.0586	0.867967	0.821869			3.125	1.01634	1.0143
	1.5	1.0013	0.983696	1.00958	0.181242	0.306399	0.11465	0.0381406	0.138325	0.188422		1.5	1.20949	1.08945	1.24398	0.464876	0.429966	0.54997	0.408791	0.342256	0.383751			1.5	0.954473	0.982673	0.927799	0.890839	0.84	0.874923	0.794872	1.034	0.801988		1.5	1.00243	1.01924	1.14837	0.851665	0.757175	0.695158	0.910959	0.865716	0.943563			1.5	1.00032	1.006
	0.78	0.979243	0.909054	1.05441	0.712294	0.556561	0.719166	0.377831	0.643401	0.580023		0.78	1.36758	1.18733	1.34428	0.693698	0.610792	0.678377	0.665934	0.543977	0.566119			0.78	1.02949	0.947463	0.911582	0.831209	0.87085	0.753525	0.864253	0.857032	0.792875		0.78	0.989756	1.00163	1.13285	0.892164	0.798103	0.735461	1.0411	0.981996	0.867725			0.78	1.04584	1.03364
	0.39	1.01769	0.992484	1.05713	0.871356	0.541047	0.756225	0.413588	0.728426	0.709421		0.39	1.20629	1.13011	1.26252	0.762913	0.798507	0.810418	0.951648	0.824092	0.870354			0.39	0.933436	0.995297	0.914689	0.894205	0.823007	0.824341	0.890649	0.948223	0.908865		0.39	1.01421	0.975243	1.09241	0.838965	0.737959	0.763322	1.05099	0.970743	1.09436			0.39	1.01659	1.0434
	0.19	1.02158	1.00237	1.01609	0.71673	0.744667	0.809496	0.737783	0.928934	0.716232		0.19	1.29341	1.18757	1.24831	0.808368	0.876579	0.804967	1.07912	0.828872	0.955056			0.19	0.993646	0.98323	0.98633	0.894927	0.808627	0.768547	0.996983	1.0711	0.897266		0.19	0.99473	1.0267	1.12367	0.863168	0.768405	0.777928	1.01979	1.17254	0.929453			0.19	1.04116	1.03542
	SCLA1a rep4																																														SCLA3a rep4
	Concentration (uM)	DMSO			ETOPOSIDE			TOZASERTIB																																							Concentration (uM)	DMSO
	50	0.0134323	0.0197388	0.0163281	0.00585838	0.0246357	0.00809998	0.0191083	0.00984615	0.0306749																																					50	0.0112352	0.0186022
	25	0.065076	0.140844	0.134032	0.00534896	0.0117974	0.00694284	0.0283086	0.0110769	0.0204499																																					25	0.0360302	0.200223
	12.5	1.02276	1.04507	1.10922	0.00942435	0.0360861	0.0162	0.0205237	0.00984615	0.0197682																																					12.5	0.913863	0.953583
	6.25	0.991781	0.996234	0.996786	0.558839	0.529146	0.653552	0.177636	0.267692	0.156783																																					6.25	1.02086	0.989261
	3.125	0.967738	1.01093	1.04564	0.602394	0.743928	0.830132	0.570418	0.495385	0.508521																																					3.125	1.06212	1.00874
	1.5	0.971909	0.991497	0.959951	0.800306	0.905621	0.794261	0.720453	0.808	0.843217																																					1.5	1.00801	0.974591
	0.78	0.986936	1.01798	0.909295	0.798013	0.892783	0.816015	0.704176	0.792615	0.837082																																					0.78	1.00775	1.01966
	0.39	0.980434	0.913088	1.07039	0.816862	0.903192	0.817866	0.894551	0.730462	0.91411																																					0.39	1.04165	0.971715
	0.19	1.00491	0.953599	0.980136	0.836475	0.877516	0.822958	0.785563	0.759385	0.862304																																					0.19	1.03648	0.987735
[truncated: 37 more columns]

[truncated: 7 more sheets: ED Fig 4, ED Fig 5, ED Fig 6 , ED Fig 7, ED Fig 8, ED Fig 9, ED Fig 10]
